# Supplementary material for: A total transcriptome profiling method for plasma-derived extracellular vesicles: applications for liquid biopsies
Source: Sci Rep. 2017 Oct 31;7:14395. doi: 10.1038/s41598-017-14264-5 (PMC5663969; doi:10.1038/s41598-017-14264-5)
Supplement: Supplementary file 2 — Supplementary Table 1 [file 41598_2017_14264_MOESM2_ESM.xlsx]

## Sheet: Summary
SUMMARY
>=2 expr	C1	C3	C13	C15	C16	Average	%
Protein coding	105765	48382	95155	57091	90944	79467.4	24.4598
Pseudogene	421	91	325	123	635	319	0.0981871
Long noncoding	8547	3971	8082	5282	9210	7018.4	2.16024
Short noncoding	289504	116239	269039	172190	343010	237996	73.2545
NA	127	45	84	55	133	88.8	0.0273323
total	404364	168728	372685	234741	443932	324890	100
Short noncoding
miRNA (sum miRBase + Ensembl)	36812	25667	16697	27757	46147	30616	12.8641
tRNA (GtRNAdb)	155811	69763	195955	107809	152438	136355	57.293
misc_RNA	44327	14807	43667	20252	34391	31488.8	13.2308
Mt_rRNA	47009	5037	10464	14177	99793	35296	14.8305
Mt_tRNA	4003	417	970	1404	9261	3211	1.34918
rRNA	869	310	700	514	385	555.6	0.233449
snoRNA	72	27	51	24	120	58.8	0.0247063
snRNA	601	211	535	253	475	415	0.174372
total	289504	116239	269039	172190	343010	237996	100
misc_RNA
Y_RNA	28889	8188	23865	9807	19700	18089.8	57.4484
Vault_RNA	635	122	1303	435	2214	941.8	2.9909
7SK_RNA	45	22	45	14	52	35.6	0.113056
SRP/7SL_RNA	14756	6475	18452	9996	12423	12420.4	39.4439
Other	2	0	2	0	2	1.2	0.00381088
total	44327	14807	43667	20252	34391	31488.8	100
>=10 expr	C1	C3	C13	C15	C16	Average	%
Protein coding	82430	30476	71385	37276	63593	57032	18.9913
Pseudogene	159	0	79	0	187	85	0.0283044
Long noncoding	7981	3667	7455	4959	8645	6541.4	2.17824
Short noncoding	287916	115202	267551	170989	341219	236575	78.7781
NA	106	39	67	42	108	72.4	0.0241087
total	378592	149384	346537	213266	413752	300306	100
Short noncoding
miRNA (sum miRBase + Ensembl)	36242	25196	16217	27288	45518	30092.2	12.7199
tRNA (GtRNAdb)	155552	69595	195578	107553	152146	136085	57.5228
misc_RNA	43685	14493	43175	19864	33688	30981	13.0956
Mt_rRNA	47009	5037	10464	14177	99793	35296	14.9196
Mt_tRNA	3992	389	941	1398	9254	3194.8	1.35044
rRNA	865	306	696	507	385	551.8	0.233245
snoRNA	26	0	11	0	41	15.6	0.00659409
snRNA	545	186	469	202	394	359.2	0.151833
total	287916	115202	267551	170989	341219	236575	100
misc_RNA
Y_RNA	28402	7960	23498	9565	19175	17720	57.1963
Vault_RNA	628	122	1303	427	2214	938.8	3.03024
7SK_RNA	45	22	45	14	44	34	0.109745
SRP/7SL_RNA	14610	6389	18329	9858	12255	12288.2	39.6637
Other	0	0	0	0	0	0	0
total	43685	14493	43175	19864	33688	30981	100

## Sheet: C1.gene_counts
C1 - all biotypes
ensembl_id	gene	biotype	expr
ENSG00000267174	CTC-510F12.4	3prime_overlapping_ncrna	1
ENSG00000167912	RP11-25K19.1	antisense	1			all	>=2 expr	>=3 expr	>=4 expr	>=5 expr	>=10 expr	>=20 expr
ENSG00000177993	ZNRF3-AS1	antisense	1		Protein coding	107759	105765	103109	100049	96989	82430	62486
ENSG00000179428	AC073072.5	antisense	1		Pseudogene	572	421	327	279	255	159	100
ENSG00000179743	RP11-169K16.9	antisense	1		Long noncoding	8783	8547	8355	8253	8197	7981	7661
ENSG00000181097	RP11-429J17.2	antisense	1		Short noncoding	289818	289504	289224	288990	288826	287916	286901
ENSG00000183242	WT1-AS	antisense	1		NA	133	127	125	116	112	106	77
ENSG00000183308	AC005037.3	antisense	1		total	407065	404364	401140	397687	394379	378592	357225
ENSG00000196810	CTBP1-AS2	antisense	1
ENSG00000204623	ZNRD1-AS1	antisense	1
ENSG00000214401	KANSL1-AS1	antisense	1		miRNA	36935	36812	36714	36627	36587	36242	35823
ENSG00000215068	AC025171.1	antisense	1		tRNA	155857	155811	155759	155729	155721	155552	155322
ENSG00000215458	AP001053.11	antisense	1		misc_RNA	44446	44327	44221	44125	44029	43685	43373
ENSG00000223482	NUTM2A-AS1	antisense	1		Mt_rRNA	47009	47009	47009	47009	47009	47009	47009
ENSG00000223725	AC007879.5	antisense	1		Mt_tRNA	4003	4003	4001	4001	3997	3992	3979
ENSG00000224597	PTCHD3P1	antisense	1		rRNA	870	869	869	869	865	865	865
ENSG00000225335	XXbac-B476C20.9	antisense	1		snoRNA	89	72	58	40	36	26	0
ENSG00000225377	RP5-1103G7.4	antisense	1		snRNA	609	601	593	590	582	545	530
ENSG00000225792	AC004540.4	antisense	1		total	289818	289504	289224	288990	288826	287916	286901
ENSG00000225973	RP11-139H15.1	antisense	1
ENSG00000226009	KCNIP2-AS1	antisense	1
ENSG00000226167	AP4B1-AS1	antisense	1
ENSG00000226471	CTA-292E10.6	antisense	1
ENSG00000226752	PSMD5-AS1	antisense	1
ENSG00000226833	AC097724.3	antisense	1
ENSG00000227053	RP11-395B7.4	antisense	1
ENSG00000227285	RP3-327A19.5	antisense	1
ENSG00000227372	TP73-AS1	antisense	1
ENSG00000227392	HPN-AS1	antisense	1
ENSG00000227811	RP4-773A18.4	antisense	1
ENSG00000228013	RP11-350G8.5	antisense	1
ENSG00000228313	CTD-2555K7.4	antisense	1
ENSG00000228401	RP11-251M1.1	antisense	1
ENSG00000228506	RP11-98I9.4	antisense	1
ENSG00000228989	AC133528.2	antisense	1
ENSG00000230074	RP11-195F19.9	antisense	1
ENSG00000230641	USP12-AS2	antisense	1
ENSG00000230826	RP11-417B4.2	antisense	1
ENSG00000231025	RP11-175O19.4	antisense	1
ENSG00000231890	AC093391.2	antisense	1
ENSG00000231955	AC007383.4	antisense	1
ENSG00000231999	RP5-1007M22.2	antisense	1
ENSG00000232093	RP11-307C12.11	antisense	1
ENSG00000232788	AC078883.3	antisense	1
ENSG00000233429	HOTAIRM1	antisense	1
ENSG00000233621	RP11-422J8.1	antisense	1
ENSG00000233850	AC103563.8	antisense	1
ENSG00000233968	RP11-354E11.2	antisense	1
ENSG00000234290	AC116366.6	antisense	1
ENSG00000234614	AL450992.2	antisense	1
ENSG00000234884	CTA-407F11.8	antisense	1
ENSG00000235280	MCF2L-AS1	antisense	1
ENSG00000236859	AC018737.1	antisense	1
ENSG00000236936	RP3-329E20.2	antisense	1
ENSG00000237001	WASF3-AS1	antisense	1
ENSG00000237188	RP11-337C18.8	antisense	1
ENSG00000237424	FOXD2-AS1	antisense	1
ENSG00000238160	AC116366.5	antisense	1
ENSG00000239569	RP11-325F22.4	antisense	1
ENSG00000239677	PDZRN3-AS1	antisense	1
ENSG00000242687	AC004893.11	antisense	1
ENSG00000244383	RP11-475O23.3	antisense	1
ENSG00000245146	CTB-131B5.4	antisense	1
ENSG00000247240	UBL7-AS1	antisense	1
ENSG00000247271	ZBED5-AS1	antisense	1
ENSG00000247345	RP11-266N13.2	antisense	1
ENSG00000247572	CTC-281B15.1	antisense	1
ENSG00000248429	RP11-597D13.9	antisense	1
ENSG00000248890	HHIP-AS1	antisense	1
ENSG00000248932	RP11-319G6.1	antisense	1
ENSG00000250155	CTD-2353F22.1	antisense	1
ENSG00000250159	RP11-381K20.2	antisense	1
ENSG00000253392	AC006277.2	antisense	1
ENSG00000253549	RP11-317J10.2	antisense	1
ENSG00000253690	RP11-380I10.4	antisense	1
ENSG00000254429	CTD-2562J17.7	antisense	1
ENSG00000254910	RP11-326C3.7	antisense	1
ENSG00000255028	RP11-708B6.2	antisense	1
ENSG00000255197	RP11-750H9.5	antisense	1
ENSG00000255240	RP11-142C4.6	antisense	1
ENSG00000255509	RP11-445F12.1	antisense	1
ENSG00000255808	RP11-31L22.3	antisense	1
ENSG00000256262	USP30-AS1	antisense	1
ENSG00000257167	TMPO-AS1	antisense	1
ENSG00000257337	RP11-983P16.4	antisense	1
ENSG00000258940	RP11-407N17.5	antisense	1
ENSG00000259172	RP11-299G20.2	antisense	1
ENSG00000259523	RP11-680F8.3	antisense	1
ENSG00000260349	RP11-473I1.5	antisense	1
ENSG00000260572	RP11-16N11.2	antisense	1
ENSG00000260661	RP11-152L20.3	antisense	1
ENSG00000260793	RP5-882C2.2	antisense	1
ENSG00000260879	RP11-483I13.5	antisense	1
ENSG00000260992	DOCK9-AS2	antisense	1
ENSG00000261000	RP11-534L20.5	antisense	1
ENSG00000261546	CTD-2555A7.3	antisense	1
ENSG00000261730	RP4-668J24.2	antisense	1
ENSG00000262966	RP11-85B7.2	antisense	1
ENSG00000263072	RP11-473M20.14	antisense	1
ENSG00000263300	RP5-1029F21.4	antisense	1
ENSG00000263327	TAPT1-AS1	antisense	1
ENSG00000263335	AF001548.5	antisense	1
ENSG00000265666	CTD-2267D19.2	antisense	1
ENSG00000265908	RP11-20B24.6	antisense	1
ENSG00000267080	ASB16-AS1	antisense	1
ENSG00000267101	RP11-846C15.2	antisense	1
ENSG00000267493	CIRBP-AS1	antisense	1
ENSG00000267980	AC007292.6	antisense	1
ENSG00000268204	CTD-3214H19.6	antisense	1
ENSG00000269293	RP1-265C24.9	antisense	1
ENSG00000269821	KCNQ1OT1	antisense	1
ENSG00000271380	RP11-307C12.12	antisense	1
ENSG00000271631	RP11-408O19.5	antisense	1
ENSG00000272009	RP1-313I6.12	antisense	1
ENSG00000272106	RP11-345P4.9	antisense	1
ENSG00000272267	RP11-375N15.2	antisense	1
ENSG00000186056	MATN1-AS1	antisense	2
ENSG00000205885	C1RL-AS1	antisense	2
ENSG00000225936	RP11-501J20.5	antisense	2
ENSG00000228395	RP11-216B9.6	antisense	2
ENSG00000229862	RP11-505P4.7	antisense	2
ENSG00000231312	AC007246.3	antisense	2
ENSG00000231365	RP11-418J17.1	antisense	2
ENSG00000231721	AC058791.2	antisense	2
ENSG00000234072	AC074117.10	antisense	2
ENSG00000234336	JAZF1-AS1	antisense	2
ENSG00000235453	TOPORS-AS1	antisense	2
ENSG00000236144	AD000090.2	antisense	2
ENSG00000237298	TTN-AS1	antisense	2
ENSG00000244968	LIFR-AS1	antisense	2
ENSG00000245008	RP11-744N12.3	antisense	2
ENSG00000246273	SBF2-AS1	antisense	2
ENSG00000247092	SNHG10	antisense	2
ENSG00000247828	TMEM161B-AS1	antisense	2
ENSG00000248092	RP11-159F24.1	antisense	2
ENSG00000249673	NOP14-AS1	antisense	2
ENSG00000250132	RP11-359B12.2	antisense	2
ENSG00000250988	RP11-752G15.6	antisense	2
ENSG00000251022	THAP9-AS1	antisense	2
ENSG00000251867	Y_RNA	antisense	2
ENSG00000253352	TUG1	antisense	2
ENSG00000254635	WAC-AS1	antisense	2
ENSG00000254703	FLI1-AS1	antisense	2
ENSG00000257702	LBX2-AS1	antisense	2
ENSG00000259456	RP5-914P20.5	antisense	2
ENSG00000259943	RP1-39G22.7	antisense	2
ENSG00000259986	RP11-382A20.4	antisense	2
ENSG00000260231	RP4-659J6.2	antisense	2
ENSG00000261253	AC137932.6	antisense	2
ENSG00000266401	RP11-874J12.4	antisense	2
ENSG00000266962	RP11-400F19.6	antisense	2
ENSG00000268001	CTC-241F20.3	antisense	2
ENSG00000270605	RP5-1092A3.4	antisense	2
ENSG00000270696	RP11-342K6.1	antisense	2
ENSG00000271335	RP11-324I22.4	antisense	2
ENSG00000271858	XXcos-LUCA11.4	antisense	2
ENSG00000203497	PDCD4-AS1	antisense	3
ENSG00000223960	AC009948.5	antisense	3
ENSG00000225439	BOLA3-AS1	antisense	3
ENSG00000229124	VIM-AS1	antisense	3
ENSG00000229797	AC140481.8	antisense	3
ENSG00000234694	RP1-92O14.3	antisense	3
ENSG00000235488	JARID2-AS1	antisense	3
ENSG00000240288	GHRLOS	antisense	3
ENSG00000248896	CTD-2135J3.3	antisense	3
ENSG00000253738	GS1-251I9.4	antisense	3
ENSG00000257621	RP11-349A22.5	antisense	3
ENSG00000258056	RP11-644F5.11	antisense	3
ENSG00000259436	CTC-378H22.2	antisense	3
ENSG00000260651	AF213884.2	antisense	3
ENSG00000260852	FBXL19-AS1	antisense	3
ENSG00000268895	A1BG-AS1	antisense	3
ENSG00000227165	WDR11-AS1	antisense	4
ENSG00000230393	AC092667.2	antisense	4
ENSG00000235989	MORC2-AS1	antisense	4
ENSG00000126005	MMP24-AS1	antisense	5
ENSG00000215039	CD27-AS1	antisense	5
ENSG00000231074	HCG18	antisense	5
ENSG00000237945	LINC00649	antisense	5
ENSG00000259549	RP11-115K3.1	antisense	6
ENSG00000233016	SNHG7	antisense	7
ENSG00000267169	CTB-55O6.12	antisense	7
ENSG00000197989	SNHG12	antisense	8
ENSG00000261118	RP11-104N10.1	antisense	8
ENSG00000225733	FGD5-AS1	antisense	13
ENSG00000227128	LBX1-AS1	antisense	13
ENSG00000261441	RP11-217B1.2	antisense	15
ENSG00000267532	MIR497HG	antisense	17
ENSG00000177410	ZFAS1	antisense	19
ENSG00000236304	AP001189.4	antisense	21
ENSG00000265148	BZRAP1-AS1	antisense	25
ENSG00000233806	AC131097.3	antisense	75
ENSG00000265206	MIR142	antisense	131
ENSG00000259001	RPPH1	antisense	677
ENSG00000258486	RN7SL1	antisense	4906
ENSG00000211685	IGLC7	IG_C_gene	1
ENSG00000211896	IGHG1	IG_C_gene	1
ENSG00000211895	IGHA1	IG_C_gene	4
ENSG00000211898	IGHD	IG_C_gene	4
ENSG00000211899	IGHM	IG_C_gene	30
ENSG00000211662	IGLV3-21	IG_V_gene	1
ENSG00000211945	IGHV1-18	IG_V_gene	1
ENSG00000211973	IGHV1-69	IG_V_gene	1
ENSG00000240671	IGKV1-8	IG_V_gene	1
ENSG00000270505	IGHV1OR15-1	IG_V_gene	1
ENSG00000211598	IGKV4-1	IG_V_gene	2
ENSG00000211651	IGLV1-44	IG_V_gene	4
ENSG00000175873	AC004840.9	lincRNA	1
ENSG00000178947	LINC00086	lincRNA	1
ENSG00000204261	XXbac-BPG246D15.8	lincRNA	1
ENSG00000207955	MIR219-2	lincRNA	1
ENSG00000213468	RP11-453F18__B.1	lincRNA	1
ENSG00000214347	CTB-180A7.8	lincRNA	1
ENSG00000215244	AL137145.1	lincRNA	1
ENSG00000215866	RP11-426L16.8	lincRNA	1
ENSG00000222041	LINC00152	lincRNA	1
ENSG00000223546	LINC00630	lincRNA	1
ENSG00000223749	MIR503HG	lincRNA	1
ENSG00000223823	RP11-465B22.5	lincRNA	1
ENSG00000224177	LINC00570	lincRNA	1
ENSG00000224228	RP1-15D23.2	lincRNA	1
ENSG00000225434	RP11-63P12.6	lincRNA	1
ENSG00000225791	TRAM2-AS1	lincRNA	1
ENSG00000226741	CTA-929C8.6	lincRNA	1
ENSG00000226791	AC109826.1	lincRNA	1
ENSG00000226913	BSN-AS2	lincRNA	1
ENSG00000228340	RP5-1043L13.1	lincRNA	1
ENSG00000231662	RP11-686D16.1	lincRNA	1
ENSG00000234432	AC092171.1	lincRNA	1
ENSG00000234663	AC104820.2	lincRNA	1
ENSG00000235007	RP11-344B5.4	lincRNA	1
ENSG00000235408	SNORA71B	lincRNA	1
ENSG00000235621	LINC00494	lincRNA	1
ENSG00000236790	LINC00299	lincRNA	1
ENSG00000238201	AC114752.3	lincRNA	1
ENSG00000240707	RP13-137A17.6	lincRNA	1
ENSG00000240875	LINC00886	lincRNA	1
ENSG00000242086	LINC00969	lincRNA	1
ENSG00000244041	RP1-90J20.7	lincRNA	1
ENSG00000244227	RP11-298O21.5	lincRNA	1
ENSG00000245937	CTC-228N24.3	lincRNA	1
ENSG00000250915	RP11-1338A24.1	lincRNA	1
ENSG00000251600	RP11-673E1.1	lincRNA	1
ENSG00000253390	CTC-756D1.2	lincRNA	1
ENSG00000253394	LINC00534	lincRNA	1
ENSG00000253764	RP11-439C15.4	lincRNA	1
ENSG00000253819	RP11-973F15.1	lincRNA	1
ENSG00000254290	RP11-150O12.3	lincRNA	1
ENSG00000254648	RP11-713P17.4	lincRNA	1
ENSG00000255198	SNHG9	lincRNA	1
ENSG00000255364	RP11-94A24.1	lincRNA	1
ENSG00000255455	RP11-890B15.3	lincRNA	1
ENSG00000255864	RP11-444D3.1	lincRNA	1
ENSG00000256128	LINC00944	lincRNA	1
ENSG00000256185	RP11-612B6.2	lincRNA	1
ENSG00000258082	RP11-443B7.3	lincRNA	1
ENSG00000258498	DIO3OS	lincRNA	1
ENSG00000259008	RP11-932A10.1	lincRNA	1
ENSG00000259070	LINC00639	lincRNA	1
ENSG00000259483	RP11-930O11.2	lincRNA	1
ENSG00000259577	RP11-430B1.2	lincRNA	1
ENSG00000259834	RP11-284N8.3	lincRNA	1
ENSG00000260054	RP11-611L7.1	lincRNA	1
ENSG00000260193	RP11-83N9.5	lincRNA	1
ENSG00000260468	RP11-27M24.3	lincRNA	1
ENSG00000260682	7SK	lincRNA	1
ENSG00000260759	RP11-677O4.2	lincRNA	1
ENSG00000260804	RP11-566E18.3	lincRNA	1
ENSG00000261005	CTB-58E17.1	lincRNA	1
ENSG00000261069	SNORD116-21	lincRNA	1
ENSG00000261087	KB-1460A1.5	lincRNA	1
ENSG00000261455	RP5-1129J21.3	lincRNA	1
ENSG00000261804	RP11-44F14.2	lincRNA	1
ENSG00000263753	LINC00667	lincRNA	1
ENSG00000264108	RP11-357H3.1	lincRNA	1
ENSG00000267010	RP11-108P20.1	lincRNA	1
ENSG00000267107	AC011526.1	lincRNA	1
ENSG00000267161	AC005943.5	lincRNA	1
ENSG00000267767	CTC-523E23.4	lincRNA	1
ENSG00000267886	CTD-2291D10.4	lincRNA	1
ENSG00000268205	CTC-444N24.11	lincRNA	1
ENSG00000268913	AC026806.2	lincRNA	1
ENSG00000269051	CTD-2245F17.3	lincRNA	1
ENSG00000269220	LINC00528	lincRNA	1
ENSG00000270066	SCARNA2	lincRNA	1
ENSG00000270091	RP11-78O7.2	lincRNA	1
ENSG00000270141	TERC	lincRNA	1
ENSG00000270170	NCBP2-AS2	lincRNA	1
ENSG00000271912	RP11-661A12.14	lincRNA	1
ENSG00000272112	CTB-113P19.5	lincRNA	1
ENSG00000272168	LINC00340	lincRNA	1
ENSG00000272370	RP11-307L14.1	lincRNA	1
ENSG00000272379	RP1-257A7.5	lincRNA	1
ENSG00000272463	RP11-532F6.3	lincRNA	1
ENSG00000272482	RP11-474O21.5	lincRNA	1
ENSG00000100181	TPTEP1	lincRNA	2
ENSG00000166770	ZNF667-AS1	lincRNA	2
ENSG00000182165	TP53TG1	lincRNA	2
ENSG00000218510	LINC00339	lincRNA	2
ENSG00000219159	AC011298.2	lincRNA	2
ENSG00000223855	AC147651.3	lincRNA	2
ENSG00000223891	OSER1-AS1	lincRNA	2
ENSG00000225470	JPX	lincRNA	2
ENSG00000229645	LINC00341	lincRNA	2
ENSG00000230733	AC092171.4	lincRNA	2
ENSG00000234184	RP5-887A10.1	lincRNA	2
ENSG00000234608	MAPKAPK5-AS1	lincRNA	2
ENSG00000235314	LINC00957	lincRNA	2
ENSG00000236537	RP11-732M18.3	lincRNA	2
ENSG00000241163	LINC00877	lincRNA	2
ENSG00000244459	RP11-1398P2.1	lincRNA	2
ENSG00000245060	LINC00847	lincRNA	2
ENSG00000248242	RP11-556I14.2	lincRNA	2
ENSG00000248360	LINC00504	lincRNA	2
ENSG00000253266	RP11-128L5.1	lincRNA	2
ENSG00000255571	LINC00925	lincRNA	2
ENSG00000256642	LINC00273	lincRNA	2
ENSG00000258701	LINC00638	lincRNA	2
ENSG00000258867	RP11-300J18.3	lincRNA	2
ENSG00000259560	RP11-648K4.2	lincRNA	2
ENSG00000260359	RP11-4F5.2	lincRNA	2
ENSG00000260464	RP4-561L24.3	lincRNA	2
ENSG00000260655	CTA-250D10.23	lincRNA	2
ENSG00000260910	LINC00565	lincRNA	2
ENSG00000261452	RP11-509E16.1	lincRNA	2
ENSG00000261824	LINC00662	lincRNA	2
ENSG00000261888	AC144831.1	lincRNA	2
ENSG00000266088	RP5-1028K7.2	lincRNA	2
ENSG00000267252	RP11-712C7.1	lincRNA	2
ENSG00000267427	CTC-503J8.6	lincRNA	2
ENSG00000268027	AC006129.2	lincRNA	2
ENSG00000268568	AC007228.9	lincRNA	2
ENSG00000170846	AC093323.3	lincRNA	3
ENSG00000241657	TRBV11-2	lincRNA	3
ENSG00000250903	RP1-80B9.2	lincRNA	3
ENSG00000259225	RP11-1008C21.1	lincRNA	3
ENSG00000259863	SH3RF3-AS1	lincRNA	3
ENSG00000269086	CTC-523E23.5	lincRNA	3
ENSG00000271522	RP11-36B6.1	lincRNA	3
ENSG00000224032	EPB41L4A-AS1	lincRNA	4
ENSG00000233137	RP11-220I1.1	lincRNA	4
ENSG00000236990	RP11-433J20.1	lincRNA	4
ENSG00000249426	CTC-448D22.1	lincRNA	4
ENSG00000263934	SNORD3A	lincRNA	4
ENSG00000264247	LINC00909	lincRNA	4
ENSG00000268555	RP11-678G14.3	lincRNA	4
ENSG00000271856	RP11-861A13.4	lincRNA	4
ENSG00000224137	AC079767.4	lincRNA	5
ENSG00000240859	AC093627.10	lincRNA	5
ENSG00000245164	LINC00861	lincRNA	5
ENSG00000245571	AP001258.4	lincRNA	5
ENSG00000247982	LINC00926	lincRNA	5
ENSG00000269990	CTD-3074O7.12	lincRNA	5
ENSG00000226137	BAIAP2-AS1	lincRNA	6
ENSG00000243701	LINC00883	lincRNA	6
ENSG00000272447	RP11-182L21.6	lincRNA	6
ENSG00000234431	AC007283.5	lincRNA	7
ENSG00000234883	MIR155HG	lincRNA	7
ENSG00000250334	LINC00989	lincRNA	7
ENSG00000188971	RP11-427H3.2	lincRNA	8
ENSG00000253782	RP11-350F16.2	lincRNA	9
ENSG00000172965	MIR4435-1HG	lincRNA	12
ENSG00000259758	CASC7	lincRNA	12
ENSG00000236209	AC104135.2	lincRNA	14
ENSG00000260032	LINC00657	lincRNA	15
ENSG00000269936	MIR145	lincRNA	16
ENSG00000224397	RP11-290F20.3	lincRNA	17
ENSG00000245532	NEAT1	lincRNA	17
ENSG00000269893	SNHG8	lincRNA	17
ENSG00000272053	RP11-367G6.3	lincRNA	18
ENSG00000251562	MALAT1	lincRNA	21
ENSG00000264198	RP11-94L15.2	lincRNA	24
ENSG00000270103	RNU11	lincRNA	39
ENSG00000253522	MIR146A	lincRNA	51
ENSG00000270022	RNU12	lincRNA	56
ENSG00000198106	SNX29P2	lincRNA	79
ENSG00000269900	RMRP	lincRNA	120
ENSG00000270123	VTRNA2-1	lincRNA	300
ENSG00000264066	MIR4732	lincRNA	618
	hsa-miR-451a	mature	9390
	hsa-miR-223-3p	mature	3306
	hsa-miR-150-5p	mature	1698
	hsa-miR-26a-5p	mature	1597
	hsa-miR-21-5p	mature	1414
	hsa-miR-23a-3p/miR-23b-3p	mature	1120
	hsa-miR-126-3p	mature	1065
	hsa-miR-19b-3p/miR-19a-3p	mature	965
	hsa-miR-16-5p	mature	892
	hsa-miR-126-5p	mature	785
	hsa-miR-103a-3p	mature	616
	hsa-miR-142-3p	mature	592
	hsa-miR-191-5p	mature	555
	hsa-miR-342-3p	mature	549
	hsa-miR-27b-3p/miR-27a-3p	mature	504
	hsa-miR-30e-5p/miR-30a-5p/miR-30d-5p	mature	447
	hsa-miR-151a-5p	mature	314
	hsa-let-7g-5p	mature	303
	hsa-miR-29b-3p	mature	302
	hsa-miR-185-5p	mature	274
	hsa-miR-30c-5p	mature	261
	hsa-miR-10b-5p/miR-10a-5p	mature	251
	hsa-miR-484	mature	236
	hsa-miR-29c-3p/miR-29a-3p	mature	230
	hsa-miR-139-5p	mature	227
	hsa-miR-17-5p/miR-106a-5p	mature	227
	hsa-miR-125a-5p	mature	220
	hsa-miR-320a	mature	219
	hsa-miR-30b-5p	mature	191
	hsa-miR-20a-5p	mature	190
	hsa-miR-26b-5p	mature	189
	hsa-miR-140-3p	mature	172
	hsa-miR-93-5p	mature	169
	hsa-miR-15b-5p	mature	168
	hsa-miR-101-3p	mature	167
	hsa-miR-486-5p	mature	154
	hsa-miR-181a-5p	mature	144
	hsa-miR-130a-3p	mature	143
	hsa-miR-15a-5p	mature	117
	hsa-miR-146a-5p	mature	113
	hsa-miR-18b-5p/miR-18a-5p	mature	111
	hsa-miR-145-5p	mature	106
	hsa-miR-199b-3p/miR-199a-3p	mature	101
	hsa-miR-142-5p	mature	96
	hsa-miR-425-5p	mature	95
	hsa-miR-107	mature	92
	hsa-miR-106b-5p	mature	87
	hsa-miR-24-3p	mature	85
	hsa-let-7d-5p	mature	83
	hsa-miR-144-5p	mature	82
	hsa-miR-222-3p	mature	68
	hsa-miR-423-3p	mature	58
	hsa-miR-146b-5p	mature	58
	hsa-miR-221-3p	mature	55
	hsa-miR-744-5p	mature	52
	hsa-miR-374b-5p	mature	52
	hsa-let-7i-5p	mature	45
	hsa-miR-99b-5p	mature	45
	hsa-miR-125b-5p	mature	41
	hsa-let-7c-5p/let-7a-5p/let-7e-5p/let-7f-5p/let-7b-5p	mature	37
	hsa-miR-590-5p	mature	36
	hsa-miR-99a-5p/miR-100-5p	mature	36
	hsa-miR-376c-3p	mature	35
	hsa-miR-22-3p	mature	35
	hsa-miR-423-5p	mature	32
	hsa-miR-20b-5p	mature	30
	hsa-miR-361-3p	mature	29
	hsa-miR-4433b-5p	mature	29
	hsa-miR-335-5p	mature	28
	hsa-miR-361-5p	mature	28
	hsa-miR-197-3p	mature	27
	hsa-miR-339-5p	mature	25
	hsa-miR-660-5p	mature	24
	hsa-miR-148a-3p	mature	23
	hsa-miR-378a-3p	mature	23
	hsa-miR-186-5p	mature	22
	hsa-miR-181b-5p/miR-181d-5p	mature	20
	hsa-miR-199a-5p	mature	18
	hsa-miR-106b-3p	mature	17
	hsa-miR-151b	mature	16
	hsa-miR-192-5p	mature	16
	hsa-miR-301a-3p	mature	15
	hsa-miR-122-5p	mature	14
	hsa-miR-505-3p	mature	14
	hsa-miR-363-3p	mature	14
	hsa-miR-652-5p	mature	13
	hsa-miR-769-5p	mature	12
	hsa-miR-25-3p	mature	12
	hsa-miR-194-5p	mature	11
	hsa-miR-1307-3p	mature	11
	hsa-miR-424-5p	mature	11
	hsa-miR-214-3p	mature	11
	hsa-miR-664a-3p	mature	10
	hsa-miR-16-2-3p	mature	10
	hsa-miR-30e-3p/miR-30a-3p	mature	10
	hsa-miR-22-5p	mature	10
	hsa-miR-195-5p	mature	10
	hsa-miR-766-3p	mature	10
	hsa-miR-550a-3p	mature	10
	hsa-miR-365b-3p/miR-365a-3p	mature	9
	hsa-miR-193a-5p	mature	9
	hsa-miR-140-5p	mature	9
	hsa-miR-29c-5p	mature	9
	hsa-miR-625-5p	mature	9
	hsa-miR-95-3p	mature	8
	hsa-miR-135a-5p/miR-135b-5p	mature	8
	hsa-miR-487b-3p	mature	8
	hsa-miR-532-3p	mature	7
	hsa-miR-454-3p	mature	7
	hsa-miR-32-5p	mature	7
	hsa-miR-28-3p	mature	7
	hsa-miR-625-3p	mature	7
	hsa-miR-338-3p	mature	7
	hsa-miR-152-3p	mature	7
	hsa-miR-148b-3p	mature	7
	hsa-miR-345-5p	mature	6
	hsa-miR-340-3p	mature	6
	hsa-miR-590-3p	mature	6
	hsa-miR-483-3p	mature	6
	hsa-miR-21-3p	mature	6
	hsa-miR-584-5p	mature	6
	hsa-miR-409-3p	mature	6
	hsa-miR-374a-5p	mature	5
	hsa-miR-503-5p	mature	5
	hsa-let-7d-3p	mature	5
	hsa-miR-151a-3p	mature	5
	hsa-miR-652-3p	mature	5
	hsa-miR-324-5p	mature	5
	hsa-miR-93-3p	mature	5
	hsa-miR-128-3p	mature	5
	hsa-miR-143-3p	mature	5
	hsa-miR-31-3p	mature	5
	hsa-miR-17-3p	mature	5
	hsa-miR-28-5p	mature	5
	hsa-miR-127-3p	mature	4
	hsa-miR-182-5p	mature	4
	hsa-miR-190a-5p	mature	4
	hsa-miR-340-5p	mature	4
	hsa-miR-411-5p	mature	4
	hsa-miR-545-3p	mature	4
	hsa-miR-494-3p	mature	4
	hsa-miR-204-5p	mature	4
	hsa-miR-98-5p	mature	3
	hsa-miR-520g-3p	mature	3
	hsa-miR-376a-3p	mature	3
	hsa-miR-3615	mature	3
	hsa-miR-497-5p	mature	3
	hsa-miR-624-5p	mature	3
	hsa-miR-3940-3p	mature	3
	hsa-miR-7-1-3p	mature	3
	hsa-miR-362-3p	mature	3
	hsa-miR-5690	mature	3
	hsa-miR-342-5p	mature	3
	hsa-miR-545-5p	mature	3
	hsa-miR-331-3p	mature	3
	hsa-miR-4286	mature	3
	hsa-miR-1306-5p	mature	3
	hsa-miR-501-3p	mature	3
	hsa-miR-455-3p	mature	3
	hsa-miR-155-5p	mature	3
	hsa-miR-31-5p	mature	2
	hsa-miR-26b-3p	mature	2
	hsa-miR-487a-3p	mature	2
	hsa-miR-3605-3p	mature	2
	hsa-miR-130b-5p	mature	2
	hsa-miR-378a-5p	mature	2
	hsa-miR-486-3p	mature	2
	hsa-miR-224-5p	mature	2
	hsa-miR-551b-3p	mature	2
	hsa-miR-204-3p	mature	2
	hsa-miR-4721	mature	2
	hsa-miR-2110	mature	2
	hsa-miR-34a-5p	mature	2
	hsa-miR-148b-5p	mature	2
	hsa-miR-376a-2-5p	mature	2
	hsa-miR-15b-3p	mature	2
	hsa-miR-1180-3p	mature	2
	hsa-miR-24-2-5p	mature	2
	hsa-miR-485-3p	mature	2
	hsa-miR-497-3p	mature	2
	hsa-miR-210-3p	mature	2
	hsa-miR-223-5p	mature	1
	hsa-miR-502-3p	mature	1
	hsa-miR-935	mature	1
	hsa-miR-379-5p	mature	1
	hsa-miR-642a-5p	mature	1
	hsa-miR-5187-5p	mature	1
	hsa-miR-323a-3p	mature	1
	hsa-miR-138-5p	mature	1
	hsa-miR-7-2-3p	mature	1
	hsa-miR-501-5p	mature	1
	hsa-miR-519d-3p	mature	1
	hsa-miR-542-3p	mature	1
	hsa-miR-2114-5p	mature	1
	hsa-miR-592	mature	1
	hsa-miR-654-3p	mature	1
	hsa-miR-214-5p	mature	1
	hsa-miR-548j-5p	mature	1
	hsa-miR-425-3p	mature	1
	hsa-miR-212-3p	mature	1
	hsa-miR-664b-3p	mature	1
	hsa-miR-146a-3p	mature	1
	hsa-miR-3161	mature	1
	hsa-miR-376b-5p	mature	1
	hsa-miR-92a-1-5p	mature	1
	hsa-miR-190a-3p	mature	1
	hsa-miR-495-3p	mature	1
	hsa-miR-6877-5p	mature	1
	hsa-miR-500a-5p	mature	1
	hsa-miR-3065-3p	mature	1
	hsa-miR-106a-3p	mature	1
	hsa-miR-708-5p	mature	1
	hsa-miR-376a-5p	mature	1
	hsa-miR-1273g-3p	mature	1
	hsa-miR-365b-5p	mature	1
	hsa-miR-369-5p	mature	1
	hsa-miR-181a-3p	mature	1
	hsa-miR-500a-3p	mature	1
	hsa-miR-505-5p	mature	1
	hsa-miR-96-5p	mature	1
	hsa-miR-2355-5p	mature	1
	hsa-miR-181b-3p	mature	1
	hsa-miR-483-5p	mature	1
	hsa-miR-323b-3p	mature	1
	hsa-miR-421	mature	1
	hsa-miR-429	mature	1
	hsa-miR-153-5p	mature	1
	hsa-miR-133a-5p	mature	1
	hsa-let-7f-1-3p	mature	1
	hsa-miR-3620-3p	mature	1
	hsa-miR-4473	mature	1
	hsa-miR-885-5p	mature	1
	hsa-miR-376c-5p	mature	1
	hsa-miR-338-5p	mature	1
	hsa-miR-493-5p	mature	1
	hsa-miR-579-3p	mature	1
	hsa-miR-181c-5p	mature	1
	hsa-miR-99a-3p	mature	1
	hsa-miR-29b-2-5p	mature	1
	hsa-miR-424-3p	mature	1
	hsa-miR-29a-5p	mature	1
	hsa-miR-941	mature	1
	hsa-miR-6821-3p	mature	1
	hsa-miR-195-3p	mature	1
	hsa-miR-181a-2-3p	mature	1
	hsa-miR-576-5p	mature	1
	hsa-miR-29b-1-5p	mature	1
	hsa-miR-500b-5p	mature	1
	hsa-miR-4433b-3p	mature	1
	hsa-miR-218-5p	mature	1
	hsa-miR-942-5p	mature	1
	hsa-miR-138-1-3p	mature	1
	hsa-miR-628-3p	mature	1
	hsa-miR-324-3p	mature	1
ENSG00000198984	MIR345	miRNA	1
ENSG00000198987	MIR16-2	miRNA	1
ENSG00000199020	MIR381	miRNA	1
ENSG00000199023	MIR339	miRNA	1
ENSG00000199025	MIR369	miRNA	1
ENSG00000199072	MIRLET7F1	miRNA	1
ENSG00000207572	MIR363	miRNA	1
ENSG00000207602	MIR106A	miRNA	1
ENSG00000207633	MIR505	miRNA	1
ENSG00000207639	MIR193B	miRNA	1
ENSG00000207712	MIR627	miRNA	1
ENSG00000207713	MIR200C	miRNA	1
ENSG00000207741	MIR590	miRNA	1
ENSG00000207785	MIR500A	miRNA	1
ENSG00000207935	MIR204	miRNA	1
ENSG00000207962	MIR30C1	miRNA	1
ENSG00000207975	MIR181B1	miRNA	1
ENSG00000208015	MIR362	miRNA	1
ENSG00000211137	MIR190A	miRNA	1
ENSG00000211514	MIR454	miRNA	1
ENSG00000211563	MIR338	miRNA	1
ENSG00000212084	AL121914.1	miRNA	1
ENSG00000221035	MIR486	miRNA	1
ENSG00000221430	MIR1294	miRNA	1
ENSG00000221445	MIR1301	miRNA	1
ENSG00000263463	MIR378I	miRNA	1
ENSG00000263629	MIR5586	miRNA	1
ENSG00000264063	MIR3687	miRNA	1
ENSG00000266006	MIR4488	miRNA	1
ENSG00000266463	MIR3196	miRNA	1
ENSG00000266618	MIR4742	miRNA	1
ENSG00000266722	MIR3940	miRNA	1
ENSG00000266776	MIR4646	miRNA	1
ENSG00000271946	MIR376C	miRNA	1
ENSG00000198997	MIR107	miRNA	2
ENSG00000199030	MIRLET7C	miRNA	2
ENSG00000199035	MIR103A1	miRNA	2
ENSG00000199075	MIR26A1	miRNA	2
ENSG00000199165	MIRLET7A1	miRNA	2
ENSG00000199172	MIR331	miRNA	2
ENSG00000199179	MIRLET7I	miRNA	2
ENSG00000207614	MIR193A	miRNA	2
ENSG00000207648	MIR192	miRNA	2
ENSG00000207651	MIR28	miRNA	2
ENSG00000207805	MIR483	miRNA	2
ENSG00000207807	MIR95	miRNA	2
ENSG00000207827	MIR30A	miRNA	2
ENSG00000207863	MIR125B2	miRNA	2
ENSG00000207947	MIR152	miRNA	2
ENSG00000207948	MIR328	miRNA	2
ENSG00000207970	MIR660	miRNA	2
ENSG00000207993	MIR134	miRNA	2
ENSG00000216101	MIR877	miRNA	2
ENSG00000221656	MIR1225	miRNA	2
ENSG00000264455	MIR4721	miRNA	2
ENSG00000267200	MIR132	miRNA	2
ENSG00000199053	MIR324	miRNA	3
ENSG00000207934	MIR654	miRNA	3
ENSG00000207996	MIR301A	miRNA	3
ENSG00000208005	MIR503	miRNA	3
ENSG00000211580	MIR769	miRNA	3
ENSG00000221028	MIR1231	miRNA	3
ENSG00000221394	MIR1229	miRNA	3
ENSG00000266638	MIR3676	miRNA	3
ENSG00000199168	MIR374A	miRNA	4
ENSG00000265867	MIR4516	miRNA	4
ENSG00000199133	MIRLET7D	miRNA	5
ENSG00000207547	MIR25	miRNA	5
ENSG00000207714	MIR584	miRNA	5
ENSG00000207994	MIR100	miRNA	5
ENSG00000264297	MIR4433	miRNA	5
ENSG00000264355	AC008738.2	miRNA	5
ENSG00000199122	MIR148B	miRNA	6
ENSG00000207709	MIR197	miRNA	6
ENSG00000207721	MIR186	miRNA	6
ENSG00000207778	MIR122	miRNA	6
ENSG00000211578	MIR766	miRNA	6
ENSG00000198974	MIR30E	miRNA	8
ENSG00000207717	MIR551B	miRNA	8
ENSG00000199051	MIR361	miRNA	9
ENSG00000202569	MIR146B	miRNA	9
ENSG00000208035	MIR143	miRNA	9
ENSG00000212027	MIR374B	miRNA	9
ENSG00000207779	MIR15B	miRNA	10
ENSG00000207710	MIR20B	miRNA	11
ENSG00000207949	MIR214	miRNA	11
ENSG00000266297	MIR744	miRNA	11
ENSG00000208036	MIR106B	miRNA	12
ENSG00000207638	MIR99A	miRNA	13
ENSG00000207870	MIR221	miRNA	14
ENSG00000208009	MIR130A	miRNA	14
ENSG00000199090	MIR326	miRNA	15
ENSG00000207757	MIR93	miRNA	16
ENSG00000207725	MIR222	miRNA	17
ENSG00000199032	MIR425	miRNA	21
ENSG00000207864	MIR27B	miRNA	21
ENSG00000207582	MIR30B	miRNA	24
ENSG00000207744	MIR10B	miRNA	26
ENSG00000199150	MIRLET7G	miRNA	33
ENSG00000272036	MIR139	miRNA	34
ENSG00000208013	MIR652	miRNA	35
ENSG00000208023	MIR185	miRNA	37
ENSG00000199121	MIR26B	miRNA	44
ENSG00000199153	MIR30D	miRNA	70
ENSG00000207980	MIR23A	miRNA	79
ENSG00000207605	MIR191	miRNA	80
ENSG00000207563	MIR23B	miRNA	81
ENSG00000199082	MIR342	miRNA	103
ENSG00000208017	MIR140	miRNA	114
ENSG00000208037	MIR320A	miRNA	134
ENSG00000207808	MIR27A	miRNA	375
ENSG00000207939	MIR223	miRNA	691
ENSG00000199161	MIR126	miRNA	1312
ENSG00000199224	Y_RNA	misc_RNA	1
ENSG00000199362	Y_RNA	misc_RNA	1
ENSG00000199540	Y_RNA	misc_RNA	1
ENSG00000199732	Y_RNA	misc_RNA	1
ENSG00000199756	Y_RNA	misc_RNA	1
ENSG00000199832	Y_RNA	misc_RNA	1
ENSG00000199866	Y_RNA	misc_RNA	1
ENSG00000199940	RN7SKP75	misc_RNA	1
ENSG00000200011	Y_RNA	misc_RNA	1
ENSG00000200170	Y_RNA	misc_RNA	1
ENSG00000200171	Y_RNA	misc_RNA	1
ENSG00000200201	Y_RNA	misc_RNA	1
ENSG00000200252	Y_RNA	misc_RNA	1
ENSG00000200270	Y_RNA	misc_RNA	1
ENSG00000200309	Y_RNA	misc_RNA	1
ENSG00000200397	Y_RNA	misc_RNA	1
ENSG00000200544	Y_RNA	misc_RNA	1
ENSG00000200606	Y_RNA	misc_RNA	1
ENSG00000200615	Y_RNA	misc_RNA	1
ENSG00000200714	Y_RNA	misc_RNA	1
ENSG00000201351	Y_RNA	misc_RNA	1
ENSG00000201442	Y_RNA	misc_RNA	1
ENSG00000201451	Y_RNA	misc_RNA	1
ENSG00000201509	Y_RNA	misc_RNA	1
ENSG00000201584	Y_RNA	misc_RNA	1
ENSG00000201683	Y_RNA	misc_RNA	1
ENSG00000201749	Y_RNA	misc_RNA	1
ENSG00000201793	RN7SKP9	misc_RNA	1
ENSG00000201800	Y_RNA	misc_RNA	1
ENSG00000201884	Y_RNA	misc_RNA	1
ENSG00000202195	Y_RNA	misc_RNA	1
ENSG00000202276	Y_RNA	misc_RNA	1
ENSG00000202297	Y_RNA	misc_RNA	1
ENSG00000202310	Y_RNA	misc_RNA	1
ENSG00000202476	Y_RNA	misc_RNA	1
ENSG00000206582	Y_RNA	misc_RNA	1
ENSG00000206636	Y_RNA	misc_RNA	1
ENSG00000206699	Y_RNA	misc_RNA	1
ENSG00000206728	Y_RNA	misc_RNA	1
ENSG00000206779	Y_RNA	misc_RNA	1
ENSG00000206784	Y_RNA	misc_RNA	1
ENSG00000206814	Y_RNA	misc_RNA	1
ENSG00000206816	Y_RNA	misc_RNA	1
ENSG00000206824	Y_RNA	misc_RNA	1
ENSG00000206844	Y_RNA	misc_RNA	1
ENSG00000206925	Y_RNA	misc_RNA	1
ENSG00000206995	Y_RNA	misc_RNA	1
ENSG00000207020	Y_RNA	misc_RNA	1
ENSG00000207069	Y_RNA	misc_RNA	1
ENSG00000207073	Y_RNA	misc_RNA	1
ENSG00000207108	Y_RNA	misc_RNA	1
ENSG00000207117	Y_RNA	misc_RNA	1
ENSG00000207151	Y_RNA	misc_RNA	1
ENSG00000207184	Y_RNA	misc_RNA	1
ENSG00000207193	Y_RNA	misc_RNA	1
ENSG00000207271	Y_RNA	misc_RNA	1
ENSG00000207317	Y_RNA	misc_RNA	1
ENSG00000207351	Y_RNA	misc_RNA	1
ENSG00000207403	Y_RNA	misc_RNA	1
ENSG00000207408	Y_RNA	misc_RNA	1
ENSG00000207450	Y_RNA	misc_RNA	1
ENSG00000207494	Y_RNA	misc_RNA	1
ENSG00000212197	RNY3P6	misc_RNA	1
ENSG00000212556	Y_RNA	misc_RNA	1
ENSG00000222395	Y_RNA	misc_RNA	1
ENSG00000222493	Y_RNA	misc_RNA	1
ENSG00000223187	Y_RNA	misc_RNA	1
ENSG00000223220	Y_RNA	misc_RNA	1
ENSG00000223298	RNY3P8	misc_RNA	1
ENSG00000238713	Y_RNA	misc_RNA	1
ENSG00000238723	Y_RNA	misc_RNA	1
ENSG00000239202	RN7SL499P	misc_RNA	1
ENSG00000239333	RN7SL658P	misc_RNA	1
ENSG00000239702	RN7SL507P	misc_RNA	1
ENSG00000239748	RN7SL795P	misc_RNA	1
ENSG00000239908	RN7SL75P	misc_RNA	1
ENSG00000239964	RN7SL748P	misc_RNA	1
ENSG00000240160	RN7SL263P	misc_RNA	1
ENSG00000240322	RN7SL481P	misc_RNA	1
ENSG00000240347	RN7SL35P	misc_RNA	1
ENSG00000240457	RN7SL472P	misc_RNA	1
ENSG00000240847	RN7SL497P	misc_RNA	1
ENSG00000241226	RN7SL836P	misc_RNA	1
ENSG00000241568	RN7SL338P	misc_RNA	1
ENSG00000241708	RN7SL129P	misc_RNA	1
ENSG00000241745	RN7SL788P	misc_RNA	1
ENSG00000241789	RN7SL504P	misc_RNA	1
ENSG00000242065	RN7SL291P	misc_RNA	1
ENSG00000242102	RN7SL152P	misc_RNA	1
ENSG00000242175	RN7SL127P	misc_RNA	1
ENSG00000242928	RN7SL868P	misc_RNA	1
ENSG00000243359	RN7SL815P	misc_RNA	1
ENSG00000243366	RN7SL60P	misc_RNA	1
ENSG00000243560	RN7SL364P	misc_RNA	1
ENSG00000243870	RN7SL236P	misc_RNA	1
ENSG00000244264	RN7SL597P	misc_RNA	1
ENSG00000244642	RN7SL396P	misc_RNA	1
ENSG00000244710	RN7SL47P	misc_RNA	1
ENSG00000252085	Y_RNA	misc_RNA	1
ENSG00000252374	Y_RNA	misc_RNA	1
ENSG00000252412	Y_RNA	misc_RNA	1
ENSG00000252420	Y_RNA	misc_RNA	1
ENSG00000252534	Y_RNA	misc_RNA	1
ENSG00000252652	Y_RNA	misc_RNA	1
ENSG00000252759	Y_RNA	misc_RNA	1
ENSG00000252820	Y_RNA	misc_RNA	1
ENSG00000252895	RNY4P26	misc_RNA	1
ENSG00000263426	RN7SL471P	misc_RNA	1
ENSG00000263654	RN7SL711P	misc_RNA	1
ENSG00000263819	RN7SL478P	misc_RNA	1
ENSG00000263841	RN7SL44P	misc_RNA	1
ENSG00000264169	RN7SL665P	misc_RNA	1
ENSG00000264946	RN7SL197P	misc_RNA	1
ENSG00000265386	RN7SL219P	misc_RNA	1
ENSG00000265675	RN7SL708P	misc_RNA	1
ENSG00000266420	RN7SL118P	misc_RNA	1
ENSG00000272075	Metazoa_SRP	misc_RNA	1
ENSG00000272110	Y_RNA	misc_RNA	1
ENSG00000272283	Metazoa_SRP	misc_RNA	1
ENSG00000199303	Y_RNA	misc_RNA	2
ENSG00000199867	Y_RNA	misc_RNA	2
ENSG00000199936	Y_RNA	misc_RNA	2
ENSG00000199980	Y_RNA	misc_RNA	2
ENSG00000200049	Y_RNA	misc_RNA	2
ENSG00000200118	Y_RNA	misc_RNA	2
ENSG00000200291	Y_RNA	misc_RNA	2
ENSG00000200579	Y_RNA	misc_RNA	2
ENSG00000200843	RNY4P4	misc_RNA	2
ENSG00000201548	Y_RNA	misc_RNA	2
ENSG00000201555	Y_RNA	misc_RNA	2
ENSG00000201633	Y_RNA	misc_RNA	2
ENSG00000201638	RNY4P16	misc_RNA	2
ENSG00000201860	Y_RNA	misc_RNA	2
ENSG00000202105	Y_RNA	misc_RNA	2
ENSG00000202169	Y_RNA	misc_RNA	2
ENSG00000202254	Y_RNA	misc_RNA	2
ENSG00000202279	Y_RNA	misc_RNA	2
ENSG00000202309	Y_RNA	misc_RNA	2
ENSG00000202357	Y_RNA	misc_RNA	2
ENSG00000202382	Y_RNA	misc_RNA	2
ENSG00000202542	Y_RNA	misc_RNA	2
ENSG00000206717	Y_RNA	misc_RNA	2
ENSG00000206734	Y_RNA	misc_RNA	2
ENSG00000206817	Y_RNA	misc_RNA	2
ENSG00000207009	Y_RNA	misc_RNA	2
ENSG00000207123	Y_RNA	misc_RNA	2
ENSG00000207142	Y_RNA	misc_RNA	2
ENSG00000207196	Y_RNA	misc_RNA	2
ENSG00000207303	Y_RNA	misc_RNA	2
ENSG00000207342	Y_RNA	misc_RNA	2
ENSG00000207383	Y_RNA	misc_RNA	2
ENSG00000207417	Y_RNA	misc_RNA	2
ENSG00000222881	Y_RNA	misc_RNA	2
ENSG00000238366	Y_RNA	misc_RNA	2
ENSG00000239825	RN7SL549P	misc_RNA	2
ENSG00000240490	RN7SL277P	misc_RNA	2
ENSG00000240750	RN7SL559P	misc_RNA	2
ENSG00000240877	RN7SL521P	misc_RNA	2
ENSG00000241866	RN7SL401P	misc_RNA	2
ENSG00000243420	RN7SL734P	misc_RNA	2
ENSG00000244218	RN7SL81P	misc_RNA	2
ENSG00000244376	RN7SL636P	misc_RNA	2
ENSG00000251779	Y_RNA	misc_RNA	2
ENSG00000251837	Y_RNA	misc_RNA	2
ENSG00000252147	Y_RNA	misc_RNA	2
ENSG00000252217	Y_RNA	misc_RNA	2
ENSG00000252319	Y_RNA	misc_RNA	2
ENSG00000252442	RNY4P22	misc_RNA	2
ENSG00000253602	CTD-3135A9.3	misc_RNA	2
ENSG00000263740	RN7SL4P	misc_RNA	2
ENSG00000266185	RN7SL804P	misc_RNA	2
ENSG00000266730	RN7SL773P	misc_RNA	2
ENSG00000199515	Y_RNA	misc_RNA	3
ENSG00000199605	RNY4P24	misc_RNA	3
ENSG00000199751	Y_RNA	misc_RNA	3
ENSG00000200419	Y_RNA	misc_RNA	3
ENSG00000200664	Y_RNA	misc_RNA	3
ENSG00000200829	Y_RNA	misc_RNA	3
ENSG00000200883	Y_RNA	misc_RNA	3
ENSG00000201242	RNY1P1	misc_RNA	3
ENSG00000201498	Y_RNA	misc_RNA	3
ENSG00000201649	Y_RNA	misc_RNA	3
ENSG00000201913	Y_RNA	misc_RNA	3
ENSG00000202140	Y_RNA	misc_RNA	3
ENSG00000202385	Y_RNA	misc_RNA	3
ENSG00000202441	RNY4P10	misc_RNA	3
ENSG00000206617	RNY1P5	misc_RNA	3
ENSG00000206805	Y_RNA	misc_RNA	3
ENSG00000206905	Y_RNA	misc_RNA	3
ENSG00000207086	Y_RNA	misc_RNA	3
ENSG00000207265	Y_RNA	misc_RNA	3
ENSG00000239821	RN7SL513P	misc_RNA	3
ENSG00000240577	RN7SL445P	misc_RNA	3
ENSG00000240869	RN7SL128P	misc_RNA	3
ENSG00000242216	RN7SL97P	misc_RNA	3
ENSG00000242712	RN7SL529P	misc_RNA	3
ENSG00000242894	RN7SL634P	misc_RNA	3
ENSG00000244034	RN7SL424P	misc_RNA	3
ENSG00000252106	Y_RNA	misc_RNA	3
ENSG00000252159	RNY4P1	misc_RNA	3
ENSG00000252310	RNY5	misc_RNA	3
ENSG00000252670	Y_RNA	misc_RNA	3
ENSG00000266503	RN7SL162P	misc_RNA	3
ENSG00000266794	RN7SL7P	misc_RNA	3
ENSG00000199222	Y_RNA	misc_RNA	4
ENSG00000199291	Y_RNA	misc_RNA	4
ENSG00000199366	Y_RNA	misc_RNA	4
ENSG00000199516	Y_RNA	misc_RNA	4
ENSG00000199595	Y_RNA	misc_RNA	4
ENSG00000199677	Y_RNA	misc_RNA	4
ENSG00000199912	Y_RNA	misc_RNA	4
ENSG00000200164	Y_RNA	misc_RNA	4
ENSG00000200208	Y_RNA	misc_RNA	4
ENSG00000200849	Y_RNA	misc_RNA	4
ENSG00000201023	Y_RNA	misc_RNA	4
ENSG00000201365	Y_RNA	misc_RNA	4
ENSG00000201723	Y_RNA	misc_RNA	4
ENSG00000201830	Y_RNA	misc_RNA	4
ENSG00000201955	RNY3P1	misc_RNA	4
ENSG00000201984	Y_RNA	misc_RNA	4
ENSG00000202407	Y_RNA	misc_RNA	4
ENSG00000202412	Y_RNA	misc_RNA	4
ENSG00000202533	Y_RNA	misc_RNA	4
ENSG00000207387	Y_RNA	misc_RNA	4
ENSG00000238490	Y_RNA	misc_RNA	4
ENSG00000252069	Y_RNA	misc_RNA	4
ENSG00000252612	Y_RNA	misc_RNA	4
ENSG00000252802	Y_RNA	misc_RNA	4
ENSG00000199214	Y_RNA	misc_RNA	5
ENSG00000199409	Y_RNA	misc_RNA	5
ENSG00000199461	Y_RNA	misc_RNA	5
ENSG00000199635	Y_RNA	misc_RNA	5
ENSG00000200127	Y_RNA	misc_RNA	5
ENSG00000200314	Y_RNA	misc_RNA	5
ENSG00000200436	Y_RNA	misc_RNA	5
ENSG00000201071	Y_RNA	misc_RNA	5
ENSG00000202072	Y_RNA	misc_RNA	5
ENSG00000212174	Y_RNA	misc_RNA	5
ENSG00000222072	Y_RNA	misc_RNA	5
ENSG00000222412	Y_RNA	misc_RNA	5
ENSG00000222529	Y_RNA	misc_RNA	5
ENSG00000239888	RN7SL792P	misc_RNA	5
ENSG00000243352	RN7SL8P	misc_RNA	5
ENSG00000253018	RNY4P31	misc_RNA	5
ENSG00000263905	RN7SL555P	misc_RNA	5
ENSG00000200742	Y_RNA	misc_RNA	6
ENSG00000201489	Y_RNA	misc_RNA	6
ENSG00000201624	Y_RNA	misc_RNA	6
ENSG00000202124	RNY4P3	misc_RNA	6
ENSG00000207481	Y_RNA	misc_RNA	6
ENSG00000223249	Y_RNA	misc_RNA	6
ENSG00000242170	RN7SL329P	misc_RNA	6
ENSG00000251986	Y_RNA	misc_RNA	6
ENSG00000264706	RN7SL217P	misc_RNA	6
ENSG00000265802	RN7SL49P	misc_RNA	6
ENSG00000199678	RNY4P5	misc_RNA	7
ENSG00000201088	Y_RNA	misc_RNA	7
ENSG00000201239	Y_RNA	misc_RNA	7
ENSG00000201900	Y_RNA	misc_RNA	7
ENSG00000202012	RNY4P15	misc_RNA	7
ENSG00000202111	VTRNA1-2	misc_RNA	7
ENSG00000206669	Y_RNA	misc_RNA	7
ENSG00000207032	Y_RNA	misc_RNA	7
ENSG00000238534	Y_RNA	misc_RNA	7
ENSG00000240606	RN7SL564P	misc_RNA	7
ENSG00000243124	RN7SL643P	misc_RNA	7
ENSG00000252487	RNY4P20	misc_RNA	7
ENSG00000264618	RN7SL732P	misc_RNA	7
ENSG00000199440	Y_RNA	misc_RNA	8
ENSG00000201426	Y_RNA	misc_RNA	8
ENSG00000201466	Y_RNA	misc_RNA	8
ENSG00000202137	Y_RNA	misc_RNA	8
ENSG00000206865	Y_RNA	misc_RNA	8
ENSG00000207207	Y_RNA	misc_RNA	8
ENSG00000207281	Y_RNA	misc_RNA	8
ENSG00000242769	RN7SL432P	misc_RNA	8
ENSG00000244384	RN7SL359P	misc_RNA	8
ENSG00000201421	Y_RNA	misc_RNA	9
ENSG00000239390	RN7SL87P	misc_RNA	9
ENSG00000239899	RN7SL674P	misc_RNA	9
ENSG00000265078	RN7SL664P	misc_RNA	9
ENSG00000200485	Y_RNA	misc_RNA	10
ENSG00000201566	Y_RNA	misc_RNA	10
ENSG00000252403	RNY4P11	misc_RNA	10
ENSG00000202306	Y_RNA	misc_RNA	11
ENSG00000264761	RN7SL43P	misc_RNA	11
ENSG00000201470	RNY4P7	misc_RNA	12
ENSG00000201850	Y_RNA	misc_RNA	12
ENSG00000212325	Y_RNA	misc_RNA	12
ENSG00000238516	Y_RNA	misc_RNA	12
ENSG00000242547	RN7SL169P	misc_RNA	12
ENSG00000265753	RN7SL444P	misc_RNA	12
ENSG00000200537	RNY4P6	misc_RNA	13
ENSG00000265894	RN7SL357P	misc_RNA	13
ENSG00000200141	Y_RNA	misc_RNA	14
ENSG00000201818	RNY4P17	misc_RNA	14
ENSG00000207024	Y_RNA	misc_RNA	15
ENSG00000239180	Y_RNA	misc_RNA	15
ENSG00000244230	RN7SL151P	misc_RNA	15
ENSG00000207061	Y_RNA	misc_RNA	17
ENSG00000199764	Y_RNA	misc_RNA	18
ENSG00000201377	RNY4P23	misc_RNA	18
ENSG00000206790	Y_RNA	misc_RNA	18
ENSG00000241529	RN7SL767P	misc_RNA	18
ENSG00000200494	Y_RNA	misc_RNA	20
ENSG00000200521	Y_RNA	misc_RNA	20
ENSG00000199223	Y_RNA	misc_RNA	21
ENSG00000199580	Y_RNA	misc_RNA	21
ENSG00000265123	RN7SL200P	misc_RNA	22
ENSG00000266828	RN7SL712P	misc_RNA	24
ENSG00000199200	Y_RNA	misc_RNA	26
ENSG00000243738	RN7SL181P	misc_RNA	26
ENSG00000200211	RNY4P27	misc_RNA	27
ENSG00000212512	Y_RNA	misc_RNA	29
ENSG00000222733	RNY4P29	misc_RNA	29
ENSG00000266037	RN7SL3	misc_RNA	29
ENSG00000242696	RN7SL40P	misc_RNA	30
ENSG00000199667	Y_RNA	misc_RNA	32
ENSG00000201938	Y_RNA	misc_RNA	32
ENSG00000200064	RNY4P9	misc_RNA	41
ENSG00000242764	RN7SL824P	misc_RNA	43
ENSG00000202198	RN7SK	misc_RNA	45
ENSG00000200510	RNY4P2	misc_RNA	47
ENSG00000202515	VTRNA1-3	misc_RNA	50
ENSG00000238711	RNY4P25	misc_RNA	53
ENSG00000200735	RNY4P8	misc_RNA	54
ENSG00000200261	Y_RNA	misc_RNA	55
ENSG00000244389	RN7SL242P	misc_RNA	67
ENSG00000199285	Y_RNA	misc_RNA	70
ENSG00000201340	Y_RNA	misc_RNA	97
ENSG00000201412	Y_RNA	misc_RNA	175
ENSG00000243905	RN7SL679P	misc_RNA	176
ENSG00000199990	VTRNA1-1	misc_RNA	578
ENSG00000202354	RNY3	misc_RNA	1865
ENSG00000201098	RNY1	misc_RNA	5907
ENSG00000265150	RN7SL2	misc_RNA	14112
ENSG00000252316	RNY4	misc_RNA	19550
ENSG00000211459	MT-RNR1	Mt_rRNA	5854
ENSG00000210082	MT-RNR2	Mt_rRNA	41155
ENSG00000210140	MT-TC	Mt_tRNA	2
ENSG00000210077	MT-TV	Mt_tRNA	4
ENSG00000210049	MT-TF	Mt_tRNA	5
ENSG00000210100	MT-TI	Mt_tRNA	13
ENSG00000210174	MT-TR	Mt_tRNA	23
ENSG00000210195	MT-TT	Mt_tRNA	29
ENSG00000209082	MT-TL1	Mt_tRNA	52
ENSG00000210144	MT-TY	Mt_tRNA	60
ENSG00000210176	MT-TH	Mt_tRNA	146
ENSG00000210112	MT-TM	Mt_tRNA	159
ENSG00000210196	MT-TP	Mt_tRNA	347
ENSG00000210191	MT-TL2	Mt_tRNA	432
ENSG00000210164	MT-TG	Mt_tRNA	935
ENSG00000210184	MT-TS2	Mt_tRNA	1796
ENSG00000238206	RP11-472B18.2	NA	1
ENSG00000261050	RP11-145F16.2	NA	1
ENSG00000262359	DOC2B	NA	1
ENSG00000263899	RP11-214C8.5	NA	1
ENSG00000270674	RP11-216F19.2	NA	1
ENSG00000272441	RP11-496N12.9	NA	1
ENSG00000267621	AC004152.5	NA	2
ENSG00000207790	MIR29B2	NA	3
ENSG00000213283	AC009237.8	NA	3
ENSG00000261128	RP11-18F14.2	NA	3
ENSG00000271954	RP11-427H3.1	NA	4
ENSG00000231669	RP11-368D24__A.1	NA	6
ENSG00000251060	U66061.31	NA	14
ENSG00000207966	MIR29C	NA	15
ENSG00000198981	MIR29A	NA	27
ENSG00000121083	DYNLL2	NA	50
ENSG00000183378	OVCH2	polymorphic_pseudogene	1
ENSG00000189077	TMEM120A	polymorphic_pseudogene	2
ENSG00000167984	NLRC3	polymorphic_pseudogene	12
	hsa-mir-4419a-precursor	precursor	102
	hsa-mir-1273a-precursor	precursor	6
	hsa-mir-566-precursor	precursor	3
	hsa-mir-4426-precursor	precursor	3
	hsa-mir-1303-precursor	precursor	3
	hsa-mir-1273f-precursor	precursor	2
	hsa-mir-1244-1-precursor	precursor	2
	hsa-mir-1244-3-precursor	precursor	2
	hsa-mir-1244-2-precursor	precursor	2
	hsa-mir-5095-precursor	precursor	2
	hsa-mir-6892-precursor	precursor	2
	hsa-mir-6723-precursor	precursor	1
	hsa-mir-139-precursor	precursor	1
	hsa-mir-107-precursor	precursor	1
	hsa-mir-331-precursor	precursor	1
	hsa-mir-27a-precursor	precursor	1
	hsa-let-7f-1-precursor	precursor	1
	hsa-mir-6858-precursor	precursor	1
	hsa-mir-199b-precursor	precursor	1
	hsa-mir-2110-precursor	precursor	1
	hsa-mir-3680-2-precursor	precursor	1
	hsa-mir-548am-precursor	precursor	1
	hsa-mir-3680-1-precursor	precursor	1
	hsa-mir-548o-2-precursor	precursor	1
	hsa-mir-3159-precursor	precursor	1
	hsa-mir-4680-precursor	precursor	1
	hsa-mir-548c-precursor	precursor	1
ENSG00000034063	UHRF1	processed_transcript	1
ENSG00000160336	ZNF761	processed_transcript	1
ENSG00000163597	SNHG16	processed_transcript	1
ENSG00000177853	ZNF518A	processed_transcript	1
ENSG00000187621	TCL6	processed_transcript	1
ENSG00000196295	AC005154.6	processed_transcript	1
ENSG00000197558	SSPO	processed_transcript	1
ENSG00000223380	SEC22B	processed_transcript	1
ENSG00000224376	AC017104.6	processed_transcript	1
ENSG00000225138	CTD-2228K2.7	processed_transcript	1
ENSG00000228956	AC144521.1	processed_transcript	1
ENSG00000234912	LINC00338	processed_transcript	1
ENSG00000235257	AC093415.2	processed_transcript	1
ENSG00000235437	RP11-357C3.3	processed_transcript	1
ENSG00000237149	ZNF503-AS2	processed_transcript	1
ENSG00000247287	RP11-902B17.1	processed_transcript	1
ENSG00000249859	PVT1	processed_transcript	1
ENSG00000260729	RP11-106M3.2	processed_transcript	1
ENSG00000260833	AC124789.1	processed_transcript	1
ENSG00000264920	RP11-6N17.4	processed_transcript	1
ENSG00000268119	CTD-2561J22.5	processed_transcript	1
ENSG00000005206	SPPL2B	processed_transcript	2
ENSG00000088970	PLK1S1	processed_transcript	2
ENSG00000104725	NEFL	processed_transcript	2
ENSG00000203709	C1orf132	processed_transcript	2
ENSG00000212978	AC016747.3	processed_transcript	2
ENSG00000228315	GUSBP11	processed_transcript	2
ENSG00000231711	LINC00899	processed_transcript	2
ENSG00000234456	MAGI2-AS3	processed_transcript	2
ENSG00000238164	RP3-395M20.8	processed_transcript	2
ENSG00000254363	CTB-131B5.5	processed_transcript	2
ENSG00000261645	DISC1FP1	processed_transcript	2
ENSG00000175164	ABO	processed_transcript	3
ENSG00000204272	RP11-622K12.1	processed_transcript	3
ENSG00000204466	DGKK	processed_transcript	3
ENSG00000228794	RP11-206L10.11	processed_transcript	3
ENSG00000235954	TTC28-AS1	processed_transcript	3
ENSG00000250899	RP11-253E3.3	processed_transcript	3
ENSG00000269834	CTD-3018O17.3	processed_transcript	3
ENSG00000271147	RP4-769N13.6	processed_transcript	3
ENSG00000219665	CTD-2006C1.2	processed_transcript	4
ENSG00000234616	JRK	processed_transcript	4
ENSG00000226950	DANCR	processed_transcript	5
ENSG00000231486	AC096579.7	processed_transcript	5
ENSG00000231607	DLEU2	processed_transcript	5
ENSG00000255794	RMST	processed_transcript	5
ENSG00000233355	CHRM3-AS2	processed_transcript	6
ENSG00000245910	SNHG6	processed_transcript	6
ENSG00000118412	CASP8AP2	processed_transcript	7
ENSG00000224078	SNHG14	processed_transcript	7
ENSG00000247774	PCED1B-AS1	processed_transcript	10
ENSG00000006062	MAP3K14	processed_transcript	14
ENSG00000203875	SNHG5	processed_transcript	14
ENSG00000247556	OIP5-AS1	processed_transcript	14
ENSG00000234741	GAS5	processed_transcript	15
ENSG00000175061	C17orf76-AS1	processed_transcript	38
ENSG00000255717	SNHG1	processed_transcript	43
ENSG00000215417	MIR17HG	processed_transcript	71
ENSG00000130600	H19	processed_transcript	366
ENSG00000000419	DPM1	protein_coding	1
ENSG00000001460	STPG1	protein_coding	1
ENSG00000002016	RAD52	protein_coding	1
ENSG00000002587	HS3ST1	protein_coding	1
ENSG00000003436	TFPI	protein_coding	1
ENSG00000004139	SARM1	protein_coding	1
ENSG00000004660	CAMKK1	protein_coding	1
ENSG00000004779	NDUFAB1	protein_coding	1
ENSG00000005075	POLR2J	protein_coding	1
ENSG00000005102	MEOX1	protein_coding	1
ENSG00000005187	ACSM3	protein_coding	1
ENSG00000005448	WDR54	protein_coding	1
ENSG00000005882	PDK2	protein_coding	1
ENSG00000006118	TMEM132A	protein_coding	1
ENSG00000006210	CX3CL1	protein_coding	1
ENSG00000006282	SPATA20	protein_coding	1
ENSG00000006432	MAP3K9	protein_coding	1
ENSG00000006453	BAIAP2L1	protein_coding	1
ENSG00000006607	FARP2	protein_coding	1
ENSG00000006634	DBF4	protein_coding	1
ENSG00000006652	IFRD1	protein_coding	1
ENSG00000006757	PNPLA4	protein_coding	1
ENSG00000007341	ST7L	protein_coding	1
ENSG00000007350	TKTL1	protein_coding	1
ENSG00000008056	SYN1	protein_coding	1
ENSG00000008086	CDKL5	protein_coding	1
ENSG00000008405	CRY1	protein_coding	1
ENSG00000008438	PGLYRP1	protein_coding	1
ENSG00000008710	PKD1	protein_coding	1
ENSG00000009694	TENM1	protein_coding	1
ENSG00000009950	MLXIPL	protein_coding	1
ENSG00000010295	IFFO1	protein_coding	1
ENSG00000011114	BTBD7	protein_coding	1
ENSG00000011198	ABHD5	protein_coding	1
ENSG00000011638	TMEM159	protein_coding	1
ENSG00000012174	MBTPS2	protein_coding	1
ENSG00000012211	PRICKLE3	protein_coding	1
ENSG00000012232	EXTL3	protein_coding	1
ENSG00000013375	PGM3	protein_coding	1
ENSG00000013563	DNASE1L1	protein_coding	1
ENSG00000013573	DDX11	protein_coding	1
ENSG00000018189	RUFY3	protein_coding	1
ENSG00000018869	ZNF582	protein_coding	1
ENSG00000019169	MARCO	protein_coding	1
ENSG00000019549	SNAI2	protein_coding	1
ENSG00000020129	NCDN	protein_coding	1
ENSG00000022556	NLRP2	protein_coding	1
ENSG00000022976	ZNF839	protein_coding	1
ENSG00000025039	RRAGD	protein_coding	1
ENSG00000025770	NCAPH2	protein_coding	1
ENSG00000025772	TOMM34	protein_coding	1
ENSG00000027001	MIPEP	protein_coding	1
ENSG00000027847	B4GALT7	protein_coding	1
ENSG00000028203	VEZT	protein_coding	1
ENSG00000029639	TFB1M	protein_coding	1
ENSG00000032389	TSSC1	protein_coding	1
ENSG00000033030	ZCCHC8	protein_coding	1
ENSG00000033100	CHPF2	protein_coding	1
ENSG00000033867	SLC4A7	protein_coding	1
ENSG00000035141	FAM136A	protein_coding	1
ENSG00000035664	DAPK2	protein_coding	1
ENSG00000037280	FLT4	protein_coding	1
ENSG00000038295	TLL1	protein_coding	1
ENSG00000038427	VCAN	protein_coding	1
ENSG00000039319	ZFYVE16	protein_coding	1
ENSG00000039650	PNKP	protein_coding	1
ENSG00000040199	PHLPP2	protein_coding	1
ENSG00000042088	TDP1	protein_coding	1
ENSG00000044446	PHKA2	protein_coding	1
ENSG00000044459	CNTLN	protein_coding	1
ENSG00000044574	HSPA5	protein_coding	1
ENSG00000047648	ARHGAP6	protein_coding	1
ENSG00000048162	NOP16	protein_coding	1
ENSG00000048544	MRPS10	protein_coding	1
ENSG00000049089	COL9A2	protein_coding	1
ENSG00000049192	ADAMTS6	protein_coding	1
ENSG00000049246	PER3	protein_coding	1
ENSG00000049768	FOXP3	protein_coding	1
ENSG00000049769	PPP1R3F	protein_coding	1
ENSG00000050426	LETMD1	protein_coding	1
ENSG00000050767	COL23A1	protein_coding	1
ENSG00000053524	MCF2L2	protein_coding	1
ENSG00000054179	ENTPD2	protein_coding	1
ENSG00000054356	PTPRN	protein_coding	1
ENSG00000054598	FOXC1	protein_coding	1
ENSG00000055483	USP36	protein_coding	1
ENSG00000056050	C4orf27	protein_coding	1
ENSG00000057019	DCBLD2	protein_coding	1
ENSG00000058056	USP13	protein_coding	1
ENSG00000058404	CAMK2B	protein_coding	1
ENSG00000058799	YIPF1	protein_coding	1
ENSG00000059145	UNKL	protein_coding	1
ENSG00000059804	SLC2A3	protein_coding	1
ENSG00000059915	PSD	protein_coding	1
ENSG00000060140	STYK1	protein_coding	1
ENSG00000063241	ISOC2	protein_coding	1
ENSG00000063660	GPC1	protein_coding	1
ENSG00000064225	ST3GAL6	protein_coding	1
ENSG00000064545	TMEM161A	protein_coding	1
ENSG00000064547	LPAR2	protein_coding	1
ENSG00000064651	SLC12A2	protein_coding	1
ENSG00000064787	BCAS1	protein_coding	1
ENSG00000064989	CALCRL	protein_coding	1
ENSG00000064995	TAF11	protein_coding	1
ENSG00000065029	ZNF76	protein_coding	1
ENSG00000065154	OAT	protein_coding	1
ENSG00000065308	TRAM2	protein_coding	1
ENSG00000065328	MCM10	protein_coding	1
ENSG00000065833	ME1	protein_coding	1
ENSG00000065989	PDE4A	protein_coding	1
ENSG00000066279	ASPM	protein_coding	1
ENSG00000066739	ATG2B	protein_coding	1
ENSG00000067064	IDI1	protein_coding	1
ENSG00000067221	STOML1	protein_coding	1
ENSG00000067248	DHX29	protein_coding	1
ENSG00000067365	METTL22	protein_coding	1
ENSG00000067606	PRKCZ	protein_coding	1
ENSG00000067704	IARS2	protein_coding	1
ENSG00000068912	ERLEC1	protein_coding	1
ENSG00000068971	PPP2R5B	protein_coding	1
ENSG00000069509	FUNDC1	protein_coding	1
ENSG00000069869	NEDD4	protein_coding	1
ENSG00000069943	PIGB	protein_coding	1
ENSG00000069998	CECR5	protein_coding	1
ENSG00000070159	PTPN3	protein_coding	1
ENSG00000070371	CLTCL1	protein_coding	1
ENSG00000070423	RNF126	protein_coding	1
ENSG00000070540	WIPI1	protein_coding	1
ENSG00000070669	ASNS	protein_coding	1
ENSG00000070731	ST6GALNAC2	protein_coding	1
ENSG00000071189	SNX13	protein_coding	1
ENSG00000071243	ING3	protein_coding	1
ENSG00000072042	RDH11	protein_coding	1
ENSG00000072071	LPHN1	protein_coding	1
ENSG00000072201	LNX1	protein_coding	1
ENSG00000072310	SREBF1	protein_coding	1
ENSG00000073060	SCARB1	protein_coding	1
ENSG00000073792	IGF2BP2	protein_coding	1
ENSG00000073910	FRY	protein_coding	1
ENSG00000073969	NSF	protein_coding	1
ENSG00000074527	NTN4	protein_coding	1
ENSG00000074696	PTPLAD1	protein_coding	1
ENSG00000074842	C19orf10	protein_coding	1
ENSG00000074964	ARHGEF10L	protein_coding	1
ENSG00000075131	TIPIN	protein_coding	1
ENSG00000075239	ACAT1	protein_coding	1
ENSG00000075240	GRAMD4	protein_coding	1
ENSG00000075391	RASAL2	protein_coding	1
ENSG00000075407	ZNF37A	protein_coding	1
ENSG00000075790	BCAP29	protein_coding	1
ENSG00000076716	GPC4	protein_coding	1
ENSG00000076864	RAP1GAP	protein_coding	1
ENSG00000077232	DNAJC10	protein_coding	1
ENSG00000077279	DCX	protein_coding	1
ENSG00000077942	FBLN1	protein_coding	1
ENSG00000078070	MCCC1	protein_coding	1
ENSG00000079134	THOC1	protein_coding	1
ENSG00000079277	MKNK1	protein_coding	1
ENSG00000079337	RAPGEF3	protein_coding	1
ENSG00000079462	PAFAH1B3	protein_coding	1
ENSG00000079841	RIMS1	protein_coding	1
ENSG00000080200	CRYBG3	protein_coding	1
ENSG00000080546	SESN1	protein_coding	1
ENSG00000081014	AP4E1	protein_coding	1
ENSG00000081026	MAGI3	protein_coding	1
ENSG00000081307	UBA5	protein_coding	1
ENSG00000081386	ZNF510	protein_coding	1
ENSG00000081721	DUSP12	protein_coding	1
ENSG00000082068	WDR70	protein_coding	1
ENSG00000082269	FAM135A	protein_coding	1
ENSG00000082458	DLG3	protein_coding	1
ENSG00000083093	PALB2	protein_coding	1
ENSG00000083444	PLOD1	protein_coding	1
ENSG00000083635	NUFIP1	protein_coding	1
ENSG00000083807	SLC27A5	protein_coding	1
ENSG00000084710	EFR3B	protein_coding	1
ENSG00000084734	GCKR	protein_coding	1
ENSG00000085276	MECOM	protein_coding	1
ENSG00000085415	SEH1L	protein_coding	1
ENSG00000085871	MGST2	protein_coding	1
ENSG00000085998	POMGNT1	protein_coding	1
ENSG00000086506	HBQ1	protein_coding	1
ENSG00000086619	ERO1LB	protein_coding	1
ENSG00000087085	ACHE	protein_coding	1
ENSG00000087116	ADAMTS2	protein_coding	1
ENSG00000087303	NID2	protein_coding	1
ENSG00000087586	AURKA	protein_coding	1
ENSG00000087589	CASS4	protein_coding	1
ENSG00000087903	RFX2	protein_coding	1
ENSG00000088280	ASAP3	protein_coding	1
ENSG00000088325	TPX2	protein_coding	1
ENSG00000088756	ARHGAP28	protein_coding	1
ENSG00000088836	SLC4A11	protein_coding	1
ENSG00000088899	LZTS3	protein_coding	1
ENSG00000088992	TESC	protein_coding	1
ENSG00000089012	SIRPG	protein_coding	1
ENSG00000089041	P2RX7	protein_coding	1
ENSG00000089048	ESF1	protein_coding	1
ENSG00000089116	LHX5	protein_coding	1
ENSG00000089123	TASP1	protein_coding	1
ENSG00000089250	NOS1	protein_coding	1
ENSG00000089692	LAG3	protein_coding	1
ENSG00000089818	NECAP1	protein_coding	1
ENSG00000089876	DHX32	protein_coding	1
ENSG00000090054	SPTLC1	protein_coding	1
ENSG00000090097	PCBP4	protein_coding	1
ENSG00000090432	MUL1	protein_coding	1
ENSG00000090612	ZNF268	protein_coding	1
ENSG00000090659	CD209	protein_coding	1
ENSG00000090776	EFNB1	protein_coding	1
ENSG00000090971	NAT14	protein_coding	1
ENSG00000091136	LAMB1	protein_coding	1
ENSG00000091317	CMTM6	protein_coding	1
ENSG00000091986	CCDC80	protein_coding	1
ENSG00000092140	G2E3	protein_coding	1
ENSG00000092978	GPATCH2	protein_coding	1
ENSG00000093010	COMT	protein_coding	1
ENSG00000094804	CDC6	protein_coding	1
ENSG00000095209	TMEM38B	protein_coding	1
ENSG00000095261	PSMD5	protein_coding	1
ENSG00000095596	CYP26A1	protein_coding	1
ENSG00000095906	NUBP2	protein_coding	1
ENSG00000096996	IL12RB1	protein_coding	1
ENSG00000097046	CDC7	protein_coding	1
ENSG00000099194	SCD	protein_coding	1
ENSG00000099256	PRTFDC1	protein_coding	1
ENSG00000099338	CATSPERG	protein_coding	1
ENSG00000099904	ZDHHC8	protein_coding	1
ENSG00000099958	DERL3	protein_coding	1
ENSG00000099994	SUSD2	protein_coding	1
ENSG00000100003	SEC14L2	protein_coding	1
ENSG00000100038	TOP3B	protein_coding	1
ENSG00000100068	LRP5L	protein_coding	1
ENSG00000100206	DMC1	protein_coding	1
ENSG00000100246	DNAL4	protein_coding	1
ENSG00000100258	LMF2	protein_coding	1
ENSG00000100311	PDGFB	protein_coding	1
ENSG00000100372	SLC25A17	protein_coding	1
ENSG00000100379	KCTD17	protein_coding	1
ENSG00000100387	RBX1	protein_coding	1
ENSG00000100445	SDR39U1	protein_coding	1
ENSG00000100478	AP4S1	protein_coding	1
ENSG00000100483	METTL21D	protein_coding	1
ENSG00000100490	CDKL1	protein_coding	1
ENSG00000100519	PSMC6	protein_coding	1
ENSG00000100558	PLEK2	protein_coding	1
ENSG00000100575	TIMM9	protein_coding	1
ENSG00000100577	GSTZ1	protein_coding	1
ENSG00000100628	ASB2	protein_coding	1
ENSG00000100629	CEP128	protein_coding	1
ENSG00000100722	ZC3H14	protein_coding	1
ENSG00000100918	REC8	protein_coding	1
ENSG00000100934	SEC23A	protein_coding	1
ENSG00000100949	RABGGTA	protein_coding	1
ENSG00000101019	UQCC	protein_coding	1
ENSG00000101052	IFT52	protein_coding	1
ENSG00000101132	PFDN4	protein_coding	1
ENSG00000101181	MTG2	protein_coding	1
ENSG00000101210	EEF1A2	protein_coding	1
ENSG00000101216	GMEB2	protein_coding	1
ENSG00000101222	SPEF1	protein_coding	1
ENSG00000101247	NDUFAF5	protein_coding	1
ENSG00000101255	TRIB3	protein_coding	1
ENSG00000101298	SNPH	protein_coding	1
ENSG00000101331	CCM2L	protein_coding	1
ENSG00000101337	TM9SF4	protein_coding	1
ENSG00000101346	POFUT1	protein_coding	1
ENSG00000101365	IDH3B	protein_coding	1
ENSG00000101391	CDK5RAP1	protein_coding	1
ENSG00000101425	BPI	protein_coding	1
ENSG00000101443	WFDC2	protein_coding	1
ENSG00000101444	AHCY	protein_coding	1
ENSG00000101452	DHX35	protein_coding	1
ENSG00000101460	MAP1LC3A	protein_coding	1
ENSG00000101751	POLI	protein_coding	1
ENSG00000101811	CSTF2	protein_coding	1
ENSG00000101842	VSIG1	protein_coding	1
ENSG00000101846	STS	protein_coding	1
ENSG00000101850	GPR143	protein_coding	1
ENSG00000101868	POLA1	protein_coding	1
ENSG00000101883	RHOXF1	protein_coding	1
ENSG00000102030	NAA10	protein_coding	1
ENSG00000102109	PCSK1N	protein_coding	1
ENSG00000102174	PHEX	protein_coding	1
ENSG00000102245	CD40LG	protein_coding	1
ENSG00000102309	PIN4	protein_coding	1
ENSG00000102445	KIAA0226L	protein_coding	1
ENSG00000102524	TNFSF13B	protein_coding	1
ENSG00000102743	SLC25A15	protein_coding	1
ENSG00000102781	KATNAL1	protein_coding	1
ENSG00000102805	CLN5	protein_coding	1
ENSG00000102934	PLLP	protein_coding	1
ENSG00000102967	DHODH	protein_coding	1
ENSG00000103018	CYB5B	protein_coding	1
ENSG00000103042	SLC38A7	protein_coding	1
ENSG00000103051	COG4	protein_coding	1
ENSG00000103056	SMPD3	protein_coding	1
ENSG00000103145	HCFC1R1	protein_coding	1
ENSG00000103227	LMF1	protein_coding	1
ENSG00000103266	STUB1	protein_coding	1
ENSG00000103274	NUBP1	protein_coding	1
ENSG00000103319	EEF2K	protein_coding	1
ENSG00000103335	PIEZO1	protein_coding	1
ENSG00000103423	DNAJA3	protein_coding	1
ENSG00000103489	XYLT1	protein_coding	1
ENSG00000103647	CORO2B	protein_coding	1
ENSG00000103932	RPAP1	protein_coding	1
ENSG00000103942	HOMER2	protein_coding	1
ENSG00000104154	SLC30A4	protein_coding	1
ENSG00000104213	PDGFRL	protein_coding	1
ENSG00000104312	RIPK2	protein_coding	1
ENSG00000104313	EYA1	protein_coding	1
ENSG00000104331	IMPAD1	protein_coding	1
ENSG00000104375	STK3	protein_coding	1
ENSG00000104611	SH2D4A	protein_coding	1
ENSG00000104671	DCTN6	protein_coding	1
ENSG00000104738	MCM4	protein_coding	1
ENSG00000104833	TUBB4A	protein_coding	1
ENSG00000104953	TLE6	protein_coding	1
ENSG00000104957	CCDC130	protein_coding	1
ENSG00000105085	MED26	protein_coding	1
ENSG00000105135	ILVBL	protein_coding	1
ENSG00000105136	ZNF419	protein_coding	1
ENSG00000105185	PDCD5	protein_coding	1
ENSG00000105255	FSD1	protein_coding	1
ENSG00000105258	POLR2I	protein_coding	1
ENSG00000105270	CLIP3	protein_coding	1
ENSG00000105289	TJP3	protein_coding	1
ENSG00000105298	CACTIN	protein_coding	1
ENSG00000105327	BBC3	protein_coding	1
ENSG00000105364	MRPL4	protein_coding	1
ENSG00000105379	ETFB	protein_coding	1
ENSG00000105383	CD33	protein_coding	1
ENSG00000105426	PTPRS	protein_coding	1
ENSG00000105429	MEGF8	protein_coding	1
ENSG00000105538	RASIP1	protein_coding	1
ENSG00000105552	BCAT2	protein_coding	1
ENSG00000105583	WDR83OS	protein_coding	1
ENSG00000105607	GCDH	protein_coding	1
ENSG00000105617	LENG1	protein_coding	1
ENSG00000105676	ARMC6	protein_coding	1
ENSG00000105707	HPN	protein_coding	1
ENSG00000105717	PBX4	protein_coding	1
ENSG00000105726	ATP13A1	protein_coding	1
ENSG00000105855	ITGB8	protein_coding	1
ENSG00000105971	CAV2	protein_coding	1
ENSG00000105997	HOXA3	protein_coding	1
ENSG00000106031	HOXA13	protein_coding	1
ENSG00000106066	CPVL	protein_coding	1
ENSG00000106086	PLEKHA8	protein_coding	1
ENSG00000106123	EPHB6	protein_coding	1
ENSG00000106246	PTCD1	protein_coding	1
ENSG00000106397	PLOD3	protein_coding	1
ENSG00000106459	NRF1	protein_coding	1
ENSG00000106477	CEP41	protein_coding	1
ENSG00000106479	ZNF862	protein_coding	1
ENSG00000106484	MEST	protein_coding	1
ENSG00000106603	COA1	protein_coding	1
ENSG00000106609	TMEM248	protein_coding	1
ENSG00000106617	PRKAG2	protein_coding	1
ENSG00000106624	AEBP1	protein_coding	1
ENSG00000106638	TBL2	protein_coding	1
ENSG00000106804	C5	protein_coding	1
ENSG00000106823	ECM2	protein_coding	1
ENSG00000107020	PLGRKT	protein_coding	1
ENSG00000107036	KIAA1432	protein_coding	1
ENSG00000107147	KCNT1	protein_coding	1
ENSG00000107186	MPDZ	protein_coding	1
ENSG00000107242	PIP5K1B	protein_coding	1
ENSG00000107282	APBA1	protein_coding	1
ENSG00000107317	PTGDS	protein_coding	1
ENSG00000107331	ABCA2	protein_coding	1
ENSG00000107371	EXOSC3	protein_coding	1
ENSG00000107443	CCNJ	protein_coding	1
ENSG00000107560	RAB11FIP2	protein_coding	1
ENSG00000107758	PPP3CB	protein_coding	1
ENSG00000107815	C10orf2	protein_coding	1
ENSG00000107821	KAZALD1	protein_coding	1
ENSG00000107864	CPEB3	protein_coding	1
ENSG00000107938	C10orf137	protein_coding	1
ENSG00000107949	BCCIP	protein_coding	1
ENSG00000108010	GLRX3	protein_coding	1
ENSG00000108106	UBE2S	protein_coding	1
ENSG00000108272	DHRS11	protein_coding	1
ENSG00000108278	ZNHIT3	protein_coding	1
ENSG00000108306	FBXL20	protein_coding	1
ENSG00000108309	RUNDC3A	protein_coding	1
ENSG00000108352	RAPGEFL1	protein_coding	1
ENSG00000108439	PNPO	protein_coding	1
ENSG00000108684	ASIC2	protein_coding	1
ENSG00000108733	PEX12	protein_coding	1
ENSG00000108773	KAT2A	protein_coding	1
ENSG00000108786	HSD17B1	protein_coding	1
ENSG00000108839	ALOX12	protein_coding	1
ENSG00000108961	RANGRF	protein_coding	1
ENSG00000109063	MYH3	protein_coding	1
ENSG00000109084	TMEM97	protein_coding	1
ENSG00000109089	CDR2L	protein_coding	1
ENSG00000109182	CWH43	protein_coding	1
ENSG00000109189	USP46	protein_coding	1
ENSG00000109220	CHIC2	protein_coding	1
ENSG00000109390	NDUFC1	protein_coding	1
ENSG00000109501	WFS1	protein_coding	1
ENSG00000109667	SLC2A9	protein_coding	1
ENSG00000109684	CLNK	protein_coding	1
ENSG00000109743	BST1	protein_coding	1
ENSG00000109762	SNX25	protein_coding	1
ENSG00000109927	TECTA	protein_coding	1
ENSG00000109944	C11orf63	protein_coding	1
ENSG00000110074	FOXRED1	protein_coding	1
ENSG00000110218	PANX1	protein_coding	1
ENSG00000110315	RNF141	protein_coding	1
ENSG00000110344	UBE4A	protein_coding	1
ENSG00000110427	KIAA1549L	protein_coding	1
ENSG00000110536	PTPMT1	protein_coding	1
ENSG00000110675	ELMOD1	protein_coding	1
ENSG00000111199	TRPV4	protein_coding	1
ENSG00000111203	ITFG2	protein_coding	1
ENSG00000111249	CUX2	protein_coding	1
ENSG00000111271	ACAD10	protein_coding	1
ENSG00000111319	SCNN1A	protein_coding	1
ENSG00000111361	EIF2B1	protein_coding	1
ENSG00000111432	FZD10	protein_coding	1
ENSG00000111678	C12orf57	protein_coding	1
ENSG00000111727	HCFC2	protein_coding	1
ENSG00000111775	COX6A1	protein_coding	1
ENSG00000111785	RIC8B	protein_coding	1
ENSG00000111817	DSE	protein_coding	1
ENSG00000111875	ASF1A	protein_coding	1
ENSG00000112031	MTRF1L	protein_coding	1
ENSG00000112130	RNF8	protein_coding	1
ENSG00000112234	FBXL4	protein_coding	1
ENSG00000112276	BVES	protein_coding	1
ENSG00000112379	KIAA1244	protein_coding	1
ENSG00000112425	EPM2A	protein_coding	1
ENSG00000112599	GUCA1B	protein_coding	1
ENSG00000112667	DNPH1	protein_coding	1
ENSG00000112759	SLC29A1	protein_coding	1
ENSG00000112782	CLIC5	protein_coding	1
ENSG00000112855	HARS2	protein_coding	1
ENSG00000112936	C7	protein_coding	1
ENSG00000113272	THG1L	protein_coding	1
ENSG00000113460	BRIX1	protein_coding	1
ENSG00000113532	ST8SIA4	protein_coding	1
ENSG00000113621	TXNDC15	protein_coding	1
ENSG00000113721	PDGFRB	protein_coding	1
ENSG00000113761	ZNF346	protein_coding	1
ENSG00000113790	EHHADH	protein_coding	1
ENSG00000113838	TBCCD1	protein_coding	1
ENSG00000114013	CD86	protein_coding	1
ENSG00000114019	AMOTL2	protein_coding	1
ENSG00000114023	FAM162A	protein_coding	1
ENSG00000114054	PCCB	protein_coding	1
ENSG00000114480	GBE1	protein_coding	1
ENSG00000114698	PLSCR4	protein_coding	1
ENSG00000114735	HEMK1	protein_coding	1
ENSG00000114744	COMMD2	protein_coding	1
ENSG00000114812	VIPR1	protein_coding	1
ENSG00000114923	SLC4A3	protein_coding	1
ENSG00000114948	ADAM23	protein_coding	1
ENSG00000114956	DGUOK	protein_coding	1
ENSG00000115194	SLC30A3	protein_coding	1
ENSG00000115211	EIF2B4	protein_coding	1
ENSG00000115257	PCSK4	protein_coding	1
ENSG00000115282	TTC31	protein_coding	1
ENSG00000115446	UNC50	protein_coding	1
ENSG00000115556	PLCD4	protein_coding	1
ENSG00000115705	TPO	protein_coding	1
ENSG00000115844	DLX2	protein_coding	1
ENSG00000115896	PLCL1	protein_coding	1
ENSG00000116030	SUMO1	protein_coding	1
ENSG00000116095	PLEKHA3	protein_coding	1
ENSG00000116194	ANGPTL1	protein_coding	1
ENSG00000116199	FAM20B	protein_coding	1
ENSG00000116205	TCEANC2	protein_coding	1
ENSG00000116212	LRRC42	protein_coding	1
ENSG00000116213	WRAP73	protein_coding	1
ENSG00000116406	EDEM3	protein_coding	1
ENSG00000116525	TRIM62	protein_coding	1
ENSG00000116641	DOCK7	protein_coding	1
ENSG00000116661	FBXO2	protein_coding	1
ENSG00000116678	LEPR	protein_coding	1
ENSG00000116685	KIAA2013	protein_coding	1
ENSG00000116691	MIIP	protein_coding	1
ENSG00000116752	BCAS2	protein_coding	1
ENSG00000116771	AGMAT	protein_coding	1
ENSG00000116809	ZBTB17	protein_coding	1
ENSG00000116830	TTF2	protein_coding	1
ENSG00000116857	TMEM9	protein_coding	1
ENSG00000116957	TBCE	protein_coding	1
ENSG00000116962	NID1	protein_coding	1
ENSG00000116977	LGALS8	protein_coding	1
ENSG00000116990	MYCL	protein_coding	1
ENSG00000117114	LPHN2	protein_coding	1
ENSG00000117266	CDK18	protein_coding	1
ENSG00000117322	CR2	protein_coding	1
ENSG00000117410	ATP6V0B	protein_coding	1
ENSG00000117525	F3	protein_coding	1
ENSG00000117543	DPH5	protein_coding	1
ENSG00000117593	DARS2	protein_coding	1
ENSG00000117616	C1orf63	protein_coding	1
ENSG00000117643	MAN1C1	protein_coding	1
ENSG00000117791	MARC2	protein_coding	1
ENSG00000117834	SLC5A9	protein_coding	1
ENSG00000117877	CD3EAP	protein_coding	1
ENSG00000118257	NRP2	protein_coding	1
ENSG00000118496	FBXO30	protein_coding	1
ENSG00000118503	TNFAIP3	protein_coding	1
ENSG00000118513	MYB	protein_coding	1
ENSG00000118620	ZNF430	protein_coding	1
ENSG00000118655	DCLRE1B	protein_coding	1
ENSG00000118762	PKD2	protein_coding	1
ENSG00000118777	ABCG2	protein_coding	1
ENSG00000119401	TRIM32	protein_coding	1
ENSG00000119457	SLC46A2	protein_coding	1
ENSG00000119509	INVS	protein_coding	1
ENSG00000119523	ALG2	protein_coding	1
ENSG00000119599	DCAF4	protein_coding	1
ENSG00000119608	PROX2	protein_coding	1
ENSG00000119632	IFI27L2	protein_coding	1
ENSG00000119705	SLIRP	protein_coding	1
ENSG00000119729	RHOQ	protein_coding	1
ENSG00000119929	CUTC	protein_coding	1
ENSG00000119943	PYROXD2	protein_coding	1
ENSG00000119969	HELLS	protein_coding	1
ENSG00000120053	GOT1	protein_coding	1
ENSG00000120256	LRP11	protein_coding	1
ENSG00000120279	MYCT1	protein_coding	1
ENSG00000120334	CENPL	protein_coding	1
ENSG00000120437	ACAT2	protein_coding	1
ENSG00000120451	SNX19	protein_coding	1
ENSG00000120509	PDZD11	protein_coding	1
ENSG00000120519	SLC10A7	protein_coding	1
ENSG00000120645	IQSEC3	protein_coding	1
ENSG00000120675	DNAJC15	protein_coding	1
ENSG00000120688	WBP4	protein_coding	1
ENSG00000120693	SMAD9	protein_coding	1
ENSG00000120696	KBTBD7	protein_coding	1
ENSG00000120725	SIL1	protein_coding	1
ENSG00000120756	PLS1	protein_coding	1
ENSG00000120903	CHRNA2	protein_coding	1
ENSG00000121058	COIL	protein_coding	1
ENSG00000121064	SCPEP1	protein_coding	1
ENSG00000121281	ADCY7	protein_coding	1
ENSG00000121310	ECHDC2	protein_coding	1
ENSG00000121361	KCNJ8	protein_coding	1
ENSG00000121406	ZNF549	protein_coding	1
ENSG00000121542	SEC22A	protein_coding	1
ENSG00000121552	CSTA	protein_coding	1
ENSG00000121743	GJA3	protein_coding	1
ENSG00000121797	ACKR5	protein_coding	1
ENSG00000121848	RNF115	protein_coding	1
ENSG00000121897	LIAS	protein_coding	1
ENSG00000121903	ZSCAN20	protein_coding	1
ENSG00000121904	CSMD2	protein_coding	1
ENSG00000121957	GPSM2	protein_coding	1
ENSG00000121988	ZRANB3	protein_coding	1
ENSG00000121989	ACVR2A	protein_coding	1
ENSG00000122012	SV2C	protein_coding	1
ENSG00000122033	MTIF3	protein_coding	1
ENSG00000122335	SERAC1	protein_coding	1
ENSG00000122417	ODF2L	protein_coding	1
ENSG00000122483	CCDC18	protein_coding	1
ENSG00000122512	PMS2	protein_coding	1
ENSG00000122641	INHBA	protein_coding	1
ENSG00000122642	FKBP9	protein_coding	1
ENSG00000122679	RAMP3	protein_coding	1
ENSG00000122729	ACO1	protein_coding	1
ENSG00000122884	P4HA1	protein_coding	1
ENSG00000122912	SLC25A16	protein_coding	1
ENSG00000122952	ZWINT	protein_coding	1
ENSG00000122971	ACADS	protein_coding	1
ENSG00000123154	WDR83	protein_coding	1
ENSG00000123191	ATP7B	protein_coding	1
ENSG00000123213	NLN	protein_coding	1
ENSG00000123219	CENPK	protein_coding	1
ENSG00000123243	ITIH5	protein_coding	1
ENSG00000123352	SPATS2	protein_coding	1
ENSG00000123353	ORMDL2	protein_coding	1
ENSG00000123358	NR4A1	protein_coding	1
ENSG00000123411	IKZF4	protein_coding	1
ENSG00000123444	KBTBD4	protein_coding	1
ENSG00000123685	BATF3	protein_coding	1
ENSG00000123810	B9D2	protein_coding	1
ENSG00000123836	PFKFB2	protein_coding	1
ENSG00000124006	OBSL1	protein_coding	1
ENSG00000124074	ENKD1	protein_coding	1
ENSG00000124171	PARD6B	protein_coding	1
ENSG00000124212	PTGIS	protein_coding	1
ENSG00000124256	ZBP1	protein_coding	1
ENSG00000124279	FASTKD3	protein_coding	1
ENSG00000124302	CHST8	protein_coding	1
ENSG00000124313	IQSEC2	protein_coding	1
ENSG00000124333	VAMP7	protein_coding	1
ENSG00000124507	PACSIN1	protein_coding	1
ENSG00000124562	SNRPC	protein_coding	1
ENSG00000124574	ABCC10	protein_coding	1
ENSG00000124596	OARD1	protein_coding	1
ENSG00000124802	EEF1E1	protein_coding	1
ENSG00000124920	MYRF	protein_coding	1
ENSG00000125046	SSUH2	protein_coding	1
ENSG00000125170	DOK4	protein_coding	1
ENSG00000125246	CLYBL	protein_coding	1
ENSG00000125304	TM9SF2	protein_coding	1
ENSG00000125351	UPF3B	protein_coding	1
ENSG00000125375	ATP5S	protein_coding	1
ENSG00000125378	BMP4	protein_coding	1
ENSG00000125434	SLC25A35	protein_coding	1
ENSG00000125454	SLC25A19	protein_coding	1
ENSG00000125457	MIF4GD	protein_coding	1
ENSG00000125482	TTF1	protein_coding	1
ENSG00000125522	NPBWR2	protein_coding	1
ENSG00000125538	IL1B	protein_coding	1
ENSG00000125629	INSIG2	protein_coding	1
ENSG00000125703	ATG4C	protein_coding	1
ENSG00000125730	C3	protein_coding	1
ENSG00000125744	RTN2	protein_coding	1
ENSG00000125810	CD93	protein_coding	1
ENSG00000125813	PAX1	protein_coding	1
ENSG00000125841	NRSN2	protein_coding	1
ENSG00000125843	AP5S1	protein_coding	1
ENSG00000125845	BMP2	protein_coding	1
ENSG00000125885	MCM8	protein_coding	1
ENSG00000125901	MRPS26	protein_coding	1
ENSG00000125910	S1PR4	protein_coding	1
ENSG00000125967	NECAB3	protein_coding	1
ENSG00000125977	EIF2S2	protein_coding	1
ENSG00000126070	AGO3	protein_coding	1
ENSG00000126214	KLC1	protein_coding	1
ENSG00000126215	XRCC3	protein_coding	1
ENSG00000126226	PCID2	protein_coding	1
ENSG00000126243	LRFN3	protein_coding	1
ENSG00000126773	PCNXL4	protein_coding	1
ENSG00000126785	RHOJ	protein_coding	1
ENSG00000126803	HSPA2	protein_coding	1
ENSG00000126821	SGPP1	protein_coding	1
ENSG00000126970	ZC4H2	protein_coding	1
ENSG00000127081	ZNF484	protein_coding	1
ENSG00000127325	BEST3	protein_coding	1
ENSG00000127377	CRYGN	protein_coding	1
ENSG00000127418	FGFRL1	protein_coding	1
ENSG00000127526	SLC35E1	protein_coding	1
ENSG00000127774	EMC6	protein_coding	1
ENSG00000127903	ZNF835	protein_coding	1
ENSG00000128242	GAL3ST1	protein_coding	1
ENSG00000128253	RFPL2	protein_coding	1
ENSG00000128274	A4GALT	protein_coding	1
ENSG00000128283	CDC42EP1	protein_coding	1
ENSG00000128311	TST	protein_coding	1
ENSG00000128322	IGLL1	protein_coding	1
ENSG00000128513	POT1	protein_coding	1
ENSG00000128524	ATP6V1F	protein_coding	1
ENSG00000128595	CALU	protein_coding	1
ENSG00000128604	IRF5	protein_coding	1
ENSG00000128654	MTX2	protein_coding	1
ENSG00000128805	ARHGAP22	protein_coding	1
ENSG00000128833	MYO5C	protein_coding	1
ENSG00000128915	NARG2	protein_coding	1
ENSG00000129007	CALML4	protein_coding	1
ENSG00000129152	MYOD1	protein_coding	1
ENSG00000129219	PLD2	protein_coding	1
ENSG00000129235	TXNDC17	protein_coding	1
ENSG00000129255	MPDU1	protein_coding	1
ENSG00000129282	MRM1	protein_coding	1
ENSG00000129465	RIPK3	protein_coding	1
ENSG00000129467	ADCY4	protein_coding	1
ENSG00000129474	AJUBA	protein_coding	1
ENSG00000129484	PARP2	protein_coding	1
ENSG00000129518	EAPP	protein_coding	1
ENSG00000129636	ITFG1	protein_coding	1
ENSG00000129667	RHBDF2	protein_coding	1
ENSG00000130023	C6orf70	protein_coding	1
ENSG00000130150	MOSPD2	protein_coding	1
ENSG00000130177	CDC16	protein_coding	1
ENSG00000130193	THEM6	protein_coding	1
ENSG00000130203	APOE	protein_coding	1
ENSG00000130204	TOMM40	protein_coding	1
ENSG00000130208	APOC1	protein_coding	1
ENSG00000130304	SLC27A1	protein_coding	1
ENSG00000130305	NSUN5	protein_coding	1
ENSG00000130347	RTN4IP1	protein_coding	1
ENSG00000130348	QRSL1	protein_coding	1
ENSG00000130363	RSPH3	protein_coding	1
ENSG00000130449	ZSWIM6	protein_coding	1
ENSG00000130508	PXDN	protein_coding	1
ENSG00000130528	HRC	protein_coding	1
ENSG00000130529	TRPM4	protein_coding	1
ENSG00000130558	OLFM1	protein_coding	1
ENSG00000130590	SAMD10	protein_coding	1
ENSG00000130595	TNNT3	protein_coding	1
ENSG00000130653	PNPLA7	protein_coding	1
ENSG00000130675	MNX1	protein_coding	1
ENSG00000130703	OSBPL2	protein_coding	1
ENSG00000130714	POMT1	protein_coding	1
ENSG00000130734	ATG4D	protein_coding	1
ENSG00000130810	PPAN	protein_coding	1
ENSG00000130881	LRP3	protein_coding	1
ENSG00000130997	POLN	protein_coding	1
ENSG00000131042	LILRB2	protein_coding	1
ENSG00000131061	ZNF341	protein_coding	1
ENSG00000131115	ZNF227	protein_coding	1
ENSG00000131188	PRR7	protein_coding	1
ENSG00000131269	ABCB7	protein_coding	1
ENSG00000131355	EMR3	protein_coding	1
ENSG00000131375	CAPN7	protein_coding	1
ENSG00000131409	LRRC4B	protein_coding	1
ENSG00000131591	C1orf159	protein_coding	1
ENSG00000131620	ANO1	protein_coding	1
ENSG00000131697	NPHP4	protein_coding	1
ENSG00000131724	IL13RA1	protein_coding	1
ENSG00000131747	TOP2A	protein_coding	1
ENSG00000131844	MCCC2	protein_coding	1
ENSG00000131849	ZNF132	protein_coding	1
ENSG00000131944	C19orf40	protein_coding	1
ENSG00000132004	FBXW9	protein_coding	1
ENSG00000132024	CC2D1A	protein_coding	1
ENSG00000132182	NUP210	protein_coding	1
ENSG00000132205	EMILIN2	protein_coding	1
ENSG00000132254	ARFIP2	protein_coding	1
ENSG00000132313	MRPL35	protein_coding	1
ENSG00000132406	TMEM128	protein_coding	1
ENSG00000132423	COQ3	protein_coding	1
ENSG00000132481	TRIM47	protein_coding	1
ENSG00000132514	CLEC10A	protein_coding	1
ENSG00000132522	GPS2	protein_coding	1
ENSG00000132570	PCBD2	protein_coding	1
ENSG00000132661	NXT1	protein_coding	1
ENSG00000132749	MTL5	protein_coding	1
ENSG00000132763	MMACHC	protein_coding	1
ENSG00000132773	TOE1	protein_coding	1
ENSG00000132780	NASP	protein_coding	1
ENSG00000132906	CASP9	protein_coding	1
ENSG00000132932	ATP8A2	protein_coding	1
ENSG00000132964	CDK8	protein_coding	1
ENSG00000132970	WASF3	protein_coding	1
ENSG00000133027	PEMT	protein_coding	1
ENSG00000133028	SCO1	protein_coding	1
ENSG00000133059	DSTYK	protein_coding	1
ENSG00000133138	TBC1D8B	protein_coding	1
ENSG00000133250	ZNF414	protein_coding	1
ENSG00000133315	MACROD1	protein_coding	1
ENSG00000133317	LGALS12	protein_coding	1
ENSG00000133424	LARGE	protein_coding	1
ENSG00000133678	TMEM254	protein_coding	1
ENSG00000133739	LRRCC1	protein_coding	1
ENSG00000133874	RNF122	protein_coding	1
ENSG00000133895	MEN1	protein_coding	1
ENSG00000133962	CATSPERB	protein_coding	1
ENSG00000133983	COX16	protein_coding	1
ENSG00000133997	MED6	protein_coding	1
ENSG00000134109	EDEM1	protein_coding	1
ENSG00000134138	MEIS2	protein_coding	1
ENSG00000134152	KATNBL1	protein_coding	1
ENSG00000134184	GSTM1	protein_coding	1
ENSG00000134207	SYT6	protein_coding	1
ENSG00000134222	PSRC1	protein_coding	1
ENSG00000134245	WNT2B	protein_coding	1
ENSG00000134313	KIDINS220	protein_coding	1
ENSG00000134369	NAV1	protein_coding	1
ENSG00000134574	DDB2	protein_coding	1
ENSG00000134690	CDCA8	protein_coding	1
ENSG00000134717	BTF3L4	protein_coding	1
ENSG00000134769	DTNA	protein_coding	1
ENSG00000134830	C5AR2	protein_coding	1
ENSG00000134864	GGACT	protein_coding	1
ENSG00000134871	COL4A2	protein_coding	1
ENSG00000134874	DZIP1	protein_coding	1
ENSG00000134884	ARGLU1	protein_coding	1
ENSG00000134909	ARHGAP32	protein_coding	1
ENSG00000134970	TMED7	protein_coding	1
ENSG00000135047	CTSL	protein_coding	1
ENSG00000135205	CCDC146	protein_coding	1
ENSG00000135211	TMEM60	protein_coding	1
ENSG00000135241	PNPLA8	protein_coding	1
ENSG00000135249	RINT1	protein_coding	1
ENSG00000135378	PRRG4	protein_coding	1
ENSG00000135392	DNAJC14	protein_coding	1
ENSG00000135409	AMHR2	protein_coding	1
ENSG00000135451	TROAP	protein_coding	1
ENSG00000135469	COQ10A	protein_coding	1
ENSG00000135476	ESPL1	protein_coding	1
ENSG00000135605	TEC	protein_coding	1
ENSG00000135677	GNS	protein_coding	1
ENSG00000135747	ZNF670	protein_coding	1
ENSG00000135763	URB2	protein_coding	1
ENSG00000135775	COG2	protein_coding	1
ENSG00000135835	KIAA1614	protein_coding	1
ENSG00000135838	NPL	protein_coding	1
ENSG00000135951	TSGA10	protein_coding	1
ENSG00000135972	MRPS9	protein_coding	1
ENSG00000136098	NEK3	protein_coding	1
ENSG00000136161	RCBTB2	protein_coding	1
ENSG00000136247	ZDHHC4	protein_coding	1
ENSG00000136271	DDX56	protein_coding	1
[truncated: 9,614 more rows]

## Sheet: C1.gene_counts misc only
C1 - miscRNA biotype only
ensembl_id	gene	miscRNA biotype	expr	biotype
ENSG00000253602	CTD-3135A9.3	Other	2	misc_RNA
ENSG00000272075	Metazoa_SRP	Other	1	misc_RNA								all	>=2 expr	>=3 expr	>=4 expr	>=5 expr	>=10 expr	>=20 expr
ENSG00000272283	Metazoa_SRP	Other	1	misc_RNA							Y_RNA	28968	28889	28807	28738	28642	28402	28171
ENSG00000202198	RN7SK	7SK_RNA	45	misc_RNA							Vault_RNA	635	635	635	635	635	628	628
ENSG00000199940	RN7SKP75	7SK_RNA	1	misc_RNA							7SK_RNA	47	45	45	45	45	45	45
ENSG00000201793	RN7SKP9	7SK_RNA	1	misc_RNA							SRP/7SL_RNA	14792	14756	14734	14707	14707	14610	14529
ENSG00000266420	RN7SL118P	SRP/7SL_RNA	1	misc_RNA							Other	4	2	0	0	0	0	0
ENSG00000242175	RN7SL127P	SRP/7SL_RNA	1	misc_RNA							Total	44446	44327	44221	44125	44029	43685	43373
ENSG00000240869	RN7SL128P	SRP/7SL_RNA	3	misc_RNA
ENSG00000241708	RN7SL129P	SRP/7SL_RNA	1	misc_RNA
ENSG00000244230	RN7SL151P	SRP/7SL_RNA	15	misc_RNA
ENSG00000242102	RN7SL152P	SRP/7SL_RNA	1	misc_RNA
ENSG00000266503	RN7SL162P	SRP/7SL_RNA	3	misc_RNA
ENSG00000242547	RN7SL169P	SRP/7SL_RNA	12	misc_RNA
ENSG00000243738	RN7SL181P	SRP/7SL_RNA	26	misc_RNA
ENSG00000264946	RN7SL197P	SRP/7SL_RNA	1	misc_RNA
ENSG00000265150	RN7SL2	SRP/7SL_RNA	14112	misc_RNA
ENSG00000265123	RN7SL200P	SRP/7SL_RNA	22	misc_RNA
ENSG00000264706	RN7SL217P	SRP/7SL_RNA	6	misc_RNA
ENSG00000265386	RN7SL219P	SRP/7SL_RNA	1	misc_RNA
ENSG00000243870	RN7SL236P	SRP/7SL_RNA	1	misc_RNA
ENSG00000244389	RN7SL242P	SRP/7SL_RNA	67	misc_RNA
ENSG00000240160	RN7SL263P	SRP/7SL_RNA	1	misc_RNA
ENSG00000240490	RN7SL277P	SRP/7SL_RNA	2	misc_RNA
ENSG00000242065	RN7SL291P	SRP/7SL_RNA	1	misc_RNA
ENSG00000266037	RN7SL3	SRP/7SL_RNA	29	misc_RNA
ENSG00000242170	RN7SL329P	SRP/7SL_RNA	6	misc_RNA
ENSG00000241568	RN7SL338P	SRP/7SL_RNA	1	misc_RNA
ENSG00000265894	RN7SL357P	SRP/7SL_RNA	13	misc_RNA
ENSG00000244384	RN7SL359P	SRP/7SL_RNA	8	misc_RNA
ENSG00000240347	RN7SL35P	SRP/7SL_RNA	1	misc_RNA
ENSG00000243560	RN7SL364P	SRP/7SL_RNA	1	misc_RNA
ENSG00000244642	RN7SL396P	SRP/7SL_RNA	1	misc_RNA
ENSG00000241866	RN7SL401P	SRP/7SL_RNA	2	misc_RNA
ENSG00000242696	RN7SL40P	SRP/7SL_RNA	30	misc_RNA
ENSG00000244034	RN7SL424P	SRP/7SL_RNA	3	misc_RNA
ENSG00000242769	RN7SL432P	SRP/7SL_RNA	8	misc_RNA
ENSG00000264761	RN7SL43P	SRP/7SL_RNA	11	misc_RNA
ENSG00000265753	RN7SL444P	SRP/7SL_RNA	12	misc_RNA
ENSG00000240577	RN7SL445P	SRP/7SL_RNA	3	misc_RNA
ENSG00000263841	RN7SL44P	SRP/7SL_RNA	1	misc_RNA
ENSG00000263426	RN7SL471P	SRP/7SL_RNA	1	misc_RNA
ENSG00000240457	RN7SL472P	SRP/7SL_RNA	1	misc_RNA
ENSG00000263819	RN7SL478P	SRP/7SL_RNA	1	misc_RNA
ENSG00000244710	RN7SL47P	SRP/7SL_RNA	1	misc_RNA
ENSG00000240322	RN7SL481P	SRP/7SL_RNA	1	misc_RNA
ENSG00000240847	RN7SL497P	SRP/7SL_RNA	1	misc_RNA
ENSG00000239202	RN7SL499P	SRP/7SL_RNA	1	misc_RNA
ENSG00000265802	RN7SL49P	SRP/7SL_RNA	6	misc_RNA
ENSG00000263740	RN7SL4P	SRP/7SL_RNA	2	misc_RNA
ENSG00000241789	RN7SL504P	SRP/7SL_RNA	1	misc_RNA
ENSG00000239702	RN7SL507P	SRP/7SL_RNA	1	misc_RNA
ENSG00000239821	RN7SL513P	SRP/7SL_RNA	3	misc_RNA
ENSG00000240877	RN7SL521P	SRP/7SL_RNA	2	misc_RNA
ENSG00000242712	RN7SL529P	SRP/7SL_RNA	3	misc_RNA
ENSG00000239825	RN7SL549P	SRP/7SL_RNA	2	misc_RNA
ENSG00000263905	RN7SL555P	SRP/7SL_RNA	5	misc_RNA
ENSG00000240750	RN7SL559P	SRP/7SL_RNA	2	misc_RNA
ENSG00000240606	RN7SL564P	SRP/7SL_RNA	7	misc_RNA
ENSG00000244264	RN7SL597P	SRP/7SL_RNA	1	misc_RNA
ENSG00000243366	RN7SL60P	SRP/7SL_RNA	1	misc_RNA
ENSG00000242894	RN7SL634P	SRP/7SL_RNA	3	misc_RNA
ENSG00000244376	RN7SL636P	SRP/7SL_RNA	2	misc_RNA
ENSG00000243124	RN7SL643P	SRP/7SL_RNA	7	misc_RNA
ENSG00000239333	RN7SL658P	SRP/7SL_RNA	1	misc_RNA
ENSG00000265078	RN7SL664P	SRP/7SL_RNA	9	misc_RNA
ENSG00000264169	RN7SL665P	SRP/7SL_RNA	1	misc_RNA
ENSG00000239899	RN7SL674P	SRP/7SL_RNA	9	misc_RNA
ENSG00000243905	RN7SL679P	SRP/7SL_RNA	176	misc_RNA
ENSG00000265675	RN7SL708P	SRP/7SL_RNA	1	misc_RNA
ENSG00000263654	RN7SL711P	SRP/7SL_RNA	1	misc_RNA
ENSG00000266828	RN7SL712P	SRP/7SL_RNA	24	misc_RNA
ENSG00000264618	RN7SL732P	SRP/7SL_RNA	7	misc_RNA
ENSG00000243420	RN7SL734P	SRP/7SL_RNA	2	misc_RNA
ENSG00000239964	RN7SL748P	SRP/7SL_RNA	1	misc_RNA
ENSG00000239908	RN7SL75P	SRP/7SL_RNA	1	misc_RNA
ENSG00000241529	RN7SL767P	SRP/7SL_RNA	18	misc_RNA
ENSG00000266730	RN7SL773P	SRP/7SL_RNA	2	misc_RNA
ENSG00000241745	RN7SL788P	SRP/7SL_RNA	1	misc_RNA
ENSG00000239888	RN7SL792P	SRP/7SL_RNA	5	misc_RNA
ENSG00000239748	RN7SL795P	SRP/7SL_RNA	1	misc_RNA
ENSG00000266794	RN7SL7P	SRP/7SL_RNA	3	misc_RNA
ENSG00000266185	RN7SL804P	SRP/7SL_RNA	2	misc_RNA
ENSG00000243359	RN7SL815P	SRP/7SL_RNA	1	misc_RNA
ENSG00000244218	RN7SL81P	SRP/7SL_RNA	2	misc_RNA
ENSG00000242764	RN7SL824P	SRP/7SL_RNA	43	misc_RNA
ENSG00000241226	RN7SL836P	SRP/7SL_RNA	1	misc_RNA
ENSG00000242928	RN7SL868P	SRP/7SL_RNA	1	misc_RNA
ENSG00000239390	RN7SL87P	SRP/7SL_RNA	9	misc_RNA
ENSG00000243352	RN7SL8P	SRP/7SL_RNA	5	misc_RNA
ENSG00000242216	RN7SL97P	SRP/7SL_RNA	3	misc_RNA
ENSG00000201098	RNY1	Y_RNA	5907	misc_RNA
ENSG00000201242	RNY1P1	Y_RNA	3	misc_RNA
ENSG00000206617	RNY1P5	Y_RNA	3	misc_RNA
ENSG00000202354	RNY3	Y_RNA	1865	misc_RNA
ENSG00000201955	RNY3P1	Y_RNA	4	misc_RNA
ENSG00000212197	RNY3P6	Y_RNA	1	misc_RNA
ENSG00000223298	RNY3P8	Y_RNA	1	misc_RNA
ENSG00000252316	RNY4	Y_RNA	19550	misc_RNA
ENSG00000252159	RNY4P1	Y_RNA	3	misc_RNA
ENSG00000202441	RNY4P10	Y_RNA	3	misc_RNA
ENSG00000252403	RNY4P11	Y_RNA	10	misc_RNA
ENSG00000202012	RNY4P15	Y_RNA	7	misc_RNA
ENSG00000201638	RNY4P16	Y_RNA	2	misc_RNA
ENSG00000201818	RNY4P17	Y_RNA	14	misc_RNA
ENSG00000200510	RNY4P2	Y_RNA	47	misc_RNA
ENSG00000252487	RNY4P20	Y_RNA	7	misc_RNA
ENSG00000252442	RNY4P22	Y_RNA	2	misc_RNA
ENSG00000201377	RNY4P23	Y_RNA	18	misc_RNA
ENSG00000199605	RNY4P24	Y_RNA	3	misc_RNA
ENSG00000238711	RNY4P25	Y_RNA	53	misc_RNA
ENSG00000252895	RNY4P26	Y_RNA	1	misc_RNA
ENSG00000200211	RNY4P27	Y_RNA	27	misc_RNA
ENSG00000222733	RNY4P29	Y_RNA	29	misc_RNA
ENSG00000202124	RNY4P3	Y_RNA	6	misc_RNA
ENSG00000253018	RNY4P31	Y_RNA	5	misc_RNA
ENSG00000200843	RNY4P4	Y_RNA	2	misc_RNA
ENSG00000199678	RNY4P5	Y_RNA	7	misc_RNA
ENSG00000200537	RNY4P6	Y_RNA	13	misc_RNA
ENSG00000201470	RNY4P7	Y_RNA	12	misc_RNA
ENSG00000200735	RNY4P8	Y_RNA	54	misc_RNA
ENSG00000200064	RNY4P9	Y_RNA	41	misc_RNA
ENSG00000252310	RNY5	Y_RNA	3	misc_RNA
ENSG00000199990	VTRNA1-1	Vault_RNA	578	misc_RNA
ENSG00000202111	VTRNA1-2	Vault_RNA	7	misc_RNA
ENSG00000202515	VTRNA1-3	Vault_RNA	50	misc_RNA
ENSG00000199224	Y_RNA	Y_RNA	1	misc_RNA
ENSG00000199362	Y_RNA	Y_RNA	1	misc_RNA
ENSG00000199540	Y_RNA	Y_RNA	1	misc_RNA
ENSG00000199732	Y_RNA	Y_RNA	1	misc_RNA
ENSG00000199756	Y_RNA	Y_RNA	1	misc_RNA
ENSG00000199832	Y_RNA	Y_RNA	1	misc_RNA
ENSG00000199866	Y_RNA	Y_RNA	1	misc_RNA
ENSG00000200011	Y_RNA	Y_RNA	1	misc_RNA
ENSG00000200170	Y_RNA	Y_RNA	1	misc_RNA
ENSG00000200171	Y_RNA	Y_RNA	1	misc_RNA
ENSG00000200201	Y_RNA	Y_RNA	1	misc_RNA
ENSG00000200252	Y_RNA	Y_RNA	1	misc_RNA
ENSG00000200270	Y_RNA	Y_RNA	1	misc_RNA
ENSG00000200309	Y_RNA	Y_RNA	1	misc_RNA
ENSG00000200397	Y_RNA	Y_RNA	1	misc_RNA
ENSG00000200544	Y_RNA	Y_RNA	1	misc_RNA
ENSG00000200606	Y_RNA	Y_RNA	1	misc_RNA
ENSG00000200615	Y_RNA	Y_RNA	1	misc_RNA
ENSG00000200714	Y_RNA	Y_RNA	1	misc_RNA
ENSG00000201351	Y_RNA	Y_RNA	1	misc_RNA
ENSG00000201442	Y_RNA	Y_RNA	1	misc_RNA
ENSG00000201451	Y_RNA	Y_RNA	1	misc_RNA
ENSG00000201509	Y_RNA	Y_RNA	1	misc_RNA
ENSG00000201584	Y_RNA	Y_RNA	1	misc_RNA
ENSG00000201683	Y_RNA	Y_RNA	1	misc_RNA
ENSG00000201749	Y_RNA	Y_RNA	1	misc_RNA
ENSG00000201800	Y_RNA	Y_RNA	1	misc_RNA
ENSG00000201884	Y_RNA	Y_RNA	1	misc_RNA
ENSG00000202195	Y_RNA	Y_RNA	1	misc_RNA
ENSG00000202276	Y_RNA	Y_RNA	1	misc_RNA
ENSG00000202297	Y_RNA	Y_RNA	1	misc_RNA
ENSG00000202310	Y_RNA	Y_RNA	1	misc_RNA
ENSG00000202476	Y_RNA	Y_RNA	1	misc_RNA
ENSG00000206582	Y_RNA	Y_RNA	1	misc_RNA
ENSG00000206636	Y_RNA	Y_RNA	1	misc_RNA
ENSG00000206699	Y_RNA	Y_RNA	1	misc_RNA
ENSG00000206728	Y_RNA	Y_RNA	1	misc_RNA
ENSG00000206779	Y_RNA	Y_RNA	1	misc_RNA
ENSG00000206784	Y_RNA	Y_RNA	1	misc_RNA
ENSG00000206814	Y_RNA	Y_RNA	1	misc_RNA
ENSG00000206816	Y_RNA	Y_RNA	1	misc_RNA
ENSG00000206824	Y_RNA	Y_RNA	1	misc_RNA
ENSG00000206844	Y_RNA	Y_RNA	1	misc_RNA
ENSG00000206925	Y_RNA	Y_RNA	1	misc_RNA
ENSG00000206995	Y_RNA	Y_RNA	1	misc_RNA
ENSG00000207020	Y_RNA	Y_RNA	1	misc_RNA
ENSG00000207069	Y_RNA	Y_RNA	1	misc_RNA
ENSG00000207073	Y_RNA	Y_RNA	1	misc_RNA
ENSG00000207108	Y_RNA	Y_RNA	1	misc_RNA
ENSG00000207117	Y_RNA	Y_RNA	1	misc_RNA
ENSG00000207151	Y_RNA	Y_RNA	1	misc_RNA
ENSG00000207184	Y_RNA	Y_RNA	1	misc_RNA
ENSG00000207193	Y_RNA	Y_RNA	1	misc_RNA
ENSG00000207271	Y_RNA	Y_RNA	1	misc_RNA
ENSG00000207317	Y_RNA	Y_RNA	1	misc_RNA
ENSG00000207351	Y_RNA	Y_RNA	1	misc_RNA
ENSG00000207403	Y_RNA	Y_RNA	1	misc_RNA
ENSG00000207408	Y_RNA	Y_RNA	1	misc_RNA
ENSG00000207450	Y_RNA	Y_RNA	1	misc_RNA
ENSG00000207494	Y_RNA	Y_RNA	1	misc_RNA
ENSG00000212556	Y_RNA	Y_RNA	1	misc_RNA
ENSG00000222395	Y_RNA	Y_RNA	1	misc_RNA
ENSG00000222493	Y_RNA	Y_RNA	1	misc_RNA
ENSG00000223187	Y_RNA	Y_RNA	1	misc_RNA
ENSG00000223220	Y_RNA	Y_RNA	1	misc_RNA
ENSG00000238713	Y_RNA	Y_RNA	1	misc_RNA
ENSG00000238723	Y_RNA	Y_RNA	1	misc_RNA
ENSG00000252085	Y_RNA	Y_RNA	1	misc_RNA
ENSG00000252374	Y_RNA	Y_RNA	1	misc_RNA
ENSG00000252412	Y_RNA	Y_RNA	1	misc_RNA
ENSG00000252420	Y_RNA	Y_RNA	1	misc_RNA
ENSG00000252534	Y_RNA	Y_RNA	1	misc_RNA
ENSG00000252652	Y_RNA	Y_RNA	1	misc_RNA
ENSG00000252759	Y_RNA	Y_RNA	1	misc_RNA
ENSG00000252820	Y_RNA	Y_RNA	1	misc_RNA
ENSG00000272110	Y_RNA	Y_RNA	1	misc_RNA
ENSG00000199303	Y_RNA	Y_RNA	2	misc_RNA
ENSG00000199867	Y_RNA	Y_RNA	2	misc_RNA
ENSG00000199936	Y_RNA	Y_RNA	2	misc_RNA
ENSG00000199980	Y_RNA	Y_RNA	2	misc_RNA
ENSG00000200049	Y_RNA	Y_RNA	2	misc_RNA
ENSG00000200118	Y_RNA	Y_RNA	2	misc_RNA
ENSG00000200291	Y_RNA	Y_RNA	2	misc_RNA
ENSG00000200579	Y_RNA	Y_RNA	2	misc_RNA
ENSG00000201548	Y_RNA	Y_RNA	2	misc_RNA
ENSG00000201555	Y_RNA	Y_RNA	2	misc_RNA
ENSG00000201633	Y_RNA	Y_RNA	2	misc_RNA
ENSG00000201860	Y_RNA	Y_RNA	2	misc_RNA
ENSG00000202105	Y_RNA	Y_RNA	2	misc_RNA
ENSG00000202169	Y_RNA	Y_RNA	2	misc_RNA
ENSG00000202254	Y_RNA	Y_RNA	2	misc_RNA
ENSG00000202279	Y_RNA	Y_RNA	2	misc_RNA
ENSG00000202309	Y_RNA	Y_RNA	2	misc_RNA
ENSG00000202357	Y_RNA	Y_RNA	2	misc_RNA
ENSG00000202382	Y_RNA	Y_RNA	2	misc_RNA
ENSG00000202542	Y_RNA	Y_RNA	2	misc_RNA
ENSG00000206717	Y_RNA	Y_RNA	2	misc_RNA
ENSG00000206734	Y_RNA	Y_RNA	2	misc_RNA
ENSG00000206817	Y_RNA	Y_RNA	2	misc_RNA
ENSG00000207009	Y_RNA	Y_RNA	2	misc_RNA
ENSG00000207123	Y_RNA	Y_RNA	2	misc_RNA
ENSG00000207142	Y_RNA	Y_RNA	2	misc_RNA
ENSG00000207196	Y_RNA	Y_RNA	2	misc_RNA
ENSG00000207303	Y_RNA	Y_RNA	2	misc_RNA
ENSG00000207342	Y_RNA	Y_RNA	2	misc_RNA
ENSG00000207383	Y_RNA	Y_RNA	2	misc_RNA
ENSG00000207417	Y_RNA	Y_RNA	2	misc_RNA
ENSG00000222881	Y_RNA	Y_RNA	2	misc_RNA
ENSG00000238366	Y_RNA	Y_RNA	2	misc_RNA
ENSG00000251779	Y_RNA	Y_RNA	2	misc_RNA
ENSG00000251837	Y_RNA	Y_RNA	2	misc_RNA
ENSG00000252147	Y_RNA	Y_RNA	2	misc_RNA
ENSG00000252217	Y_RNA	Y_RNA	2	misc_RNA
ENSG00000252319	Y_RNA	Y_RNA	2	misc_RNA
ENSG00000199515	Y_RNA	Y_RNA	3	misc_RNA
ENSG00000199751	Y_RNA	Y_RNA	3	misc_RNA
ENSG00000200419	Y_RNA	Y_RNA	3	misc_RNA
ENSG00000200664	Y_RNA	Y_RNA	3	misc_RNA
ENSG00000200829	Y_RNA	Y_RNA	3	misc_RNA
ENSG00000200883	Y_RNA	Y_RNA	3	misc_RNA
ENSG00000201498	Y_RNA	Y_RNA	3	misc_RNA
ENSG00000201649	Y_RNA	Y_RNA	3	misc_RNA
ENSG00000201913	Y_RNA	Y_RNA	3	misc_RNA
ENSG00000202140	Y_RNA	Y_RNA	3	misc_RNA
ENSG00000202385	Y_RNA	Y_RNA	3	misc_RNA
ENSG00000206805	Y_RNA	Y_RNA	3	misc_RNA
ENSG00000206905	Y_RNA	Y_RNA	3	misc_RNA
ENSG00000207086	Y_RNA	Y_RNA	3	misc_RNA
ENSG00000207265	Y_RNA	Y_RNA	3	misc_RNA
ENSG00000252106	Y_RNA	Y_RNA	3	misc_RNA
ENSG00000252670	Y_RNA	Y_RNA	3	misc_RNA
ENSG00000199222	Y_RNA	Y_RNA	4	misc_RNA
ENSG00000199291	Y_RNA	Y_RNA	4	misc_RNA
ENSG00000199366	Y_RNA	Y_RNA	4	misc_RNA
ENSG00000199516	Y_RNA	Y_RNA	4	misc_RNA
ENSG00000199595	Y_RNA	Y_RNA	4	misc_RNA
ENSG00000199677	Y_RNA	Y_RNA	4	misc_RNA
ENSG00000199912	Y_RNA	Y_RNA	4	misc_RNA
ENSG00000200164	Y_RNA	Y_RNA	4	misc_RNA
ENSG00000200208	Y_RNA	Y_RNA	4	misc_RNA
ENSG00000200849	Y_RNA	Y_RNA	4	misc_RNA
ENSG00000201023	Y_RNA	Y_RNA	4	misc_RNA
ENSG00000201365	Y_RNA	Y_RNA	4	misc_RNA
ENSG00000201723	Y_RNA	Y_RNA	4	misc_RNA
ENSG00000201830	Y_RNA	Y_RNA	4	misc_RNA
ENSG00000201984	Y_RNA	Y_RNA	4	misc_RNA
ENSG00000202407	Y_RNA	Y_RNA	4	misc_RNA
ENSG00000202412	Y_RNA	Y_RNA	4	misc_RNA
ENSG00000202533	Y_RNA	Y_RNA	4	misc_RNA
ENSG00000207387	Y_RNA	Y_RNA	4	misc_RNA
ENSG00000238490	Y_RNA	Y_RNA	4	misc_RNA
ENSG00000252069	Y_RNA	Y_RNA	4	misc_RNA
ENSG00000252612	Y_RNA	Y_RNA	4	misc_RNA
ENSG00000252802	Y_RNA	Y_RNA	4	misc_RNA
ENSG00000199214	Y_RNA	Y_RNA	5	misc_RNA
ENSG00000199409	Y_RNA	Y_RNA	5	misc_RNA
ENSG00000199461	Y_RNA	Y_RNA	5	misc_RNA
ENSG00000199635	Y_RNA	Y_RNA	5	misc_RNA
ENSG00000200127	Y_RNA	Y_RNA	5	misc_RNA
ENSG00000200314	Y_RNA	Y_RNA	5	misc_RNA
ENSG00000200436	Y_RNA	Y_RNA	5	misc_RNA
ENSG00000201071	Y_RNA	Y_RNA	5	misc_RNA
ENSG00000202072	Y_RNA	Y_RNA	5	misc_RNA
ENSG00000212174	Y_RNA	Y_RNA	5	misc_RNA
ENSG00000222072	Y_RNA	Y_RNA	5	misc_RNA
ENSG00000222412	Y_RNA	Y_RNA	5	misc_RNA
ENSG00000222529	Y_RNA	Y_RNA	5	misc_RNA
ENSG00000200742	Y_RNA	Y_RNA	6	misc_RNA
ENSG00000201489	Y_RNA	Y_RNA	6	misc_RNA
ENSG00000201624	Y_RNA	Y_RNA	6	misc_RNA
ENSG00000207481	Y_RNA	Y_RNA	6	misc_RNA
ENSG00000223249	Y_RNA	Y_RNA	6	misc_RNA
ENSG00000251986	Y_RNA	Y_RNA	6	misc_RNA
ENSG00000201088	Y_RNA	Y_RNA	7	misc_RNA
ENSG00000201239	Y_RNA	Y_RNA	7	misc_RNA
ENSG00000201900	Y_RNA	Y_RNA	7	misc_RNA
ENSG00000206669	Y_RNA	Y_RNA	7	misc_RNA
ENSG00000207032	Y_RNA	Y_RNA	7	misc_RNA
ENSG00000238534	Y_RNA	Y_RNA	7	misc_RNA
ENSG00000199440	Y_RNA	Y_RNA	8	misc_RNA
ENSG00000201426	Y_RNA	Y_RNA	8	misc_RNA
ENSG00000201466	Y_RNA	Y_RNA	8	misc_RNA
ENSG00000202137	Y_RNA	Y_RNA	8	misc_RNA
ENSG00000206865	Y_RNA	Y_RNA	8	misc_RNA
ENSG00000207207	Y_RNA	Y_RNA	8	misc_RNA
ENSG00000207281	Y_RNA	Y_RNA	8	misc_RNA
ENSG00000201421	Y_RNA	Y_RNA	9	misc_RNA
ENSG00000200485	Y_RNA	Y_RNA	10	misc_RNA
ENSG00000201566	Y_RNA	Y_RNA	10	misc_RNA
ENSG00000202306	Y_RNA	Y_RNA	11	misc_RNA
ENSG00000201850	Y_RNA	Y_RNA	12	misc_RNA
ENSG00000212325	Y_RNA	Y_RNA	12	misc_RNA
ENSG00000238516	Y_RNA	Y_RNA	12	misc_RNA
ENSG00000200141	Y_RNA	Y_RNA	14	misc_RNA
ENSG00000207024	Y_RNA	Y_RNA	15	misc_RNA
ENSG00000239180	Y_RNA	Y_RNA	15	misc_RNA
ENSG00000207061	Y_RNA	Y_RNA	17	misc_RNA
ENSG00000199764	Y_RNA	Y_RNA	18	misc_RNA
ENSG00000206790	Y_RNA	Y_RNA	18	misc_RNA
ENSG00000200494	Y_RNA	Y_RNA	20	misc_RNA
ENSG00000200521	Y_RNA	Y_RNA	20	misc_RNA
ENSG00000199223	Y_RNA	Y_RNA	21	misc_RNA
ENSG00000199580	Y_RNA	Y_RNA	21	misc_RNA
ENSG00000199200	Y_RNA	Y_RNA	26	misc_RNA
ENSG00000212512	Y_RNA	Y_RNA	29	misc_RNA
ENSG00000199667	Y_RNA	Y_RNA	32	misc_RNA
ENSG00000201938	Y_RNA	Y_RNA	32	misc_RNA
ENSG00000200261	Y_RNA	Y_RNA	55	misc_RNA
ENSG00000199285	Y_RNA	Y_RNA	70	misc_RNA
ENSG00000201340	Y_RNA	Y_RNA	97	misc_RNA
ENSG00000201412	Y_RNA	Y_RNA	175	misc_RNA
				44446	total

## Sheet: C3.gene_counts
C3 - all biotypes
ensembl_id	gene	biotype	expr
ENSG00000257499	RP11-571M6.8	3prime_overlapping_ncrna	1
ENSG00000267520	RP11-373L24.1	3prime_overlapping_ncrna	1			all	>=2 expr	>=3 expr	>=4 expr	>=5 expr	>=10 expr	>=20 expr
ENSG00000174171	RP11-23P13.6	antisense	1		Protein coding	50600	48382	45682	42958	40354	30476	21183
ENSG00000180458	CTD-3064H18.4	antisense	1		Pseudogene	196	91	47	29	13	0	0
ENSG00000203643	AC012456.3	antisense	1		Long noncoding	4136	3971	3911	3836	3812	3667	3582
ENSG00000204623	ZNRD1-AS1	antisense	1		Short noncoding	116482	116239	116069	115880	115704	115202	114050
ENSG00000224888	RP5-1142A6.2	antisense	1		NA	49	45	39	39	39	39	0
ENSG00000225439	BOLA3-AS1	antisense	1		total	171463	168728	165748	162742	159922	149384	138815
ENSG00000229267	AC072062.1	antisense	1
ENSG00000230163	RP5-997D16.2	antisense	1
ENSG00000230393	AC092667.2	antisense	1		miRNA	25747	25667	25579	25507	25443	25196	24718
ENSG00000231074	HCG18	antisense	1		tRNA	69811	69763	69757	69715	69667	69595	69126
ENSG00000231170	AC002451.3	antisense	1		misc_RNA	14898	14807	14749	14689	14637	14493	14321
ENSG00000232788	AC078883.3	antisense	1		Mt_rRNA	5037	5037	5037	5037	5037	5037	5037
ENSG00000233223	AC113189.5	antisense	1		Mt_tRNA	419	417	415	415	415	389	373
ENSG00000233930	KRTAP5-AS1	antisense	1		rRNA	310	310	310	310	306	306	306
ENSG00000234661	CHL1-AS1	antisense	1		snoRNA	43	27	19	16	8	0	0
ENSG00000235419	AC010149.4	antisense	1		snRNA	217	211	203	191	191	186	169
ENSG00000235423	RP11-282O18.3	antisense	1		total	116482	116239	116069	115880	115704	115202	114050
ENSG00000235989	MORC2-AS1	antisense	1
ENSG00000236859	AC018737.1	antisense	1
ENSG00000236991	RP11-383C5.7	antisense	1
ENSG00000240288	GHRLOS	antisense	1
ENSG00000241155	ARHGAP31-AS1	antisense	1
ENSG00000244055	AC007566.10	antisense	1
ENSG00000246263	KB-431C1.4	antisense	1
ENSG00000247092	SNHG10	antisense	1
ENSG00000247199	RP11-373N22.3	antisense	1
ENSG00000247271	ZBED5-AS1	antisense	1
ENSG00000247572	CTC-281B15.1	antisense	1
ENSG00000248049	RP11-453E17.1	antisense	1
ENSG00000248092	RP11-159F24.1	antisense	1
ENSG00000248416	RP11-1191J2.4	antisense	1
ENSG00000249690	RP11-1336O20.2	antisense	1
ENSG00000249898	CTD-2541M15.1	antisense	1
ENSG00000250961	CTD-2023N9.1	antisense	1
ENSG00000253347	CTD-2026D20.2	antisense	1
ENSG00000253352	TUG1	antisense	1
ENSG00000254429	CTD-2562J17.7	antisense	1
ENSG00000254703	FLI1-AS1	antisense	1
ENSG00000255153	TOLLIP-AS1	antisense	1
ENSG00000255197	RP11-750H9.5	antisense	1
ENSG00000257275	RP11-164H13.1	antisense	1
ENSG00000258731	RP11-547D23.1	antisense	1
ENSG00000259251	RP11-643M14.1	antisense	1
ENSG00000260231	RP4-659J6.2	antisense	1
ENSG00000260267	RP11-452L6.5	antisense	1
ENSG00000260442	RP11-22P6.3	antisense	1
ENSG00000260742	RP11-366L5.1	antisense	1
ENSG00000261690	AC009133.12	antisense	1
ENSG00000261731	CTD-2358C21.4	antisense	1
ENSG00000263072	RP11-473M20.14	antisense	1
ENSG00000265666	CTD-2267D19.2	antisense	1
ENSG00000267040	RP11-35G9.3	antisense	1
ENSG00000267714	CTD-2540B15.6	antisense	1
ENSG00000268204	CTD-3214H19.6	antisense	1
ENSG00000270959	LPP-AS2	antisense	1
ENSG00000271989	RP4-736L20.3	antisense	1
ENSG00000272267	RP11-375N15.2	antisense	1
ENSG00000272269	RP11-500C11.3	antisense	1
ENSG00000272498	RP11-415F23.3	antisense	1
ENSG00000179818	PCBP1-AS1	antisense	2
ENSG00000196810	CTBP1-AS2	antisense	2
ENSG00000226752	PSMD5-AS1	antisense	2
ENSG00000229056	AC020571.3	antisense	2
ENSG00000235106	LINC00094	antisense	2
ENSG00000235488	JARID2-AS1	antisense	2
ENSG00000248275	CTC-338M12.3	antisense	2
ENSG00000253738	GS1-251I9.4	antisense	2
ENSG00000254887	CTC-378H22.1	antisense	2
ENSG00000257621	RP11-349A22.5	antisense	2
ENSG00000259436	CTC-378H22.2	antisense	2
ENSG00000267169	CTB-55O6.12	antisense	2
ENSG00000197989	SNHG12	antisense	3
ENSG00000224043	AC016725.4	antisense	3
ENSG00000236304	AP001189.4	antisense	3
ENSG00000237945	LINC00649	antisense	3
ENSG00000259549	RP11-115K3.1	antisense	3
ENSG00000263335	AF001548.5	antisense	3
ENSG00000233016	SNHG7	antisense	5
ENSG00000244968	LIFR-AS1	antisense	5
ENSG00000261971	RP11-473M20.7	antisense	5
ENSG00000254286	RP11-89K10.1	antisense	6
ENSG00000232533	AC093673.5	antisense	7
ENSG00000227128	LBX1-AS1	antisense	8
ENSG00000261441	RP11-217B1.2	antisense	8
ENSG00000267532	MIR497HG	antisense	8
ENSG00000225733	FGD5-AS1	antisense	9
ENSG00000177410	ZFAS1	antisense	12
ENSG00000233806	AC131097.3	antisense	39
ENSG00000265206	MIR142	antisense	102
ENSG00000259001	RPPH1	antisense	144
ENSG00000258486	RN7SL1	antisense	2199
ENSG00000211890	IGHA2	IG_C_gene	1
ENSG00000211893	IGHG2	IG_C_gene	1
ENSG00000211896	IGHG1	IG_C_gene	1
ENSG00000211897	IGHG3	IG_C_gene	1
ENSG00000211895	IGHA1	IG_C_gene	2
ENSG00000211898	IGHD	IG_C_gene	5
ENSG00000211899	IGHM	IG_C_gene	6
ENSG00000211653	IGLV1-40	IG_V_gene	1
ENSG00000211665	IGLV3-16	IG_V_gene	1
ENSG00000211937	IGHV2-5	IG_V_gene	1
ENSG00000211951	IGHV2-26	IG_V_gene	1
ENSG00000211959	IGHV4-39	IG_V_gene	1
ENSG00000211966	IGHV5-51	IG_V_gene	1
ENSG00000253448	IGLV3-6	IG_V_pseudogene	1
ENSG00000163364	AC017048.3	lincRNA	1
ENSG00000188825	LINC00910	lincRNA	1
ENSG00000188971	RP11-427H3.2	lincRNA	1
ENSG00000203499	FAM83H-AS1	lincRNA	1
ENSG00000204261	XXbac-BPG246D15.8	lincRNA	1
ENSG00000218510	LINC00339	lincRNA	1
ENSG00000219159	AC011298.2	lincRNA	1
ENSG00000224032	EPB41L4A-AS1	lincRNA	1
ENSG00000224137	AC079767.4	lincRNA	1
ENSG00000225948	RP11-554I8.1	lincRNA	1
ENSG00000226137	BAIAP2-AS1	lincRNA	1
ENSG00000227374	RP11-109A6.3	lincRNA	1
ENSG00000228877	RP11-473E2.4	lincRNA	1
ENSG00000229558	SACS-AS1	lincRNA	1
ENSG00000229645	LINC00341	lincRNA	1
ENSG00000229719	MIR194-2	lincRNA	1
ENSG00000230438	RP11-420G6.4	lincRNA	1
ENSG00000230733	AC092171.4	lincRNA	1
ENSG00000231662	RP11-686D16.1	lincRNA	1
ENSG00000234432	AC092171.1	lincRNA	1
ENSG00000235314	LINC00957	lincRNA	1
ENSG00000236790	LINC00299	lincRNA	1
ENSG00000237803	LINC00211	lincRNA	1
ENSG00000237943	PRKCQ-AS1	lincRNA	1
ENSG00000238121	LINC00426	lincRNA	1
ENSG00000240707	RP13-137A17.6	lincRNA	1
ENSG00000241316	RP11-81N13.1	lincRNA	1
ENSG00000242474	AC093627.9	lincRNA	1
ENSG00000243629	LINC00880	lincRNA	1
ENSG00000245060	LINC00847	lincRNA	1
ENSG00000245571	AP001258.4	lincRNA	1
ENSG00000245954	RP11-18H21.1	lincRNA	1
ENSG00000246898	LINC00920	lincRNA	1
ENSG00000248489	CTD-2007H13.3	lincRNA	1
ENSG00000248516	RP11-265O12.1	lincRNA	1
ENSG00000250312	ZNF718	lincRNA	1
ENSG00000250334	LINC00989	lincRNA	1
ENSG00000251292	RP11-380P13.2	lincRNA	1
ENSG00000253773	KB-1047C11.2	lincRNA	1
ENSG00000254226	CTB-12O2.1	lincRNA	1
ENSG00000256084	RP11-134N1.2	lincRNA	1
ENSG00000258929	RP11-58E21.3	lincRNA	1
ENSG00000259577	RP11-430B1.2	lincRNA	1
ENSG00000259703	LINC00593	lincRNA	1
ENSG00000259959	RP11-121C2.2	lincRNA	1
ENSG00000260054	RP11-611L7.1	lincRNA	1
ENSG00000260254	AP000997.2	lincRNA	1
ENSG00000260260	RP11-304L19.5	lincRNA	1
ENSG00000260464	RP4-561L24.3	lincRNA	1
ENSG00000260539	RP11-252A24.7	lincRNA	1
ENSG00000260682	7SK	lincRNA	1
ENSG00000260778	MIR940	lincRNA	1
ENSG00000261177	RP11-805I24.1	lincRNA	1
ENSG00000261423	RP11-1007O24.3	lincRNA	1
ENSG00000261589	CTC-462L7.1	lincRNA	1
ENSG00000261804	RP11-44F14.2	lincRNA	1
ENSG00000262155	RP11-266L9.5	lincRNA	1
ENSG00000262714	RP11-44F14.8	lincRNA	1
ENSG00000263667	RP3-416J7.4	lincRNA	1
ENSG00000263753	LINC00667	lincRNA	1
ENSG00000263931	RP11-180P8.1	lincRNA	1
ENSG00000266389	CTB-41I6.1	lincRNA	1
ENSG00000266904	LINC00663	lincRNA	1
ENSG00000267414	RP11-456K23.1	lincRNA	1
ENSG00000268555	RP11-678G14.3	lincRNA	1
ENSG00000269220	LINC00528	lincRNA	1
ENSG00000269564	AC008753.4	lincRNA	1
ENSG00000269728	RP11-145M9.4	lincRNA	1
ENSG00000271522	RP11-36B6.1	lincRNA	1
ENSG00000271551	RP11-230C9.2	lincRNA	1
ENSG00000271927	CTD-2541M15.4	lincRNA	1
ENSG00000272003	RP11-23P13.7	lincRNA	1
ENSG00000272168	LINC00340	lincRNA	1
ENSG00000272282	RP11-222K16.2	lincRNA	1
ENSG00000172965	MIR4435-1HG	lincRNA	2
ENSG00000175873	AC004840.9	lincRNA	2
ENSG00000215908	CROCCP2	lincRNA	2
ENSG00000227403	AC009299.3	lincRNA	2
ENSG00000228106	RP11-452F19.3	lincRNA	2
ENSG00000232388	LINC00493	lincRNA	2
ENSG00000232956	SNHG15	lincRNA	2
ENSG00000233757	AC092835.2	lincRNA	2
ENSG00000234184	RP5-887A10.1	lincRNA	2
ENSG00000235499	AC073046.25	lincRNA	2
ENSG00000250915	RP11-1338A24.1	lincRNA	2
ENSG00000271614	LINC00936	lincRNA	2
ENSG00000178947	LINC00086	lincRNA	3
ENSG00000186594	MIR22HG	lincRNA	3
ENSG00000223749	MIR503HG	lincRNA	3
ENSG00000224397	RP11-290F20.3	lincRNA	3
ENSG00000226717	RP11-87N24.2	lincRNA	3
ENSG00000231121	RP1-34H18.1	lincRNA	3
ENSG00000233137	RP11-220I1.1	lincRNA	3
ENSG00000245164	LINC00861	lincRNA	3
ENSG00000247982	LINC00926	lincRNA	3
ENSG00000259758	CASC7	lincRNA	3
ENSG00000260655	CTA-250D10.23	lincRNA	3
ENSG00000263934	SNORD3A	lincRNA	3
ENSG00000266402	SNORA76	lincRNA	3
ENSG00000267350	RP1-178F10.3	lincRNA	3
ENSG00000267427	CTC-503J8.6	lincRNA	3
ENSG00000270141	TERC	lincRNA	3
ENSG00000236209	AC104135.2	lincRNA	4
ENSG00000256039	RP11-291B21.2	lincRNA	4
ENSG00000272447	RP11-182L21.6	lincRNA	4
ENSG00000226328	CTA-217C2.1	lincRNA	5
ENSG00000253782	RP11-350F16.2	lincRNA	6
ENSG00000245532	NEAT1	lincRNA	8
ENSG00000251136	RP11-37B2.1	lincRNA	8
ENSG00000260032	LINC00657	lincRNA	8
ENSG00000269936	MIR145	lincRNA	12
ENSG00000270022	RNU12	lincRNA	16
ENSG00000264198	RP11-94L15.2	lincRNA	18
ENSG00000253522	MIR146A	lincRNA	22
ENSG00000251562	MALAT1	lincRNA	24
ENSG00000270103	RNU11	lincRNA	36
ENSG00000198106	SNX29P2	lincRNA	44
ENSG00000269900	RMRP	lincRNA	57
ENSG00000270123	VTRNA2-1	lincRNA	59
ENSG00000264066	MIR4732	lincRNA	700
	hsa-miR-451a	mature	8697
	hsa-miR-223-3p	mature	1887
	hsa-miR-19b-3p/miR-19a-3p	mature	1011
	hsa-miR-16-5p	mature	1004
	hsa-miR-150-5p	mature	745
	hsa-miR-21-5p	mature	682
	hsa-miR-23a-3p/miR-23b-3p	mature	581
	hsa-miR-26a-5p	mature	565
	hsa-miR-126-3p	mature	559
	hsa-miR-142-3p	mature	499
	hsa-miR-126-5p	mature	418
	hsa-miR-103a-3p	mature	356
	hsa-miR-342-3p	mature	340
	hsa-miR-27b-3p/miR-27a-3p	mature	313
	hsa-miR-191-5p	mature	310
	hsa-miR-185-5p	mature	305
	hsa-let-7g-5p	mature	266
	hsa-miR-30e-5p/miR-30a-5p/miR-30d-5p	mature	264
	hsa-miR-29b-3p	mature	251
	hsa-miR-17-5p/miR-106a-5p	mature	223
	hsa-miR-15b-5p	mature	200
	hsa-miR-101-3p	mature	199
	hsa-miR-30c-5p	mature	184
	hsa-miR-20a-5p	mature	175
	hsa-miR-29c-3p/miR-29a-3p	mature	149
	hsa-miR-10b-5p/miR-10a-5p	mature	144
	hsa-miR-15a-5p	mature	137
	hsa-miR-26b-5p	mature	131
	hsa-miR-151a-5p	mature	131
	hsa-miR-486-5p	mature	130
	hsa-miR-484	mature	129
	hsa-miR-142-5p	mature	127
	hsa-miR-125a-5p	mature	126
	hsa-miR-106b-5p	mature	119
	hsa-miR-93-5p	mature	115
	hsa-miR-30b-5p	mature	110
	hsa-miR-320a	mature	101
	hsa-miR-139-5p	mature	101
	hsa-miR-140-3p	mature	100
	hsa-miR-18b-5p/miR-18a-5p	mature	97
	hsa-miR-144-5p	mature	92
	hsa-miR-146a-5p	mature	79
	hsa-miR-107	mature	77
	hsa-let-7d-5p	mature	57
	hsa-miR-425-5p	mature	57
	hsa-miR-181a-5p	mature	57
	hsa-miR-24-3p	mature	47
	hsa-miR-199b-3p/miR-199a-3p	mature	40
	hsa-miR-423-5p	mature	37
	hsa-miR-222-3p	mature	36
	hsa-miR-130a-3p	mature	35
	hsa-let-7i-5p	mature	35
	hsa-miR-125b-5p	mature	34
	hsa-miR-146b-5p	mature	32
	hsa-miR-221-3p	mature	29
	hsa-miR-186-5p	mature	28
	hsa-miR-660-5p	mature	28
	hsa-miR-423-3p	mature	28
	hsa-miR-145-5p	mature	28
	hsa-miR-335-5p	mature	25
	hsa-miR-454-3p	mature	21
	hsa-miR-376c-3p	mature	20
	hsa-miR-122-5p	mature	20
	hsa-let-7c-5p/let-7a-5p/let-7e-5p/let-7f-5p/let-7b-5p	mature	19
	hsa-miR-361-5p	mature	17
	hsa-miR-140-5p	mature	17
	hsa-miR-99a-5p/miR-100-5p	mature	17
	hsa-miR-374b-5p	mature	16
	hsa-miR-20b-5p	mature	16
	hsa-miR-339-5p	mature	16
	hsa-miR-744-5p	mature	15
	hsa-miR-361-3p	mature	15
	hsa-miR-22-3p	mature	14
	hsa-miR-148a-3p	mature	14
	hsa-miR-590-5p	mature	13
	hsa-miR-363-3p	mature	13
	hsa-miR-182-5p	mature	12
	hsa-miR-99b-5p	mature	12
	hsa-miR-194-5p	mature	12
	hsa-miR-625-5p	mature	12
	hsa-miR-652-3p	mature	11
	hsa-miR-32-5p	mature	11
	hsa-miR-338-3p	mature	10
	hsa-miR-199a-5p	mature	10
	hsa-miR-25-3p	mature	10
	hsa-miR-301a-3p	mature	10
	hsa-miR-1307-3p	mature	9
	hsa-miR-424-5p	mature	9
	hsa-miR-625-3p	mature	9
	hsa-miR-155-5p	mature	8
	hsa-miR-151a-3p	mature	8
	hsa-miR-340-5p	mature	8
	hsa-miR-28-5p	mature	8
	hsa-miR-151b	mature	8
	hsa-miR-16-2-3p	mature	7
	hsa-miR-378a-3p	mature	7
	hsa-miR-505-3p	mature	7
	hsa-miR-579-3p	mature	7
	hsa-miR-190a-5p	mature	6
	hsa-miR-128-3p	mature	6
	hsa-miR-365b-3p/miR-365a-3p	mature	6
	hsa-miR-30e-3p/miR-30a-3p	mature	6
	hsa-miR-28-3p	mature	6
	hsa-miR-652-5p	mature	6
	hsa-miR-550a-3p	mature	6
	hsa-miR-224-5p	mature	6
	hsa-miR-152-3p	mature	5
	hsa-miR-624-5p	mature	5
	hsa-miR-106b-3p	mature	5
	hsa-miR-497-5p	mature	5
	hsa-miR-483-3p	mature	5
	hsa-miR-15b-3p	mature	5
	hsa-miR-95-3p	mature	5
	hsa-miR-214-3p	mature	5
	hsa-miR-532-3p	mature	5
	hsa-miR-3615	mature	4
	hsa-miR-192-5p	mature	4
	hsa-miR-4433b-5p	mature	4
	hsa-let-7d-3p	mature	4
	hsa-miR-195-5p	mature	4
	hsa-miR-197-3p	mature	4
	hsa-miR-93-3p	mature	4
	hsa-miR-143-3p	mature	4
	hsa-miR-503-5p	mature	4
	hsa-miR-15a-3p	mature	4
	hsa-miR-148b-3p	mature	4
	hsa-miR-664a-3p	mature	4
	hsa-miR-22-5p	mature	3
	hsa-miR-345-5p	mature	3
	hsa-miR-766-3p	mature	3
	hsa-miR-494-3p	mature	3
	hsa-miR-21-3p	mature	3
	hsa-miR-98-5p	mature	3
	hsa-miR-138-5p	mature	3
	hsa-miR-501-3p	mature	3
	hsa-miR-376b-3p	mature	3
	hsa-miR-545-3p	mature	3
	hsa-miR-590-3p	mature	3
	hsa-miR-454-5p	mature	2
	hsa-miR-1271-5p	mature	2
	hsa-miR-181b-5p/miR-181d-5p	mature	2
	hsa-miR-584-5p	mature	2
	hsa-miR-5010-3p	mature	2
	hsa-miR-323a-3p	mature	2
	hsa-miR-203a	mature	2
	hsa-miR-769-5p	mature	2
	hsa-miR-324-5p	mature	2
	hsa-miR-433-3p	mature	2
	hsa-miR-130b-3p	mature	2
	hsa-miR-204-5p	mature	2
	hsa-miR-92b-3p	mature	2
	hsa-miR-421	mature	2
	hsa-miR-135a-5p/miR-135b-5p	mature	2
	hsa-miR-20a-3p	mature	2
	hsa-miR-877-5p	mature	2
	hsa-miR-409-3p	mature	2
	hsa-miR-96-5p	mature	2
	hsa-miR-664a-5p	mature	2
	hsa-miR-24-2-5p	mature	2
	hsa-miR-92b-5p	mature	2
	hsa-miR-4433b-3p	mature	2
	hsa-miR-487b-3p	mature	2
	hsa-miR-431-5p	mature	2
	hsa-miR-185-3p	mature	1
	hsa-miR-144-3p	mature	1
	hsa-miR-2110	mature	1
	hsa-miR-150-3p	mature	1
	hsa-miR-362-5p	mature	1
	hsa-miR-500a-5p	mature	1
	hsa-miR-491-5p	mature	1
	hsa-miR-33a-3p	mature	1
	hsa-miR-99a-3p	mature	1
	hsa-miR-493-5p	mature	1
	hsa-miR-5193	mature	1
	hsa-miR-320b	mature	1
	hsa-miR-101-5p	mature	1
	hsa-miR-33b-5p	mature	1
	hsa-miR-432-5p	mature	1
	hsa-miR-29c-5p	mature	1
	hsa-miR-210-3p	mature	1
	hsa-miR-378c	mature	1
	hsa-miR-500a-3p	mature	1
	hsa-miR-378a-5p	mature	1
	hsa-miR-181c-5p	mature	1
	hsa-miR-330-3p	mature	1
	hsa-miR-885-5p	mature	1
	hsa-miR-5699-5p	mature	1
	hsa-miR-7-1-3p	mature	1
	hsa-miR-374a-5p	mature	1
	hsa-miR-628-3p	mature	1
	hsa-miR-505-5p	mature	1
	hsa-miR-362-3p	mature	1
	hsa-miR-487a-3p	mature	1
	hsa-miR-935	mature	1
	hsa-miR-1273g-3p	mature	1
	hsa-miR-939-5p	mature	1
	hsa-let-7a-3p	mature	1
	hsa-miR-654-3p	mature	1
	hsa-miR-1306-5p	mature	1
	hsa-miR-132-5p	mature	1
	hsa-miR-29b-1-5p	mature	1
	hsa-miR-382-5p	mature	1
	hsa-miR-6803-3p	mature	1
	hsa-miR-1224-5p	mature	1
	hsa-miR-199b-5p	mature	1
	hsa-miR-3065-5p	mature	1
	hsa-miR-520c-5p/miR-519c-5p/miR-526a/miR-522-5p/miR-519a-5p/miR-518d-5p/miR-518f-5p/miR-523-5p/miR-519b-5p/miR-518e-5p	mature	1
	hsa-let-7i-3p	mature	1
	hsa-miR-429	mature	1
ENSG00000198984	MIR345	miRNA	1
ENSG00000198995	MIR340	miRNA	1
ENSG00000199024	MIR103A2	miRNA	1
ENSG00000199122	MIR148B	miRNA	1
ENSG00000199168	MIR374A	miRNA	1
ENSG00000199177	MIR31	miRNA	1
ENSG00000202566	MIR421	miRNA	1
ENSG00000207595	MIR181A2	miRNA	1
ENSG00000207633	MIR505	miRNA	1
ENSG00000207639	MIR193B	miRNA	1
ENSG00000207648	MIR192	miRNA	1
ENSG00000207698	MIR32	miRNA	1
ENSG00000207712	MIR627	miRNA	1
ENSG00000207714	MIR584	miRNA	1
ENSG00000207741	MIR590	miRNA	1
ENSG00000207768	MIR188	miRNA	1
ENSG00000207785	MIR500A	miRNA	1
ENSG00000207805	MIR483	miRNA	1
ENSG00000207827	MIR30A	miRNA	1
ENSG00000207932	MIR33A	miRNA	1
ENSG00000207944	MIR574	miRNA	1
ENSG00000207947	MIR152	miRNA	1
ENSG00000207964	MIR628	miRNA	1
ENSG00000207971	MIR125B1	miRNA	1
ENSG00000207975	MIR181B1	miRNA	1
ENSG00000221445	MIR1301	miRNA	1
ENSG00000271748	MIR92B	miRNA	1
ENSG00000271886	MIR98	miRNA	1
ENSG00000271946	MIR376C	miRNA	1
ENSG00000198987	MIR16-2	miRNA	2
ENSG00000199053	MIR324	miRNA	2
ENSG00000199075	MIR26A1	miRNA	2
ENSG00000199165	MIRLET7A1	miRNA	2
ENSG00000207807	MIR95	miRNA	2
ENSG00000207949	MIR214	miRNA	2
ENSG00000207993	MIR134	miRNA	2
ENSG00000211563	MIR338	miRNA	2
ENSG00000221344	AC068946.1	miRNA	2
ENSG00000221656	MIR1225	miRNA	2
ENSG00000238705	MIR1976	miRNA	2
ENSG00000264661	MIR3200	miRNA	2
ENSG00000265867	MIR4516	miRNA	2
ENSG00000266638	MIR3676	miRNA	2
ENSG00000267200	MIR132	miRNA	2
ENSG00000272291	MIR665	miRNA	2
ENSG00000199133	MIRLET7D	miRNA	3
ENSG00000202569	MIR146B	miRNA	3
ENSG00000207614	MIR193A	miRNA	3
ENSG00000207709	MIR197	miRNA	3
ENSG00000207710	MIR20B	miRNA	3
ENSG00000207779	MIR15B	miRNA	3
ENSG00000207934	MIR654	miRNA	3
ENSG00000208009	MIR130A	miRNA	3
ENSG00000211514	MIR454	miRNA	3
ENSG00000221394	MIR1229	miRNA	3
ENSG00000264297	MIR4433	miRNA	3
ENSG00000266297	MIR744	miRNA	3
ENSG00000199072	MIRLET7F1	miRNA	4
ENSG00000207721	MIR186	miRNA	4
ENSG00000211580	MIR769	miRNA	4
ENSG00000212027	MIR374B	miRNA	4
ENSG00000198974	MIR30E	miRNA	5
ENSG00000199179	MIRLET7I	miRNA	5
ENSG00000211578	MIR766	miRNA	5
ENSG00000264355	AC008738.2	miRNA	5
ENSG00000207547	MIR25	miRNA	6
ENSG00000207778	MIR122	miRNA	6
ENSG00000207970	MIR660	miRNA	6
ENSG00000199090	MIR326	miRNA	7
ENSG00000207582	MIR30B	miRNA	9
ENSG00000207638	MIR99A	miRNA	11
ENSG00000207725	MIR222	miRNA	11
ENSG00000208035	MIR143	miRNA	11
ENSG00000207870	MIR221	miRNA	12
ENSG00000208036	MIR106B	miRNA	12
ENSG00000199032	MIR425	miRNA	13
ENSG00000199051	MIR361	miRNA	13
ENSG00000207744	MIR10B	miRNA	15
ENSG00000207757	MIR93	miRNA	15
ENSG00000199150	MIRLET7G	miRNA	16
ENSG00000208013	MIR652	miRNA	18
ENSG00000272036	MIR139	miRNA	19
ENSG00000207605	MIR191	miRNA	21
ENSG00000207864	MIR27B	miRNA	26
ENSG00000199121	MIR26B	miRNA	27
ENSG00000199153	MIR30D	miRNA	33
ENSG00000199082	MIR342	miRNA	39
ENSG00000208023	MIR185	miRNA	40
ENSG00000208037	MIR320A	miRNA	48
ENSG00000207563	MIR23B	miRNA	53
ENSG00000207980	MIR23A	miRNA	54
ENSG00000208017	MIR140	miRNA	76
ENSG00000207808	MIR27A	miRNA	172
ENSG00000207939	MIR223	miRNA	469
ENSG00000199161	MIR126	miRNA	681
ENSG00000195401	Y_RNA	misc_RNA	1
ENSG00000199222	Y_RNA	misc_RNA	1
ENSG00000199224	Y_RNA	misc_RNA	1
ENSG00000199400	RNY4P19	misc_RNA	1
ENSG00000199409	Y_RNA	misc_RNA	1
ENSG00000199410	Y_RNA	misc_RNA	1
ENSG00000199740	Y_RNA	misc_RNA	1
ENSG00000199764	Y_RNA	misc_RNA	1
ENSG00000199867	Y_RNA	misc_RNA	1
ENSG00000199895	Y_RNA	misc_RNA	1
ENSG00000200049	Y_RNA	misc_RNA	1
ENSG00000200090	Y_RNA	misc_RNA	1
ENSG00000200120	Y_RNA	misc_RNA	1
ENSG00000200164	Y_RNA	misc_RNA	1
ENSG00000200208	Y_RNA	misc_RNA	1
ENSG00000200419	Y_RNA	misc_RNA	1
ENSG00000200547	Y_RNA	misc_RNA	1
ENSG00000200579	Y_RNA	misc_RNA	1
ENSG00000200658	Y_RNA	misc_RNA	1
ENSG00000200664	Y_RNA	misc_RNA	1
ENSG00000200829	Y_RNA	misc_RNA	1
ENSG00000200849	Y_RNA	misc_RNA	1
ENSG00000200883	Y_RNA	misc_RNA	1
ENSG00000201031	Y_RNA	misc_RNA	1
ENSG00000201071	Y_RNA	misc_RNA	1
ENSG00000201377	RNY4P23	misc_RNA	1
ENSG00000201584	Y_RNA	misc_RNA	1
ENSG00000201644	Y_RNA	misc_RNA	1
ENSG00000201800	Y_RNA	misc_RNA	1
ENSG00000201860	Y_RNA	misc_RNA	1
ENSG00000202124	RNY4P3	misc_RNA	1
ENSG00000202385	Y_RNA	misc_RNA	1
ENSG00000202399	Y_RNA	misc_RNA	1
ENSG00000206659	Y_RNA	misc_RNA	1
ENSG00000206699	Y_RNA	misc_RNA	1
ENSG00000206713	Y_RNA	misc_RNA	1
ENSG00000206717	Y_RNA	misc_RNA	1
ENSG00000206779	Y_RNA	misc_RNA	1
ENSG00000206805	Y_RNA	misc_RNA	1
ENSG00000206844	Y_RNA	misc_RNA	1
ENSG00000206865	Y_RNA	misc_RNA	1
ENSG00000206920	RNY1P6	misc_RNA	1
ENSG00000206998	Y_RNA	misc_RNA	1
ENSG00000207139	Y_RNA	misc_RNA	1
ENSG00000207146	Y_RNA	misc_RNA	1
ENSG00000207271	Y_RNA	misc_RNA	1
ENSG00000207282	Y_RNA	misc_RNA	1
ENSG00000207387	Y_RNA	misc_RNA	1
ENSG00000212197	RNY3P6	misc_RNA	1
ENSG00000222224	Y_RNA	misc_RNA	1
ENSG00000239224	RN7SL546P	misc_RNA	1
ENSG00000239367	RN7SL477P	misc_RNA	1
ENSG00000239398	RN7SL342P	misc_RNA	1
ENSG00000239494	RN7SL333P	misc_RNA	1
ENSG00000239731	RN7SL825P	misc_RNA	1
ENSG00000239825	RN7SL549P	misc_RNA	1
ENSG00000239888	RN7SL792P	misc_RNA	1
ENSG00000239899	RN7SL674P	misc_RNA	1
ENSG00000239908	RN7SL75P	misc_RNA	1
ENSG00000240589	RN7SL258P	misc_RNA	1
ENSG00000240877	RN7SL521P	misc_RNA	1
ENSG00000240913	RN7SL856P	misc_RNA	1
ENSG00000241188	RN7SL165P	misc_RNA	1
ENSG00000241291	RN7SL791P	misc_RNA	1
ENSG00000241625	RN7SL18P	misc_RNA	1
ENSG00000242037	RN7SL585P	misc_RNA	1
ENSG00000242102	RN7SL152P	misc_RNA	1
ENSG00000242158	RN7SL361P	misc_RNA	1
ENSG00000242547	RN7SL169P	misc_RNA	1
ENSG00000242894	RN7SL634P	misc_RNA	1
ENSG00000243562	RN7SL838P	misc_RNA	1
ENSG00000243847	RN7SL610P	misc_RNA	1
ENSG00000243951	RN7SL308P	misc_RNA	1
ENSG00000243954	RN7SL743P	misc_RNA	1
ENSG00000243980	RN7SL702P	misc_RNA	1
ENSG00000244236	RN7SL604P	misc_RNA	1
ENSG00000244264	RN7SL597P	misc_RNA	1
ENSG00000252147	Y_RNA	misc_RNA	1
ENSG00000252487	RNY4P20	misc_RNA	1
ENSG00000252612	Y_RNA	misc_RNA	1
ENSG00000252670	Y_RNA	misc_RNA	1
ENSG00000253602	CTD-3135A9.3	misc_RNA	1
ENSG00000264706	RN7SL217P	misc_RNA	1
ENSG00000264767	RN7SL237P	misc_RNA	1
ENSG00000265078	RN7SL664P	misc_RNA	1
ENSG00000265141	RN7SL451P	misc_RNA	1
ENSG00000265675	RN7SL708P	misc_RNA	1
ENSG00000265727	RN7SL648P	misc_RNA	1
ENSG00000266420	RN7SL118P	misc_RNA	1
ENSG00000266794	RN7SL7P	misc_RNA	1
ENSG00000272096	Metazoa_SRP	misc_RNA	1
ENSG00000199440	Y_RNA	misc_RNA	2
ENSG00000199516	Y_RNA	misc_RNA	2
ENSG00000199751	Y_RNA	misc_RNA	2
ENSG00000200127	Y_RNA	misc_RNA	2
ENSG00000201426	Y_RNA	misc_RNA	2
ENSG00000201566	Y_RNA	misc_RNA	2
ENSG00000201723	Y_RNA	misc_RNA	2
ENSG00000201818	RNY4P17	misc_RNA	2
ENSG00000202012	RNY4P15	misc_RNA	2
ENSG00000202306	Y_RNA	misc_RNA	2
ENSG00000206790	Y_RNA	misc_RNA	2
ENSG00000206905	Y_RNA	misc_RNA	2
ENSG00000207032	Y_RNA	misc_RNA	2
ENSG00000207039	Y_RNA	misc_RNA	2
ENSG00000207061	Y_RNA	misc_RNA	2
ENSG00000207281	Y_RNA	misc_RNA	2
ENSG00000207481	Y_RNA	misc_RNA	2
ENSG00000238604	Y_RNA	misc_RNA	2
ENSG00000239821	RN7SL513P	misc_RNA	2
ENSG00000240869	RN7SL128P	misc_RNA	2
ENSG00000242175	RN7SL127P	misc_RNA	2
ENSG00000242216	RN7SL97P	misc_RNA	2
ENSG00000242620	RN7SL736P	misc_RNA	2
ENSG00000242712	RN7SL529P	misc_RNA	2
ENSG00000244314	RN7SL36P	misc_RNA	2
ENSG00000252159	RNY4P1	misc_RNA	2
ENSG00000252965	Y_RNA	misc_RNA	2
ENSG00000264618	RN7SL732P	misc_RNA	2
ENSG00000265802	RN7SL49P	misc_RNA	2
ENSG00000199357	Y_RNA	misc_RNA	3
ENSG00000199605	RNY4P24	misc_RNA	3
ENSG00000200436	Y_RNA	misc_RNA	3
ENSG00000200742	Y_RNA	misc_RNA	3
ENSG00000200834	Y_RNA	misc_RNA	3
ENSG00000201088	Y_RNA	misc_RNA	3
ENSG00000201365	Y_RNA	misc_RNA	3
ENSG00000201421	Y_RNA	misc_RNA	3
ENSG00000201489	Y_RNA	misc_RNA	3
ENSG00000201850	Y_RNA	misc_RNA	3
ENSG00000206617	RNY1P5	misc_RNA	3
ENSG00000207123	Y_RNA	misc_RNA	3
ENSG00000207142	Y_RNA	misc_RNA	3
ENSG00000222529	Y_RNA	misc_RNA	3
ENSG00000242769	RN7SL432P	misc_RNA	3
ENSG00000243124	RN7SL643P	misc_RNA	3
ENSG00000243870	RN7SL236P	misc_RNA	3
ENSG00000244710	RN7SL47P	misc_RNA	3
ENSG00000252319	Y_RNA	misc_RNA	3
ENSG00000265123	RN7SL200P	misc_RNA	3
ENSG00000199595	Y_RNA	misc_RNA	4
ENSG00000200485	Y_RNA	misc_RNA	4
ENSG00000200521	Y_RNA	misc_RNA	4
ENSG00000201470	RNY4P7	misc_RNA	4
ENSG00000201724	Y_RNA	misc_RNA	4
ENSG00000206669	Y_RNA	misc_RNA	4
ENSG00000223249	Y_RNA	misc_RNA	4
ENSG00000238490	Y_RNA	misc_RNA	4
ENSG00000238534	Y_RNA	misc_RNA	4
ENSG00000251716	Y_RNA	misc_RNA	4
ENSG00000264169	RN7SL665P	misc_RNA	4
ENSG00000265753	RN7SL444P	misc_RNA	4
ENSG00000265894	RN7SL357P	misc_RNA	4
ENSG00000199366	Y_RNA	misc_RNA	5
ENSG00000199667	Y_RNA	misc_RNA	5
ENSG00000206640	Y_RNA	misc_RNA	5
ENSG00000212325	Y_RNA	misc_RNA	5
ENSG00000238516	Y_RNA	misc_RNA	5
ENSG00000252403	RNY4P11	misc_RNA	5
ENSG00000199580	Y_RNA	misc_RNA	6
ENSG00000200141	Y_RNA	misc_RNA	6
ENSG00000200211	RNY4P27	misc_RNA	6
ENSG00000201466	Y_RNA	misc_RNA	6
ENSG00000207024	Y_RNA	misc_RNA	6
ENSG00000207207	Y_RNA	misc_RNA	6
ENSG00000239180	Y_RNA	misc_RNA	6
ENSG00000200537	RNY4P6	misc_RNA	7
ENSG00000222733	RNY4P29	misc_RNA	7
ENSG00000264761	RN7SL43P	misc_RNA	7
ENSG00000200544	Y_RNA	misc_RNA	8
ENSG00000239390	RN7SL87P	misc_RNA	8
ENSG00000241529	RN7SL767P	misc_RNA	8
ENSG00000200494	Y_RNA	misc_RNA	9
ENSG00000244384	RN7SL359P	misc_RNA	9
ENSG00000266037	RN7SL3	misc_RNA	9
ENSG00000200510	RNY4P2	misc_RNA	10
ENSG00000238711	RNY4P25	misc_RNA	10
ENSG00000199223	Y_RNA	misc_RNA	11
ENSG00000242696	RN7SL40P	misc_RNA	11
ENSG00000244230	RN7SL151P	misc_RNA	11
ENSG00000200064	RNY4P9	misc_RNA	13
ENSG00000212512	Y_RNA	misc_RNA	13
ENSG00000199200	Y_RNA	misc_RNA	14
ENSG00000200261	Y_RNA	misc_RNA	15
ENSG00000201938	Y_RNA	misc_RNA	15
ENSG00000243738	RN7SL181P	misc_RNA	16
ENSG00000244389	RN7SL242P	misc_RNA	16
ENSG00000242764	RN7SL824P	misc_RNA	17
ENSG00000199285	Y_RNA	misc_RNA	20
ENSG00000266828	RN7SL712P	misc_RNA	20
ENSG00000202198	RN7SK	misc_RNA	22
ENSG00000202515	VTRNA1-3	misc_RNA	25
ENSG00000200735	RNY4P8	misc_RNA	27
ENSG00000201340	Y_RNA	misc_RNA	30
ENSG00000201412	Y_RNA	misc_RNA	51
ENSG00000243905	RN7SL679P	misc_RNA	74
ENSG00000199990	VTRNA1-1	misc_RNA	97
ENSG00000202354	RNY3	misc_RNA	568
ENSG00000201098	RNY1	misc_RNA	2037
ENSG00000252316	RNY4	misc_RNA	5126
ENSG00000265150	RN7SL2	misc_RNA	6224
ENSG00000211459	MT-RNR1	Mt_rRNA	711
ENSG00000210082	MT-RNR2	Mt_rRNA	4326
ENSG00000210140	MT-TC	Mt_tRNA	1
ENSG00000210174	MT-TR	Mt_tRNA	1
ENSG00000210195	MT-TT	Mt_tRNA	2
ENSG00000210144	MT-TY	Mt_tRNA	5
ENSG00000209082	MT-TL1	Mt_tRNA	6
ENSG00000210154	MT-TD	Mt_tRNA	6
ENSG00000210112	MT-TM	Mt_tRNA	9
ENSG00000210176	MT-TH	Mt_tRNA	16
ENSG00000210196	MT-TP	Mt_tRNA	22
ENSG00000210191	MT-TL2	Mt_tRNA	35
ENSG00000210164	MT-TG	Mt_tRNA	95
ENSG00000210184	MT-TS2	Mt_tRNA	221
ENSG00000150086	GRIN2B	NA	1
ENSG00000227280	RP11-458D21.2	NA	1
ENSG00000231669	RP11-368D24__A.1	NA	1
ENSG00000260214	GS1-465N13.1	NA	1
ENSG00000127688	GAN	NA	2
ENSG00000207790	MIR29B2	NA	2
ENSG00000256392	RP11-347I19.3	NA	2
ENSG00000121083	DYNLL2	NA	10
ENSG00000207966	MIR29C	NA	10
ENSG00000198981	MIR29A	NA	19
ENSG00000183378	OVCH2	polymorphic_pseudogene	3
ENSG00000167984	NLRC3	polymorphic_pseudogene	5
	hsa-mir-4419a-precursor	precursor	56
	hsa-mir-1273a-precursor	precursor	5
	hsa-mir-4426-precursor	precursor	3
	hsa-mir-1304-precursor	precursor	2
	hsa-mir-6084-precursor	precursor	2
	hsa-mir-1268a-precursor	precursor	2
	hsa-mir-500b-precursor	precursor	1
	hsa-mir-331-precursor	precursor	1
	hsa-mir-150-precursor	precursor	1
	hsa-mir-142-precursor	precursor	1
	hsa-mir-675-precursor	precursor	1
ENSG00000104725	NEFL	processed_transcript	1
ENSG00000118412	CASP8AP2	processed_transcript	1
ENSG00000163597	SNHG16	processed_transcript	1
ENSG00000175611	LINC00476	processed_transcript	1
ENSG00000177853	ZNF518A	processed_transcript	1
ENSG00000196295	AC005154.6	processed_transcript	1
ENSG00000198221	MLLT4-AS1	processed_transcript	1
ENSG00000203875	SNHG5	processed_transcript	1
ENSG00000223380	SEC22B	processed_transcript	1
ENSG00000231711	LINC00899	processed_transcript	1
ENSG00000234327	AC012146.7	processed_transcript	1
ENSG00000234456	MAGI2-AS3	processed_transcript	1
ENSG00000234616	JRK	processed_transcript	1
ENSG00000234912	LINC00338	processed_transcript	1
ENSG00000235954	TTC28-AS1	processed_transcript	1
ENSG00000246582	RP11-1149O23.3	processed_transcript	1
ENSG00000249859	PVT1	processed_transcript	1
ENSG00000261553	RP11-29G8.3	processed_transcript	1
ENSG00000247774	PCED1B-AS1	processed_transcript	2
ENSG00000204054	LINC00963	processed_transcript	3
ENSG00000204466	DGKK	processed_transcript	4
ENSG00000245910	SNHG6	processed_transcript	4
ENSG00000175061	C17orf76-AS1	processed_transcript	5
ENSG00000224078	SNHG14	processed_transcript	5
ENSG00000226950	DANCR	processed_transcript	6
ENSG00000234741	GAS5	processed_transcript	7
ENSG00000231607	DLEU2	processed_transcript	8
ENSG00000247556	OIP5-AS1	processed_transcript	13
ENSG00000255717	SNHG1	processed_transcript	14
ENSG00000215417	MIR17HG	processed_transcript	53
ENSG00000130600	H19	processed_transcript	103
ENSG00000000003	TSPAN6	protein_coding	1
ENSG00000001461	NIPAL3	protein_coding	1
ENSG00000002016	RAD52	protein_coding	1
ENSG00000002330	BAD	protein_coding	1
ENSG00000002822	MAD1L1	protein_coding	1
ENSG00000002919	SNX11	protein_coding	1
ENSG00000003147	ICA1	protein_coding	1
ENSG00000003393	ALS2	protein_coding	1
ENSG00000003436	TFPI	protein_coding	1
ENSG00000004766	CCDC132	protein_coding	1
ENSG00000004975	DVL2	protein_coding	1
ENSG00000005059	CCDC109B	protein_coding	1
ENSG00000005102	MEOX1	protein_coding	1
ENSG00000005249	PRKAR2B	protein_coding	1
ENSG00000005469	CROT	protein_coding	1
ENSG00000005812	FBXL3	protein_coding	1
ENSG00000005884	ITGA3	protein_coding	1
ENSG00000005889	ZFX	protein_coding	1
ENSG00000006282	SPATA20	protein_coding	1
ENSG00000006432	MAP3K9	protein_coding	1
ENSG00000006451	RALA	protein_coding	1
ENSG00000006704	GTF2IRD1	protein_coding	1
ENSG00000006715	VPS41	protein_coding	1
ENSG00000006831	ADIPOR2	protein_coding	1
ENSG00000007038	PRSS21	protein_coding	1
ENSG00000007255	TRAPPC6A	protein_coding	1
ENSG00000007392	LUC7L	protein_coding	1
ENSG00000007923	DNAJC11	protein_coding	1
ENSG00000007944	MYLIP	protein_coding	1
ENSG00000007968	E2F2	protein_coding	1
ENSG00000008226	DLEC1	protein_coding	1
ENSG00000008256	CYTH3	protein_coding	1
ENSG00000008311	AASS	protein_coding	1
ENSG00000008324	SS18L2	protein_coding	1
ENSG00000008405	CRY1	protein_coding	1
ENSG00000008441	NFIX	protein_coding	1
ENSG00000008516	MMP25	protein_coding	1
ENSG00000008735	MAPK8IP2	protein_coding	1
ENSG00000008853	RHOBTB2	protein_coding	1
ENSG00000008869	HEATR5B	protein_coding	1
ENSG00000009780	FAM76A	protein_coding	1
ENSG00000010278	CD9	protein_coding	1
ENSG00000010319	SEMA3G	protein_coding	1
ENSG00000010327	STAB1	protein_coding	1
ENSG00000010361	FUZ	protein_coding	1
ENSG00000011007	TCEB3	protein_coding	1
ENSG00000011021	CLCN6	protein_coding	1
ENSG00000011028	MRC2	protein_coding	1
ENSG00000011132	APBA3	protein_coding	1
ENSG00000011243	AKAP8L	protein_coding	1
ENSG00000011258	MBTD1	protein_coding	1
ENSG00000011405	PIK3C2A	protein_coding	1
ENSG00000011485	PPP5C	protein_coding	1
ENSG00000011523	CEP68	protein_coding	1
ENSG00000012232	EXTL3	protein_coding	1
ENSG00000013563	DNASE1L1	protein_coding	1
ENSG00000013619	MAMLD1	protein_coding	1
ENSG00000013810	TACC3	protein_coding	1
ENSG00000014164	ZC3H3	protein_coding	1
ENSG00000014824	SLC30A9	protein_coding	1
ENSG00000014914	MTMR11	protein_coding	1
ENSG00000014919	COX15	protein_coding	1
ENSG00000018610	CXorf56	protein_coding	1
ENSG00000018699	TTC27	protein_coding	1
ENSG00000019144	PHLDB1	protein_coding	1
ENSG00000020577	SAMD4A	protein_coding	1
ENSG00000021300	PLEKHB1	protein_coding	1
ENSG00000021574	SPAST	protein_coding	1
ENSG00000022556	NLRP2	protein_coding	1
ENSG00000023608	SNAPC1	protein_coding	1
ENSG00000023909	GCLM	protein_coding	1
ENSG00000024862	CCDC28A	protein_coding	1
ENSG00000025772	TOMM34	protein_coding	1
ENSG00000025796	SEC63	protein_coding	1
ENSG00000026297	RNASET2	protein_coding	1
ENSG00000027847	B4GALT7	protein_coding	1
ENSG00000029534	ANK1	protein_coding	1
ENSG00000030110	BAK1	protein_coding	1
ENSG00000033100	CHPF2	protein_coding	1
ENSG00000035115	SH3YL1	protein_coding	1
ENSG00000035664	DAPK2	protein_coding	1
ENSG00000035862	TIMP2	protein_coding	1
ENSG00000035928	RFC1	protein_coding	1
ENSG00000036549	ZZZ3	protein_coding	1
ENSG00000036672	USP2	protein_coding	1
ENSG00000037280	FLT4	protein_coding	1
ENSG00000037749	MFAP3	protein_coding	1
ENSG00000038382	TRIO	protein_coding	1
ENSG00000039068	CDH1	protein_coding	1
ENSG00000039319	ZFYVE16	protein_coding	1
ENSG00000042062	FAM65C	protein_coding	1
ENSG00000043591	ADRB1	protein_coding	1
ENSG00000044090	CUL7	protein_coding	1
ENSG00000044446	PHKA2	protein_coding	1
ENSG00000044459	CNTLN	protein_coding	1
ENSG00000046651	OFD1	protein_coding	1
ENSG00000047230	CTPS2	protein_coding	1
ENSG00000047579	DTNBP1	protein_coding	1
ENSG00000047936	ROS1	protein_coding	1
ENSG00000048140	TSPAN17	protein_coding	1
ENSG00000048462	TNFRSF17	protein_coding	1
ENSG00000049246	PER3	protein_coding	1
ENSG00000049759	NEDD4L	protein_coding	1
ENSG00000051009	FAM160A2	protein_coding	1
ENSG00000051108	HERPUD1	protein_coding	1
ENSG00000051341	POLQ	protein_coding	1
ENSG00000052126	PLEKHA5	protein_coding	1
ENSG00000054116	TRAPPC3	protein_coding	1
ENSG00000054148	PHPT1	protein_coding	1
ENSG00000054611	TBC1D22A	protein_coding	1
ENSG00000054965	FAM168A	protein_coding	1
ENSG00000055044	NOP58	protein_coding	1
ENSG00000055130	CUL1	protein_coding	1
ENSG00000056661	PCGF2	protein_coding	1
ENSG00000056972	TRAF3IP2	protein_coding	1
ENSG00000057704	TMCC3	protein_coding	1
ENSG00000058063	ATP11B	protein_coding	1
ENSG00000058262	SEC61A1	protein_coding	1
ENSG00000058453	CROCC	protein_coding	1
ENSG00000058600	POLR3E	protein_coding	1
ENSG00000059691	PET112	protein_coding	1
ENSG00000059915	PSD	protein_coding	1
ENSG00000060558	GNA15	protein_coding	1
ENSG00000061794	MRPS35	protein_coding	1
ENSG00000061918	GUCY1B3	protein_coding	1
ENSG00000063761	ADCK1	protein_coding	1
ENSG00000064115	TM7SF3	protein_coding	1
ENSG00000064313	TAF2	protein_coding	1
ENSG00000064419	TNPO3	protein_coding	1
ENSG00000064607	SUGP2	protein_coding	1
ENSG00000064651	SLC12A2	protein_coding	1
ENSG00000064692	SNCAIP	protein_coding	1
ENSG00000064703	DDX20	protein_coding	1
ENSG00000064763	FAR2	protein_coding	1
ENSG00000065154	OAT	protein_coding	1
ENSG00000065491	TBC1D22B	protein_coding	1
ENSG00000065717	TLE2	protein_coding	1
ENSG00000065833	ME1	protein_coding	1
ENSG00000065911	MTHFD2	protein_coding	1
ENSG00000066135	KDM4A	protein_coding	1
ENSG00000066136	NFYC	protein_coding	1
ENSG00000066294	CD84	protein_coding	1
ENSG00000066629	EML1	protein_coding	1
ENSG00000066651	TRMT11	protein_coding	1
ENSG00000066923	STAG3	protein_coding	1
ENSG00000066933	MYO9A	protein_coding	1
ENSG00000067369	TP53BP1	protein_coding	1
ENSG00000067704	IARS2	protein_coding	1
ENSG00000067955	CBFB	protein_coding	1
ENSG00000068079	IFI35	protein_coding	1
ENSG00000068097	HEATR6	protein_coding	1
ENSG00000068400	GRIPAP1	protein_coding	1
ENSG00000068489	PRR11	protein_coding	1
ENSG00000068615	REEP1	protein_coding	1
ENSG00000068745	IP6K2	protein_coding	1
ENSG00000068885	IFT80	protein_coding	1
ENSG00000068903	SIRT2	protein_coding	1
ENSG00000068912	ERLEC1	protein_coding	1
ENSG00000069188	SDK2	protein_coding	1
ENSG00000069345	DNAJA2	protein_coding	1
ENSG00000069966	GNB5	protein_coding	1
ENSG00000069998	CECR5	protein_coding	1
ENSG00000070010	UFD1L	protein_coding	1
ENSG00000070018	LRP6	protein_coding	1
ENSG00000070214	SLC44A1	protein_coding	1
ENSG00000070404	FSTL3	protein_coding	1
ENSG00000070476	ZXDC	protein_coding	1
ENSG00000070526	ST6GALNAC1	protein_coding	1
ENSG00000070610	GBA2	protein_coding	1
ENSG00000070718	AP3M2	protein_coding	1
ENSG00000070785	EIF2B3	protein_coding	1
ENSG00000071462	WBSCR22	protein_coding	1
ENSG00000071575	TRIB2	protein_coding	1
ENSG00000071655	MBD3	protein_coding	1
ENSG00000071859	FAM50A	protein_coding	1
ENSG00000072195	SPEG	protein_coding	1
ENSG00000072415	MPP5	protein_coding	1
ENSG00000072694	FCGR2B	protein_coding	1
ENSG00000073008	PVR	protein_coding	1
ENSG00000073050	XRCC1	protein_coding	1
ENSG00000073146	MOV10L1	protein_coding	1
ENSG00000073464	CLCN4	protein_coding	1
ENSG00000073536	NLE1	protein_coding	1
ENSG00000073712	FERMT2	protein_coding	1
ENSG00000073737	DHRS9	protein_coding	1
ENSG00000073756	PTGS2	protein_coding	1
ENSG00000073792	IGF2BP2	protein_coding	1
ENSG00000073803	MAP3K13	protein_coding	1
ENSG00000074201	CLNS1A	protein_coding	1
ENSG00000074219	TEAD2	protein_coding	1
ENSG00000074266	EED	protein_coding	1
ENSG00000074319	TSG101	protein_coding	1
ENSG00000074842	C19orf10	protein_coding	1
ENSG00000075407	ZNF37A	protein_coding	1
ENSG00000075651	PLD1	protein_coding	1
ENSG00000076003	MCM6	protein_coding	1
ENSG00000076053	RBM7	protein_coding	1
ENSG00000076258	FMO4	protein_coding	1
ENSG00000076321	KLHL20	protein_coding	1
ENSG00000076604	TRAF4	protein_coding	1
ENSG00000077312	SNRPA	protein_coding	1
ENSG00000077380	DYNC1I2	protein_coding	1
ENSG00000077463	SIRT6	protein_coding	1
ENSG00000077782	FGFR1	protein_coding	1
ENSG00000078043	PIAS2	protein_coding	1
ENSG00000078070	MCCC1	protein_coding	1
ENSG00000078246	TULP3	protein_coding	1
ENSG00000078699	CBFA2T2	protein_coding	1
ENSG00000079335	CDC14A	protein_coding	1
ENSG00000079387	SENP1	protein_coding	1
ENSG00000079739	PGM1	protein_coding	1
ENSG00000080493	SLC4A4	protein_coding	1
ENSG00000080573	COL5A3	protein_coding	1
ENSG00000080618	CPB2	protein_coding	1
ENSG00000080822	CLDND1	protein_coding	1
ENSG00000081014	AP4E1	protein_coding	1
ENSG00000081386	ZNF510	protein_coding	1
ENSG00000081721	DUSP12	protein_coding	1
ENSG00000082269	FAM135A	protein_coding	1
ENSG00000082397	EPB41L3	protein_coding	1
ENSG00000082458	DLG3	protein_coding	1
ENSG00000082515	MRPL22	protein_coding	1
ENSG00000082781	ITGB5	protein_coding	1
ENSG00000083097	DOPEY1	protein_coding	1
ENSG00000083535	PIBF1	protein_coding	1
ENSG00000083635	NUFIP1	protein_coding	1
ENSG00000083807	SLC27A5	protein_coding	1
ENSG00000083844	ZNF264	protein_coding	1
ENSG00000084463	WBP11	protein_coding	1
ENSG00000084674	APOB	protein_coding	1
ENSG00000084731	KIF3C	protein_coding	1
ENSG00000084764	MAPRE3	protein_coding	1
ENSG00000085063	CD59	protein_coding	1
ENSG00000085433	WDR47	protein_coding	1
ENSG00000085514	PILRA	protein_coding	1
ENSG00000085719	CPNE3	protein_coding	1
ENSG00000085733	CTTN	protein_coding	1
ENSG00000085760	MTIF2	protein_coding	1
ENSG00000085871	MGST2	protein_coding	1
ENSG00000085978	ATG16L1	protein_coding	1
ENSG00000086062	B4GALT1	protein_coding	1
ENSG00000086200	IPO11	protein_coding	1
ENSG00000086544	ITPKC	protein_coding	1
ENSG00000086619	ERO1LB	protein_coding	1
ENSG00000086827	ZW10	protein_coding	1
ENSG00000087116	ADAMTS2	protein_coding	1
ENSG00000087263	OGFOD1	protein_coding	1
ENSG00000087299	L2HGDH	protein_coding	1
ENSG00000088298	EDEM2	protein_coding	1
ENSG00000088367	EPB41L1	protein_coding	1
ENSG00000088727	KIF9	protein_coding	1
ENSG00000088812	ATRN	protein_coding	1
ENSG00000088826	SMOX	protein_coding	1
ENSG00000089041	P2RX7	protein_coding	1
ENSG00000089050	RBBP9	protein_coding	1
ENSG00000089063	TMEM230	protein_coding	1
ENSG00000089818	NECAP1	protein_coding	1
ENSG00000089876	DHX32	protein_coding	1
ENSG00000090097	PCBP4	protein_coding	1
ENSG00000090565	RAB11FIP3	protein_coding	1
ENSG00000090920	FCGBP	protein_coding	1
ENSG00000090924	PLEKHG2	protein_coding	1
ENSG00000090989	EXOC1	protein_coding	1
ENSG00000091136	LAMB1	protein_coding	1
ENSG00000091164	TXNL1	protein_coding	1
ENSG00000091317	CMTM6	protein_coding	1
ENSG00000091436	MLTK	protein_coding	1
ENSG00000091831	ESR1	protein_coding	1
ENSG00000091947	TMEM101	protein_coding	1
ENSG00000092020	PPP2R3C	protein_coding	1
ENSG00000092067	CEBPE	protein_coding	1
ENSG00000092098	RNF31	protein_coding	1
ENSG00000092200	RPGRIP1	protein_coding	1
ENSG00000092439	TRPM7	protein_coding	1
ENSG00000092445	TYRO3	protein_coding	1
ENSG00000092470	WDR76	protein_coding	1
ENSG00000092621	PHGDH	protein_coding	1
ENSG00000093000	NUP50	protein_coding	1
ENSG00000093072	CECR1	protein_coding	1
ENSG00000094841	UPRT	protein_coding	1
ENSG00000094880	CDC23	protein_coding	1
ENSG00000095397	DFNB31	protein_coding	1
ENSG00000095574	IKZF5	protein_coding	1
ENSG00000095637	SORBS1	protein_coding	1
ENSG00000095794	CREM	protein_coding	1
ENSG00000095906	NUBP2	protein_coding	1
ENSG00000096092	TMEM14A	protein_coding	1
ENSG00000096654	ZNF184	protein_coding	1
ENSG00000097021	ACOT7	protein_coding	1
ENSG00000099139	PCSK5	protein_coding	1
ENSG00000099219	ERMP1	protein_coding	1
ENSG00000099256	PRTFDC1	protein_coding	1
ENSG00000099260	PALMD	protein_coding	1
ENSG00000099377	HSD3B7	protein_coding	1
ENSG00000099795	NDUFB7	protein_coding	1
ENSG00000099800	TIMM13	protein_coding	1
ENSG00000099864	PALM	protein_coding	1
ENSG00000100003	SEC14L2	protein_coding	1
ENSG00000100065	CARD10	protein_coding	1
ENSG00000100083	GGA1	protein_coding	1
ENSG00000100099	HPS4	protein_coding	1
ENSG00000100147	CCDC134	protein_coding	1
ENSG00000100206	DMC1	protein_coding	1
ENSG00000100263	RHBDD3	protein_coding	1
ENSG00000100298	APOBEC3H	protein_coding	1
ENSG00000100324	TAB1	protein_coding	1
ENSG00000100336	APOL4	protein_coding	1
ENSG00000100346	CACNA1I	protein_coding	1
ENSG00000100387	RBX1	protein_coding	1
ENSG00000100418	DESI1	protein_coding	1
ENSG00000100426	ZBED4	protein_coding	1
ENSG00000100427	MLC1	protein_coding	1
ENSG00000100445	SDR39U1	protein_coding	1
ENSG00000100478	AP4S1	protein_coding	1
ENSG00000100479	POLE2	protein_coding	1
ENSG00000100485	SOS2	protein_coding	1
ENSG00000100519	PSMC6	protein_coding	1
ENSG00000100532	CGRRF1	protein_coding	1
ENSG00000100575	TIMM9	protein_coding	1
ENSG00000100612	DHRS7	protein_coding	1
ENSG00000100647	KIAA0247	protein_coding	1
ENSG00000100764	PSMC1	protein_coding	1
ENSG00000100852	ARHGAP5	protein_coding	1
ENSG00000100883	SRP54	protein_coding	1
ENSG00000100918	REC8	protein_coding	1
ENSG00000100949	RABGGTA	protein_coding	1
ENSG00000101190	TCFL5	protein_coding	1
ENSG00000101246	ARFRP1	protein_coding	1
ENSG00000101343	CRNKL1	protein_coding	1
ENSG00000101400	SNTA1	protein_coding	1
ENSG00000101457	DNTTIP1	protein_coding	1
ENSG00000101474	APMAP	protein_coding	1
ENSG00000101605	MYOM1	protein_coding	1
ENSG00000101638	ST8SIA5	protein_coding	1
ENSG00000101751	POLI	protein_coding	1
ENSG00000101811	CSTF2	protein_coding	1
ENSG00000101843	PSMD10	protein_coding	1
ENSG00000101911	PRPS2	protein_coding	1
ENSG00000101928	MOSPD1	protein_coding	1
ENSG00000101935	AMMECR1	protein_coding	1
ENSG00000101974	ATP11C	protein_coding	1
ENSG00000101986	ABCD1	protein_coding	1
ENSG00000101997	CCDC22	protein_coding	1
ENSG00000102007	PLP2	protein_coding	1
ENSG00000102030	NAA10	protein_coding	1
ENSG00000102078	SLC25A14	protein_coding	1
ENSG00000102189	EEA1	protein_coding	1
ENSG00000102218	RP2	protein_coding	1
ENSG00000102225	CDK16	protein_coding	1
ENSG00000102230	PCYT1B	protein_coding	1
ENSG00000102265	TIMP1	protein_coding	1
ENSG00000102349	KLF8	protein_coding	1
ENSG00000102606	ARHGEF7	protein_coding	1
ENSG00000102678	FGF9	protein_coding	1
ENSG00000102710	SUPT20H	protein_coding	1
ENSG00000102743	SLC25A15	protein_coding	1
ENSG00000102763	VWA8	protein_coding	1
ENSG00000102796	DHRS12	protein_coding	1
ENSG00000102805	CLN5	protein_coding	1
ENSG00000102897	LYRM1	protein_coding	1
ENSG00000102967	DHODH	protein_coding	1
ENSG00000102977	ACD	protein_coding	1
ENSG00000102996	MMP15	protein_coding	1
ENSG00000103024	NME3	protein_coding	1
ENSG00000103034	NDRG4	protein_coding	1
ENSG00000103061	SLC7A6OS	protein_coding	1
ENSG00000103152	MPG	protein_coding	1
ENSG00000103194	USP10	protein_coding	1
ENSG00000103199	ZNF500	protein_coding	1
ENSG00000103226	NOMO3	protein_coding	1
ENSG00000103257	SLC7A5	protein_coding	1
ENSG00000103266	STUB1	protein_coding	1
ENSG00000103269	RHBDL1	protein_coding	1
ENSG00000103313	MEFV	protein_coding	1
ENSG00000103356	EARS2	protein_coding	1
ENSG00000103404	USP31	protein_coding	1
ENSG00000103415	HMOX2	protein_coding	1
ENSG00000103423	DNAJA3	protein_coding	1
ENSG00000103490	PYCARD	protein_coding	1
ENSG00000103642	LACTB	protein_coding	1
ENSG00000103707	MTFMT	protein_coding	1
ENSG00000103876	FAH	protein_coding	1
ENSG00000103966	EHD4	protein_coding	1
ENSG00000104147	OIP5	protein_coding	1
ENSG00000104205	SGK3	protein_coding	1
ENSG00000104231	ZFAND1	protein_coding	1
ENSG00000104356	POP1	protein_coding	1
ENSG00000104365	IKBKB	protein_coding	1
ENSG00000104375	STK3	protein_coding	1
ENSG00000104388	RAB2A	protein_coding	1
ENSG00000104626	ERI1	protein_coding	1
ENSG00000104728	ARHGEF10	protein_coding	1
ENSG00000104812	GYS1	protein_coding	1
ENSG00000104833	TUBB4A	protein_coding	1
ENSG00000104872	PIH1D1	protein_coding	1
ENSG00000104881	PPP1R13L	protein_coding	1
ENSG00000104899	AMH	protein_coding	1
ENSG00000104936	DMPK	protein_coding	1
ENSG00000104946	TBC1D17	protein_coding	1
ENSG00000104973	MED25	protein_coding	1
ENSG00000104998	IL27RA	protein_coding	1
ENSG00000105048	TNNT1	protein_coding	1
ENSG00000105053	VRK3	protein_coding	1
ENSG00000105185	PDCD5	protein_coding	1
ENSG00000105223	PLD3	protein_coding	1
ENSG00000105281	SLC1A5	protein_coding	1
ENSG00000105321	CCDC9	protein_coding	1
ENSG00000105379	ETFB	protein_coding	1
ENSG00000105409	ATP1A3	protein_coding	1
ENSG00000105429	MEGF8	protein_coding	1
ENSG00000105438	KDELR1	protein_coding	1
ENSG00000105447	GRWD1	protein_coding	1
ENSG00000105486	LIG1	protein_coding	1
ENSG00000105501	SIGLEC5	protein_coding	1
ENSG00000105583	WDR83OS	protein_coding	1
ENSG00000105656	ELL	protein_coding	1
ENSG00000105699	LSR	protein_coding	1
ENSG00000105726	ATP13A1	protein_coding	1
ENSG00000105732	ZNF574	protein_coding	1
ENSG00000105771	SMG9	protein_coding	1
ENSG00000105835	NAMPT	protein_coding	1
ENSG00000105963	ADAP1	protein_coding	1
ENSG00000105967	TFEC	protein_coding	1
ENSG00000105971	CAV2	protein_coding	1
ENSG00000105976	MET	protein_coding	1
ENSG00000105997	HOXA3	protein_coding	1
ENSG00000106004	HOXA5	protein_coding	1
ENSG00000106031	HOXA13	protein_coding	1
ENSG00000106034	CPED1	protein_coding	1
ENSG00000106069	CHN2	protein_coding	1
ENSG00000106070	GRB10	protein_coding	1
ENSG00000106080	FKBP14	protein_coding	1
ENSG00000106123	EPHB6	protein_coding	1
ENSG00000106278	PTPRZ1	protein_coding	1
ENSG00000106299	WASL	protein_coding	1
ENSG00000106330	MOSPD3	protein_coding	1
ENSG00000106333	PCOLCE	protein_coding	1
ENSG00000106346	USP42	protein_coding	1
ENSG00000106355	LSM5	protein_coding	1
ENSG00000106367	AP1S1	protein_coding	1
ENSG00000106462	EZH2	protein_coding	1
ENSG00000106477	CEP41	protein_coding	1
ENSG00000106479	ZNF862	protein_coding	1
ENSG00000106511	MEOX2	protein_coding	1
ENSG00000106609	TMEM248	protein_coding	1
ENSG00000106772	PRUNE2	protein_coding	1
ENSG00000106852	LHX6	protein_coding	1
ENSG00000106991	ENG	protein_coding	1
ENSG00000107140	TESK1	protein_coding	1
ENSG00000107175	CREB3	protein_coding	1
ENSG00000107317	PTGDS	protein_coding	1
ENSG00000107331	ABCA2	protein_coding	1
ENSG00000107566	ERLIN1	protein_coding	1
ENSG00000107643	MAPK8	protein_coding	1
ENSG00000107679	PLEKHA1	protein_coding	1
ENSG00000107731	UNC5B	protein_coding	1
ENSG00000107758	PPP3CB	protein_coding	1
ENSG00000107789	MINPP1	protein_coding	1
ENSG00000107833	NPM3	protein_coding	1
ENSG00000107897	ACBD5	protein_coding	1
ENSG00000107951	MTPAP	protein_coding	1
ENSG00000107954	NEURL	protein_coding	1
ENSG00000107960	OBFC1	protein_coding	1
ENSG00000108039	XPNPEP1	protein_coding	1
ENSG00000108187	PBLD	protein_coding	1
ENSG00000108278	ZNHIT3	protein_coding	1
ENSG00000108379	WNT3	protein_coding	1
ENSG00000108381	ASPA	protein_coding	1
ENSG00000108384	RAD51C	protein_coding	1
ENSG00000108387	SEPT4	protein_coding	1
ENSG00000108389	MTMR4	protein_coding	1
ENSG00000108423	TUBD1	protein_coding	1
ENSG00000108465	CDK5RAP3	protein_coding	1
ENSG00000108506	INTS2	protein_coding	1
ENSG00000108591	DRG2	protein_coding	1
ENSG00000108639	SYNGR2	protein_coding	1
ENSG00000108651	UTP6	protein_coding	1
ENSG00000108666	C17orf75	protein_coding	1
ENSG00000108733	PEX12	protein_coding	1
ENSG00000108813	DLX4	protein_coding	1
ENSG00000108846	ABCC3	protein_coding	1
ENSG00000108932	SLC16A6	protein_coding	1
ENSG00000108950	FAM20A	protein_coding	1
ENSG00000108963	DPH1	protein_coding	1
ENSG00000109046	WSB1	protein_coding	1
ENSG00000109083	IFT20	protein_coding	1
ENSG00000109323	MANBA	protein_coding	1
ENSG00000109458	GAB1	protein_coding	1
ENSG00000109519	GRPEL1	protein_coding	1
ENSG00000109618	SEPSECS	protein_coding	1
ENSG00000109689	STIM2	protein_coding	1
ENSG00000109775	UFSP2	protein_coding	1
ENSG00000109805	NCAPG	protein_coding	1
ENSG00000109846	CRYAB	protein_coding	1
ENSG00000109906	ZBTB16	protein_coding	1
ENSG00000109917	ZNF259	protein_coding	1
ENSG00000109920	FNBP4	protein_coding	1
ENSG00000110002	VWA5A	protein_coding	1
ENSG00000110042	DTX4	protein_coding	1
ENSG00000110172	CHORDC1	protein_coding	1
ENSG00000110200	ANAPC15	protein_coding	1
ENSG00000110330	BIRC2	protein_coding	1
ENSG00000110344	UBE4A	protein_coding	1
ENSG00000110583	NAA40	protein_coding	1
ENSG00000110660	SLC35F2	protein_coding	1
ENSG00000110717	NDUFS8	protein_coding	1
ENSG00000110721	CHKA	protein_coding	1
ENSG00000110756	HPS5	protein_coding	1
ENSG00000110844	PRPF40B	protein_coding	1
ENSG00000110876	SELPLG	protein_coding	1
ENSG00000110911	SLC11A2	protein_coding	1
ENSG00000110921	MVK	protein_coding	1
ENSG00000111052	LIN7A	protein_coding	1
ENSG00000111196	MAGOHB	protein_coding	1
ENSG00000111215	PRR4	protein_coding	1
ENSG00000111237	VPS29	protein_coding	1
ENSG00000111261	MANSC1	protein_coding	1
ENSG00000111262	KCNA1	protein_coding	1
ENSG00000111266	DUSP16	protein_coding	1
ENSG00000111300	NAA25	protein_coding	1
ENSG00000111321	LTBR	protein_coding	1
ENSG00000111331	OAS3	protein_coding	1
ENSG00000111339	ART4	protein_coding	1
ENSG00000111424	VDR	protein_coding	1
ENSG00000111445	RFC5	protein_coding	1
ENSG00000111450	STX2	protein_coding	1
ENSG00000111490	TBC1D30	protein_coding	1
ENSG00000111540	RAB5B	protein_coding	1
ENSG00000111581	NUP107	protein_coding	1
ENSG00000111602	TIMELESS	protein_coding	1
ENSG00000111641	NOP2	protein_coding	1
ENSG00000111653	ING4	protein_coding	1
ENSG00000111726	CMAS	protein_coding	1
ENSG00000111727	HCFC2	protein_coding	1
ENSG00000111775	COX6A1	protein_coding	1
ENSG00000111785	RIC8B	protein_coding	1
ENSG00000111801	BTN3A3	protein_coding	1
ENSG00000111816	FRK	protein_coding	1
ENSG00000111817	DSE	protein_coding	1
ENSG00000111875	ASF1A	protein_coding	1
ENSG00000111877	MCM9	protein_coding	1
ENSG00000111880	RNGTT	protein_coding	1
ENSG00000111897	SERINC1	protein_coding	1
ENSG00000111912	NCOA7	protein_coding	1
ENSG00000112077	RHAG	protein_coding	1
ENSG00000112378	PERP	protein_coding	1
ENSG00000112414	GPR126	protein_coding	1
ENSG00000112425	EPM2A	protein_coding	1
ENSG00000112514	CUTA	protein_coding	1
ENSG00000112541	PDE10A	protein_coding	1
ENSG00000112584	FAM120B	protein_coding	1
ENSG00000112655	PTK7	protein_coding	1
ENSG00000112659	CUL9	protein_coding	1
ENSG00000112715	VEGFA	protein_coding	1
ENSG00000112855	HARS2	protein_coding	1
ENSG00000112964	GHR	protein_coding	1
ENSG00000113048	MRPS27	protein_coding	1
ENSG00000113119	TMCO6	protein_coding	1
ENSG00000113240	CLK4	protein_coding	1
ENSG00000113272	THG1L	protein_coding	1
ENSG00000113282	CLINT1	protein_coding	1
ENSG00000113312	TTC1	protein_coding	1
ENSG00000113318	MSH3	protein_coding	1
ENSG00000113368	LMNB1	protein_coding	1
ENSG00000113460	BRIX1	protein_coding	1
ENSG00000113575	PPP2CA	protein_coding	1
ENSG00000113594	LIFR	protein_coding	1
ENSG00000113615	SEC24A	protein_coding	1
ENSG00000113638	TTC33	protein_coding	1
ENSG00000113716	HMGXB3	protein_coding	1
ENSG00000113749	HRH2	protein_coding	1
ENSG00000113758	DBN1	protein_coding	1
ENSG00000114021	NIT2	protein_coding	1
ENSG00000114023	FAM162A	protein_coding	1
ENSG00000114026	OGG1	protein_coding	1
ENSG00000114120	SLC25A36	protein_coding	1
ENSG00000114209	PDCD10	protein_coding	1
ENSG00000114374	USP9Y	protein_coding	1
ENSG00000114450	GNB4	protein_coding	1
ENSG00000114650	SCAP	protein_coding	1
ENSG00000114735	HEMK1	protein_coding	1
ENSG00000114744	COMMD2	protein_coding	1
ENSG00000114853	ZBTB47	protein_coding	1
ENSG00000114857	NKTR	protein_coding	1
ENSG00000114902	SPCS1	protein_coding	1
ENSG00000114904	NEK4	protein_coding	1
ENSG00000114923	SLC4A3	protein_coding	1
ENSG00000114956	DGUOK	protein_coding	1
ENSG00000115020	PIKFYVE	protein_coding	1
ENSG00000115084	SLC35F5	protein_coding	1
ENSG00000115128	SF3B14	protein_coding	1
ENSG00000115129	TP53I3	protein_coding	1
ENSG00000115138	POMC	protein_coding	1
ENSG00000115145	STAM2	protein_coding	1
ENSG00000115155	OTOF	protein_coding	1
ENSG00000115159	GPD2	protein_coding	1
ENSG00000115204	MPV17	protein_coding	1
ENSG00000115233	PSMD14	protein_coding	1
ENSG00000115274	INO80B	protein_coding	1
ENSG00000115286	NDUFS7	protein_coding	1
ENSG00000115295	CLIP4	protein_coding	1
ENSG00000115307	AUP1	protein_coding	1
ENSG00000115310	RTN4	protein_coding	1
ENSG00000115364	MRPL19	protein_coding	1
ENSG00000115468	EFHD1	protein_coding	1
ENSG00000115504	EHBP1	protein_coding	1
ENSG00000115514	TXNDC9	protein_coding	1
ENSG00000115520	COQ10B	protein_coding	1
ENSG00000115523	GNLY	protein_coding	1
ENSG00000115540	MOB4	protein_coding	1
ENSG00000115556	PLCD4	protein_coding	1
ENSG00000115568	ZNF142	protein_coding	1
ENSG00000115641	FHL2	protein_coding	1
ENSG00000115661	STK16	protein_coding	1
ENSG00000115694	STK25	protein_coding	1
ENSG00000115750	TAF1B	protein_coding	1
ENSG00000115761	NOL10	protein_coding	1
ENSG00000115840	SLC25A12	protein_coding	1
ENSG00000115896	PLCL1	protein_coding	1
ENSG00000115947	ORC4	protein_coding	1
ENSG00000115998	C2orf42	protein_coding	1
ENSG00000116001	TIA1	protein_coding	1
ENSG00000116095	PLEKHA3	protein_coding	1
ENSG00000116117	PARD3B	protein_coding	1
ENSG00000116128	BCL9	protein_coding	1
ENSG00000116161	CACYBP	protein_coding	1
ENSG00000116198	CEP104	protein_coding	1
ENSG00000116254	CHD5	protein_coding	1
ENSG00000116353	MECR	protein_coding	1
ENSG00000116544	DLGAP3	protein_coding	1
ENSG00000116574	RHOU	protein_coding	1
ENSG00000116641	DOCK7	protein_coding	1
ENSG00000116691	MIIP	protein_coding	1
ENSG00000116748	AMPD1	protein_coding	1
ENSG00000116752	BCAS2	protein_coding	1
ENSG00000116771	AGMAT	protein_coding	1
ENSG00000116793	PHTF1	protein_coding	1
ENSG00000116824	CD2	protein_coding	1
ENSG00000116874	WARS2	protein_coding	1
ENSG00000116903	EXOC8	protein_coding	1
ENSG00000116918	TSNAX	protein_coding	1
ENSG00000116957	TBCE	protein_coding	1
ENSG00000116962	NID1	protein_coding	1
ENSG00000116983	HPCAL4	protein_coding	1
ENSG00000116991	SIPA1L2	protein_coding	1
ENSG00000117016	RIMS3	protein_coding	1
ENSG00000117153	KLHL12	protein_coding	1
ENSG00000117174	ZNHIT6	protein_coding	1
ENSG00000117222	RBBP5	protein_coding	1
ENSG00000117228	GBP1	protein_coding	1
ENSG00000117281	CD160	protein_coding	1
ENSG00000117322	CR2	protein_coding	1
ENSG00000117360	PRPF3	protein_coding	1
ENSG00000117410	ATP6V0B	protein_coding	1
ENSG00000117481	NSUN4	protein_coding	1
ENSG00000117519	CNN3	protein_coding	1
ENSG00000117533	VAMP4	protein_coding	1
ENSG00000117560	FASLG	protein_coding	1
ENSG00000117594	HSD11B1	protein_coding	1
ENSG00000117616	C1orf63	protein_coding	1
ENSG00000117707	PROX1	protein_coding	1
ENSG00000117862	TXNDC12	protein_coding	1
ENSG00000118017	A4GNT	protein_coding	1
ENSG00000118160	SLC8A2	protein_coding	1
ENSG00000118200	CAMSAP2	protein_coding	1
ENSG00000118246	FASTKD2	protein_coding	1
ENSG00000118418	HMGN3	protein_coding	1
ENSG00000118434	SPACA1	protein_coding	1
ENSG00000118495	PLAGL1	protein_coding	1
ENSG00000118507	AKAP7	protein_coding	1
ENSG00000118515	SGK1	protein_coding	1
ENSG00000118518	RNF146	protein_coding	1
ENSG00000118579	MED28	protein_coding	1
ENSG00000118655	DCLRE1B	protein_coding	1
ENSG00000118898	PPL	protein_coding	1
ENSG00000118985	ELL2	protein_coding	1
ENSG00000119013	NDUFB3	protein_coding	1
ENSG00000119280	C1orf198	protein_coding	1
ENSG00000119403	PHF19	protein_coding	1
ENSG00000119408	NEK6	protein_coding	1
ENSG00000119431	HDHD3	protein_coding	1
ENSG00000119446	RBM18	protein_coding	1
ENSG00000119522	DENND1A	protein_coding	1
ENSG00000119574	ZBTB45	protein_coding	1
ENSG00000119688	ABCD4	protein_coding	1
ENSG00000119711	ALDH6A1	protein_coding	1
ENSG00000119718	EIF2B2	protein_coding	1
ENSG00000119723	COQ6	protein_coding	1
ENSG00000119787	ATL2	protein_coding	1
ENSG00000119844	AFTPH	protein_coding	1
ENSG00000119922	IFIT2	protein_coding	1
ENSG00000119929	CUTC	protein_coding	1
ENSG00000120265	PCMT1	protein_coding	1
ENSG00000120278	PLEKHG1	protein_coding	1
ENSG00000120280	CXorf21	protein_coding	1
ENSG00000120437	ACAT2	protein_coding	1
ENSG00000120451	SNX19	protein_coding	1
ENSG00000120533	ENY2	protein_coding	1
ENSG00000120539	MASTL	protein_coding	1
ENSG00000120693	SMAD9	protein_coding	1
ENSG00000120699	EXOSC8	protein_coding	1
ENSG00000120805	ARL1	protein_coding	1
ENSG00000120833	SOCS2	protein_coding	1
ENSG00000120910	PPP3CC	protein_coding	1
ENSG00000120942	UBIAD1	protein_coding	1
ENSG00000120949	TNFRSF8	protein_coding	1
ENSG00000120992	LYPLA1	protein_coding	1
ENSG00000121022	COPS5	protein_coding	1
ENSG00000121057	AKAP1	protein_coding	1
ENSG00000121058	COIL	protein_coding	1
ENSG00000121380	BCL2L14	protein_coding	1
ENSG00000121417	ZNF211	protein_coding	1
ENSG00000121552	CSTA	protein_coding	1
ENSG00000121716	PILRB	protein_coding	1
ENSG00000121895	TMEM156	protein_coding	1
ENSG00000122025	FLT3	protein_coding	1
ENSG00000122033	MTIF3	protein_coding	1
ENSG00000122068	FYTTD1	protein_coding	1
ENSG00000122203	KIAA1191	protein_coding	1
ENSG00000122390	NAA60	protein_coding	1
ENSG00000122417	ODF2L	protein_coding	1
ENSG00000122545	SEPT7	protein_coding	1
ENSG00000122591	FAM126A	protein_coding	1
ENSG00000122592	HOXA7	protein_coding	1
ENSG00000122678	POLM	protein_coding	1
ENSG00000122691	TWIST1	protein_coding	1
ENSG00000122696	SLC25A51	protein_coding	1
ENSG00000122741	DCAF10	protein_coding	1
ENSG00000122778	KIAA1549	protein_coding	1
ENSG00000122852	SFTPA1	protein_coding	1
ENSG00000122912	SLC25A16	protein_coding	1
ENSG00000123130	ACOT9	protein_coding	1
ENSG00000123154	WDR83	protein_coding	1
ENSG00000123360	PDE1B	protein_coding	1
ENSG00000123374	CDK2	protein_coding	1
ENSG00000123395	C12orf44	protein_coding	1
ENSG00000123416	TUBA1B	protein_coding	1
ENSG00000123473	STIL	protein_coding	1
ENSG00000123485	HJURP	protein_coding	1
ENSG00000123545	NDUFAF4	protein_coding	1
ENSG00000123562	MORF4L2	protein_coding	1
ENSG00000123595	RAB9A	protein_coding	1
ENSG00000123607	TTC21B	protein_coding	1
ENSG00000123684	LPGAT1	protein_coding	1
ENSG00000123700	KCNJ2	protein_coding	1
ENSG00000123739	PLA2G12A	protein_coding	1
ENSG00000123836	PFKFB2	protein_coding	1
ENSG00000123983	ACSL3	protein_coding	1
ENSG00000124006	OBSL1	protein_coding	1
ENSG00000124098	FAM210B	protein_coding	1
ENSG00000124145	SDC4	protein_coding	1
ENSG00000124177	CHD6	protein_coding	1
ENSG00000124217	MOCS3	protein_coding	1
ENSG00000124222	STX16	protein_coding	1
ENSG00000124313	IQSEC2	protein_coding	1
ENSG00000124343	XG	protein_coding	1
ENSG00000124383	MPHOSPH10	protein_coding	1
ENSG00000124429	POF1B	protein_coding	1
ENSG00000124541	RRP36	protein_coding	1
ENSG00000124587	PEX6	protein_coding	1
ENSG00000124613	ZNF391	protein_coding	1
ENSG00000124635	HIST1H2BJ	protein_coding	1
ENSG00000124678	TCP11	protein_coding	1
ENSG00000124733	MEA1	protein_coding	1
ENSG00000124766	SOX4	protein_coding	1
ENSG00000124813	RUNX2	protein_coding	1
ENSG00000125037	EMC3	protein_coding	1
ENSG00000125124	BBS2	protein_coding	1
ENSG00000125170	DOK4	protein_coding	1
ENSG00000125257	ABCC4	protein_coding	1
ENSG00000125266	EFNB2	protein_coding	1
ENSG00000125304	TM9SF2	protein_coding	1
ENSG00000125352	RNF113A	protein_coding	1
ENSG00000125356	NDUFA1	protein_coding	1
ENSG00000125388	GRK4	protein_coding	1
ENSG00000125450	NUP85	protein_coding	1
ENSG00000125457	MIF4GD	protein_coding	1
ENSG00000125630	POLR1B	protein_coding	1
ENSG00000125648	SLC25A23	protein_coding	1
ENSG00000125656	CLPP	protein_coding	1
ENSG00000125730	C3	protein_coding	1
ENSG00000125734	GPR108	protein_coding	1
ENSG00000125810	CD93	protein_coding	1
ENSG00000125821	DTD1	protein_coding	1
ENSG00000125846	ZNF133	protein_coding	1
ENSG00000125863	MKKS	protein_coding	1
ENSG00000125895	TMEM74B	protein_coding	1
ENSG00000125977	EIF2S2	protein_coding	1
ENSG00000126070	AGO3	protein_coding	1
ENSG00000126088	UROD	protein_coding	1
ENSG00000126091	ST3GAL3	protein_coding	1
ENSG00000126226	PCID2	protein_coding	1
ENSG00000126261	UBA2	protein_coding	1
ENSG00000126351	THRA	protein_coding	1
ENSG00000126368	NR1D1	protein_coding	1
ENSG00000126453	BCL2L12	protein_coding	1
ENSG00000126456	IRF3	protein_coding	1
ENSG00000126524	SBDS	protein_coding	1
ENSG00000126709	IFI6	protein_coding	1
ENSG00000126773	PCNXL4	protein_coding	1
ENSG00000126775	ATG14	protein_coding	1
ENSG00000126785	RHOJ	protein_coding	1
ENSG00000126822	PLEKHG3	protein_coding	1
ENSG00000126903	SLC10A3	protein_coding	1
ENSG00000127081	ZNF484	protein_coding	1
ENSG00000127191	TRAF2	protein_coding	1
ENSG00000127328	RAB3IP	protein_coding	1
ENSG00000127337	YEATS4	protein_coding	1
ENSG00000127511	SIN3B	protein_coding	1
ENSG00000127554	GFER	protein_coding	1
ENSG00000127663	KDM4B	protein_coding	1
ENSG00000127666	TICAM1	protein_coding	1
ENSG00000127720	METTL25	protein_coding	1
ENSG00000127804	METTL16	protein_coding	1
ENSG00000127948	POR	protein_coding	1
ENSG00000127955	GNAI1	protein_coding	1
ENSG00000128159	TUBGCP6	protein_coding	1
ENSG00000128228	SDF2L1	protein_coding	1
ENSG00000128283	CDC42EP1	protein_coding	1
ENSG00000128309	MPST	protein_coding	1
ENSG00000128563	PRKRIP1	protein_coding	1
ENSG00000128590	DNAJB9	protein_coding	1
ENSG00000128607	KLHDC10	protein_coding	1
ENSG00000128609	NDUFA5	protein_coding	1
ENSG00000128731	HERC2	protein_coding	1
ENSG00000128802	GDF2	protein_coding	1
ENSG00000128829	EIF2AK4	protein_coding	1
ENSG00000128872	TMOD2	protein_coding	1
ENSG00000128881	TTBK2	protein_coding	1
ENSG00000128918	ALDH1A2	protein_coding	1
ENSG00000128923	FAM63B	protein_coding	1
ENSG00000128951	DUT	protein_coding	1
ENSG00000129055	ANAPC13	protein_coding	1
ENSG00000129084	PSMA1	protein_coding	1
ENSG00000129219	PLD2	protein_coding	1
ENSG00000129245	FXR2	protein_coding	1
ENSG00000129255	MPDU1	protein_coding	1
ENSG00000129315	CCNT1	protein_coding	1
ENSG00000129474	AJUBA	protein_coding	1
ENSG00000129518	EAPP	protein_coding	1
ENSG00000129521	EGLN3	protein_coding	1
ENSG00000129534	MIS18BP1	protein_coding	1
ENSG00000129596	CDO1	protein_coding	1
ENSG00000129625	REEP5	protein_coding	1
ENSG00000129667	RHBDF2	protein_coding	1
ENSG00000129968	ABHD17A	protein_coding	1
ENSG00000130052	STARD8	protein_coding	1
ENSG00000130150	MOSPD2	protein_coding	1
ENSG00000130177	CDC16	protein_coding	1
ENSG00000130193	THEM6	protein_coding	1
ENSG00000130244	FAM98C	protein_coding	1
ENSG00000130254	SAFB2	protein_coding	1
ENSG00000130300	PLVAP	protein_coding	1
ENSG00000130304	SLC27A1	protein_coding	1
ENSG00000130311	DDA1	protein_coding	1
ENSG00000130312	MRPL34	protein_coding	1
ENSG00000130332	LSM7	protein_coding	1
ENSG00000130348	QRSL1	protein_coding	1
ENSG00000130349	C6orf203	protein_coding	1
ENSG00000130396	MLLT4	protein_coding	1
ENSG00000130414	NDUFA10	protein_coding	1
ENSG00000130477	UNC13A	protein_coding	1
ENSG00000130489	SCO2	protein_coding	1
ENSG00000130520	LSM4	protein_coding	1
ENSG00000130558	OLFM1	protein_coding	1
ENSG00000130590	SAMD10	protein_coding	1
ENSG00000130598	TNNI2	protein_coding	1
ENSG00000130635	COL5A1	protein_coding	1
ENSG00000130695	CEP85	protein_coding	1
ENSG00000130713	EXOSC2	protein_coding	1
ENSG00000130770	ATPIF1	protein_coding	1
ENSG00000130787	HIP1R	protein_coding	1
ENSG00000130813	C19orf66	protein_coding	1
ENSG00000130821	SLC6A8	protein_coding	1
ENSG00000130921	C12orf65	protein_coding	1
ENSG00000130940	CASZ1	protein_coding	1
ENSG00000131165	CHMP1A	protein_coding	1
ENSG00000131188	PRR7	protein_coding	1
ENSG00000131203	IDO1	protein_coding	1
ENSG00000131238	PPT1	protein_coding	1
ENSG00000131263	RLIM	protein_coding	1
ENSG00000131368	MRPS25	protein_coding	1
ENSG00000131381	ZFYVE20	protein_coding	1
ENSG00000131398	KCNC3	protein_coding	1
ENSG00000131462	TUBG1	protein_coding	1
ENSG00000131475	VPS25	protein_coding	1
ENSG00000131507	NDFIP1	protein_coding	1
ENSG00000131584	ACAP3	protein_coding	1
ENSG00000131626	PPFIA1	protein_coding	1
ENSG00000131652	THOC6	protein_coding	1
ENSG00000131711	MAP1B	protein_coding	1
ENSG00000131732	ZCCHC9	protein_coding	1
ENSG00000131747	TOP2A	protein_coding	1
ENSG00000131778	CHD1L	protein_coding	1
ENSG00000131791	PRKAB2	protein_coding	1
ENSG00000131795	RBM8A	protein_coding	1
ENSG00000131848	ZSCAN5A	protein_coding	1
ENSG00000131849	ZNF132	protein_coding	1
ENSG00000131876	SNRPA1	protein_coding	1
ENSG00000131899	LLGL1	protein_coding	1
ENSG00000131943	C19orf12	protein_coding	1
ENSG00000132003	ZSWIM4	protein_coding	1
ENSG00000132205	EMILIN2	protein_coding	1
ENSG00000132254	ARFIP2	protein_coding	1
ENSG00000132256	TRIM5	protein_coding	1
ENSG00000132300	PTCD3	protein_coding	1
ENSG00000132305	IMMT	protein_coding	1
ENSG00000132326	PER2	protein_coding	1
ENSG00000132394	EEFSEC	protein_coding	1
ENSG00000132467	UTP3	protein_coding	1
ENSG00000132470	ITGB4	protein_coding	1
ENSG00000132478	UNK	protein_coding	1
ENSG00000132570	PCBD2	protein_coding	1
ENSG00000132600	PRMT7	protein_coding	1
ENSG00000132603	NIP7	protein_coding	1
ENSG00000132635	PCED1A	protein_coding	1
ENSG00000132664	POLR3F	protein_coding	1
ENSG00000132746	ALDH3B2	protein_coding	1
ENSG00000132823	OSER1	protein_coding	1
ENSG00000132953	XPO4	protein_coding	1
ENSG00000132970	WASF3	protein_coding	1
ENSG00000133026	MYH10	protein_coding	1
ENSG00000133246	PRAM1	protein_coding	1
ENSG00000133247	SUV420H2	protein_coding	1
ENSG00000133302	ANKRD32	protein_coding	1
ENSG00000133392	MYH11	protein_coding	1
ENSG00000133422	MORC2	protein_coding	1
ENSG00000133619	KRBA1	protein_coding	1
ENSG00000133641	C12orf29	protein_coding	1
ENSG00000133661	SFTPD	protein_coding	1
ENSG00000133704	IPO8	protein_coding	1
ENSG00000133773	CCDC59	protein_coding	1
ENSG00000133818	RRAS2	protein_coding	1
ENSG00000133878	DUSP26	protein_coding	1
ENSG00000133895	MEN1	protein_coding	1
ENSG00000133985	TTC9	protein_coding	1
ENSG00000134146	DPH6	protein_coding	1
ENSG00000134215	VAV3	protein_coding	1
ENSG00000134256	CD101	protein_coding	1
ENSG00000134291	TMEM106C	protein_coding	1
ENSG00000134294	SLC38A2	protein_coding	1
ENSG00000134313	KIDINS220	protein_coding	1
ENSG00000134371	CDC73	protein_coding	1
ENSG00000134444	KIAA1468	protein_coding	1
ENSG00000134452	FBXO18	protein_coding	1
ENSG00000134490	TMEM241	protein_coding	1
ENSG00000134539	KLRD1	protein_coding	1
ENSG00000134548	C12orf39	protein_coding	1
ENSG00000134575	ACP2	protein_coding	1
ENSG00000134590	FAM127A	protein_coding	1
ENSG00000134684	YARS	protein_coding	1
ENSG00000134779	TPGS2	protein_coding	1
ENSG00000134815	DHX34	protein_coding	1
ENSG00000134817	APLNR	protein_coding	1
ENSG00000134852	CLOCK	protein_coding	1
ENSG00000134909	ARHGAP32	protein_coding	1
ENSG00000135127	CCDC64	protein_coding	1
ENSG00000135205	CCDC146	protein_coding	1
ENSG00000135272	MDFIC	protein_coding	1
ENSG00000135392	DNAJC14	protein_coding	1
ENSG00000135404	CD63	protein_coding	1
ENSG00000135472	FAIM2	protein_coding	1
ENSG00000135519	KCNH3	protein_coding	1
ENSG00000135604	STX11	protein_coding	1
ENSG00000135617	PRADC1	protein_coding	1
ENSG00000135622	SEMA4F	protein_coding	1
ENSG00000135677	GNS	protein_coding	1
ENSG00000135679	MDM2	protein_coding	1
ENSG00000135698	MPHOSPH6	protein_coding	1
ENSG00000135763	URB2	protein_coding	1
ENSG00000135776	ABCB10	protein_coding	1
ENSG00000135801	TAF5L	protein_coding	1
ENSG00000135823	STX6	protein_coding	1
ENSG00000135838	NPL	protein_coding	1
ENSG00000135845	PIGC	protein_coding	1
ENSG00000135913	USP37	protein_coding	1
ENSG00000135919	SERPINE2	protein_coding	1
ENSG00000135966	TGFBRAP1	protein_coding	1
ENSG00000135972	MRPS9	protein_coding	1
ENSG00000136044	APPL2	protein_coding	1
ENSG00000136048	DRAM1	protein_coding	1
ENSG00000136052	SLC41A2	protein_coding	1
ENSG00000136068	FLNB	protein_coding	1
ENSG00000136108	CKAP2	protein_coding	1
ENSG00000136111	TBC1D4	protein_coding	1
ENSG00000136114	THSD1	protein_coding	1
ENSG00000136143	SUCLA2	protein_coding	1
ENSG00000136146	MED4	protein_coding	1
ENSG00000136152	COG3	protein_coding	1
ENSG00000136161	RCBTB2	protein_coding	1
ENSG00000136193	SCRN1	protein_coding	1
ENSG00000136270	TBRG4	protein_coding	1
ENSG00000136273	HUS1	protein_coding	1
ENSG00000136478	TEX2	protein_coding	1
ENSG00000136504	KAT7	protein_coding	1
ENSG00000136518	ACTL6A	protein_coding	1
ENSG00000136521	NDUFB5	protein_coding	1
ENSG00000136522	MRPL47	protein_coding	1
ENSG00000136630	HLX	protein_coding	1
ENSG00000136699	SMPD4	protein_coding	1
ENSG00000136783	NIPSNAP3A	protein_coding	1
ENSG00000136816	TOR1B	protein_coding	1
ENSG00000136870	ZNF189	protein_coding	1
ENSG00000136874	STX17	protein_coding	1
ENSG00000136897	MRPL50	protein_coding	1
ENSG00000136937	NCBP1	protein_coding	1
ENSG00000137054	POLR1E	protein_coding	1
ENSG00000137055	PLAA	protein_coding	1
ENSG00000137101	CD72	protein_coding	1
ENSG00000137106	GRHPR	protein_coding	1
ENSG00000137185	ZSCAN9	protein_coding	1
ENSG00000137200	FTSJD2	protein_coding	1
ENSG00000137267	TUBB2A	protein_coding	1
ENSG00000137273	FOXF2	protein_coding	1
ENSG00000137404	NRM	protein_coding	1
ENSG00000137449	CPEB2	protein_coding	1
ENSG00000137474	MYO7A	protein_coding	1
ENSG00000137522	RNF121	protein_coding	1
ENSG00000137574	TGS1	protein_coding	1
ENSG00000137628	DDX60	protein_coding	1
ENSG00000137656	BUD13	protein_coding	1
ENSG00000137672	TRPC6	protein_coding	1
ENSG00000137709	POU2F3	protein_coding	1
ENSG00000137757	CASP5	protein_coding	1
ENSG00000137764	MAP2K5	protein_coding	1
ENSG00000137804	NUSAP1	protein_coding	1
ENSG00000137806	NDUFAF1	protein_coding	1
ENSG00000137824	RMDN3	protein_coding	1
ENSG00000137880	GCHFR	protein_coding	1
ENSG00000137947	GTF2B	protein_coding	1
ENSG00000138029	HADHB	protein_coding	1
ENSG00000138032	PPM1B	protein_coding	1
ENSG00000138035	PNPT1	protein_coding	1
ENSG00000138050	THUMPD2	protein_coding	1
ENSG00000138080	EMILIN1	protein_coding	1
ENSG00000138095	LRPPRC	protein_coding	1
ENSG00000138100	TRIM54	protein_coding	1
ENSG00000138175	ARL3	protein_coding	1
ENSG00000138207	RBP4	protein_coding	1
ENSG00000138303	ASCC1	protein_coding	1
ENSG00000138315	OIT3	protein_coding	1
ENSG00000138346	DNA2	protein_coding	1
ENSG00000138375	SMARCAL1	protein_coding	1
ENSG00000138376	BARD1	protein_coding	1
ENSG00000138378	STAT4	protein_coding	1
ENSG00000138380	CARF	protein_coding	1
ENSG00000138381	ASNSD1	protein_coding	1
ENSG00000138386	NAB1	protein_coding	1
ENSG00000138399	FASTKD1	protein_coding	1
ENSG00000138413	IDH1	protein_coding	1
ENSG00000138448	ITGAV	protein_coding	1
ENSG00000138496	PARP9	protein_coding	1
ENSG00000138606	SHF	protein_coding	1
ENSG00000138614	VWA9	protein_coding	1
ENSG00000138660	AP1AR	protein_coding	1
ENSG00000138698	RAP1GDS1	protein_coding	1
ENSG00000138709	LARP1B	protein_coding	1
ENSG00000138722	MMRN1	protein_coding	1
ENSG00000138755	CXCL9	protein_coding	1
ENSG00000138760	SCARB2	protein_coding	1
ENSG00000138772	ANXA3	protein_coding	1
ENSG00000138780	GSTCD	protein_coding	1
ENSG00000138794	CASP6	protein_coding	1
ENSG00000138834	MAPK8IP3	protein_coding	1
ENSG00000139146	FAM60A	protein_coding	1
ENSG00000139154	AEBP2	protein_coding	1
ENSG00000139187	KLRG1	protein_coding	1
ENSG00000139193	CD27	protein_coding	1
ENSG00000139343	SNRPF	protein_coding	1
ENSG00000139428	MMAB	protein_coding	1
ENSG00000139514	SLC7A1	protein_coding	1
ENSG00000139531	SUOX	protein_coding	1
ENSG00000139546	TARBP2	protein_coding	1
ENSG00000139567	ACVRL1	protein_coding	1
ENSG00000139648	KRT71	protein_coding	1
ENSG00000139697	SBNO1	protein_coding	1
ENSG00000139714	MORN3	protein_coding	1
ENSG00000139722	VPS37B	protein_coding	1
ENSG00000139737	SLAIN1	protein_coding	1
ENSG00000139842	CUL4A	protein_coding	1
ENSG00000139946	PELI2	protein_coding	1
ENSG00000139998	RAB15	protein_coding	1
ENSG00000140022	STON2	protein_coding	1
ENSG00000140025	EFCAB11	protein_coding	1
ENSG00000140307	GTF2A2	protein_coding	1
ENSG00000140386	SCAPER	protein_coding	1
ENSG00000140395	WDR61	protein_coding	1
ENSG00000140403	DNAJA4	protein_coding	1
ENSG00000140463	BBS4	protein_coding	1
ENSG00000140471	LINS	protein_coding	1
ENSG00000140521	POLG	protein_coding	1
ENSG00000140553	UNC45A	protein_coding	1
ENSG00000140650	PMM2	protein_coding	1
ENSG00000140682	TGFB1I1	protein_coding	1
ENSG00000140688	C16orf58	protein_coding	1
ENSG00000140749	IGSF6	protein_coding	1
ENSG00000140830	TXNL4B	protein_coding	1
ENSG00000140836	ZFHX3	protein_coding	1
ENSG00000140848	CPNE2	protein_coding	1
ENSG00000140854	KATNB1	protein_coding	1
ENSG00000140943	MBTPS1	protein_coding	1
ENSG00000140945	CDH13	protein_coding	1
ENSG00000140950	TLDC1	protein_coding	1
ENSG00000140983	RHOT2	protein_coding	1
ENSG00000141012	GALNS	protein_coding	1
ENSG00000141026	MED9	protein_coding	1
ENSG00000141040	ZNF287	protein_coding	1
ENSG00000141068	KSR1	protein_coding	1
ENSG00000141076	CIRH1A	protein_coding	1
ENSG00000141127	PRPSAP2	protein_coding	1
ENSG00000141179	PCTP	protein_coding	1
ENSG00000141219	C17orf80	protein_coding	1
ENSG00000141349	G6PC3	protein_coding	1
ENSG00000141376	BCAS3	protein_coding	1
ENSG00000141378	PTRH2	protein_coding	1
ENSG00000141385	AFG3L2	protein_coding	1
ENSG00000141428	C18orf21	protein_coding	1
ENSG00000141446	ESCO1	protein_coding	1
ENSG00000141447	OSBPL1A	protein_coding	1
ENSG00000141458	NPC1	protein_coding	1
ENSG00000141504	SAT2	protein_coding	1
ENSG00000141505	ASGR1	protein_coding	1
ENSG00000141580	WDR45B	protein_coding	1
ENSG00000141627	DYM	protein_coding	1
ENSG00000141664	ZCCHC2	protein_coding	1
ENSG00000141753	IGFBP4	protein_coding	1
ENSG00000141759	TXNL4A	protein_coding	1
ENSG00000141837	CACNA1A	protein_coding	1
ENSG00000142408	CACNG8	protein_coding	1
ENSG00000142453	CARM1	protein_coding	1
ENSG00000142459	EVI5L	protein_coding	1
ENSG00000142507	PSMB6	protein_coding	1
ENSG00000142546	NOSIP	protein_coding	1
ENSG00000142556	ZNF614	protein_coding	1
ENSG00000142583	SLC2A5	protein_coding	1
ENSG00000142694	EVA1B	protein_coding	1
ENSG00000142731	PLK4	protein_coding	1
ENSG00000142856	ITGB3BP	protein_coding	1
ENSG00000142867	BCL10	protein_coding	1
ENSG00000142871	CYR61	protein_coding	1
ENSG00000142910	TINAGL1	protein_coding	1
ENSG00000142961	MOB3C	protein_coding	1
ENSG00000143093	STRIP1	protein_coding	1
ENSG00000143155	TIPRL	protein_coding	1
ENSG00000143179	UCK2	protein_coding	1
ENSG00000143195	ILDR2	protein_coding	1
ENSG00000143226	FCGR2A	protein_coding	1
ENSG00000143252	SDHC	protein_coding	1
ENSG00000143363	PRUNE	protein_coding	1
ENSG00000143374	TARS2	protein_coding	1
ENSG00000143466	IKBKE	protein_coding	1
ENSG00000143479	DYRK3	protein_coding	1
ENSG00000143499	SMYD2	protein_coding	1
ENSG00000143507	DUSP10	protein_coding	1
ENSG00000143537	ADAM15	protein_coding	1
ENSG00000143553	SNAPIN	protein_coding	1
ENSG00000143622	RIT1	protein_coding	1
ENSG00000143740	SNAP47	protein_coding	1
ENSG00000143793	C1orf35	protein_coding	1
ENSG00000143801	PSEN2	protein_coding	1
ENSG00000143815	LBR	protein_coding	1
ENSG00000143850	PLEKHA6	protein_coding	1
ENSG00000143942	CHAC2	protein_coding	1
ENSG00000144034	TPRKB	protein_coding	1
ENSG00000144040	SFXN5	protein_coding	1
ENSG00000144218	AFF3	protein_coding	1
ENSG00000144306	SCRN3	protein_coding	1
ENSG00000144320	KIAA1715	protein_coding	1
ENSG00000144401	METTL21A	protein_coding	1
ENSG00000144426	NBEAL1	protein_coding	1
ENSG00000144451	SPAG16	protein_coding	1
ENSG00000144567	FAM134A	protein_coding	1
ENSG00000144591	GMPPA	protein_coding	1
ENSG00000144648	ACKR2	protein_coding	1
ENSG00000144668	ITGA9	protein_coding	1
ENSG00000144747	TMF1	protein_coding	1
ENSG00000144843	ADPRH	protein_coding	1
ENSG00000144867	SRPRB	protein_coding	1
ENSG00000144893	MED12L	protein_coding	1
ENSG00000145022	TCTA	protein_coding	1
ENSG00000145029	NICN1	protein_coding	1
ENSG00000145194	ECE2	protein_coding	1
ENSG00000145354	CISD2	protein_coding	1
ENSG00000145375	SPATA5	protein_coding	1
ENSG00000145390	USP53	protein_coding	1
ENSG00000145414	NAF1	protein_coding	1
ENSG00000145494	NDUFS6	protein_coding	1
ENSG00000145555	MYO10	protein_coding	1
ENSG00000145649	GZMA	protein_coding	1
ENSG00000145743	FBXL17	protein_coding	1
ENSG00000145780	FEM1C	protein_coding	1
ENSG00000145817	YIPF5	protein_coding	1
ENSG00000145860	RNF145	protein_coding	1
ENSG00000145912	NHP2	protein_coding	1
ENSG00000145990	GFOD1	protein_coding	1
ENSG00000145996	CDKAL1	protein_coding	1
ENSG00000146007	ZMAT2	protein_coding	1
ENSG00000146263	MMS22L	protein_coding	1
[truncated: 6,894 more rows]

## Sheet: C3.gene_counts misc only
C3 - miscRNA biotype only
ensembl_id	gene	miscRNA biotype	expr	biotype
ENSG00000253602	CTD-3135A9.3	Other	1	misc_RNA
ENSG00000272096	Metazoa_SRP	Other	1	misc_RNA										all	>=2 expr	>=3 expr	>=4 expr	>=5 expr	>=10 expr	>=20 expr
ENSG00000202198	RN7SK	7SK_RNA	22	misc_RNA									Y_RNA	8242	8188	8148	8103	8063	7960	7859
ENSG00000266420	RN7SL118P	SRP/7SL_RNA	1	misc_RNA									Vault_RNA	122	122	122	122	122	122	122
ENSG00000242175	RN7SL127P	SRP/7SL_RNA	2	misc_RNA									7SK_RNA	22	22	22	22	22	22	22
ENSG00000240869	RN7SL128P	SRP/7SL_RNA	2	misc_RNA									SRP/7SL_RNA	6510	6475	6457	6442	6430	6389	6318
ENSG00000244230	RN7SL151P	SRP/7SL_RNA	11	misc_RNA									Other	2	0	0	0	0	0	0
ENSG00000242102	RN7SL152P	SRP/7SL_RNA	1	misc_RNA									Total	14898	14807	14749	14689	14637	14493	14321
ENSG00000241188	RN7SL165P	SRP/7SL_RNA	1	misc_RNA
ENSG00000242547	RN7SL169P	SRP/7SL_RNA	1	misc_RNA
ENSG00000243738	RN7SL181P	SRP/7SL_RNA	16	misc_RNA
ENSG00000241625	RN7SL18P	SRP/7SL_RNA	1	misc_RNA
ENSG00000265150	RN7SL2	SRP/7SL_RNA	6224	misc_RNA
ENSG00000265123	RN7SL200P	SRP/7SL_RNA	3	misc_RNA
ENSG00000264706	RN7SL217P	SRP/7SL_RNA	1	misc_RNA
ENSG00000243870	RN7SL236P	SRP/7SL_RNA	3	misc_RNA
ENSG00000264767	RN7SL237P	SRP/7SL_RNA	1	misc_RNA
ENSG00000244389	RN7SL242P	SRP/7SL_RNA	16	misc_RNA
ENSG00000240589	RN7SL258P	SRP/7SL_RNA	1	misc_RNA
ENSG00000266037	RN7SL3	SRP/7SL_RNA	9	misc_RNA
ENSG00000243951	RN7SL308P	SRP/7SL_RNA	1	misc_RNA
ENSG00000239494	RN7SL333P	SRP/7SL_RNA	1	misc_RNA
ENSG00000239398	RN7SL342P	SRP/7SL_RNA	1	misc_RNA
ENSG00000265894	RN7SL357P	SRP/7SL_RNA	4	misc_RNA
ENSG00000244384	RN7SL359P	SRP/7SL_RNA	9	misc_RNA
ENSG00000242158	RN7SL361P	SRP/7SL_RNA	1	misc_RNA
ENSG00000244314	RN7SL36P	SRP/7SL_RNA	2	misc_RNA
ENSG00000242696	RN7SL40P	SRP/7SL_RNA	11	misc_RNA
ENSG00000242769	RN7SL432P	SRP/7SL_RNA	3	misc_RNA
ENSG00000264761	RN7SL43P	SRP/7SL_RNA	7	misc_RNA
ENSG00000265753	RN7SL444P	SRP/7SL_RNA	4	misc_RNA
ENSG00000265141	RN7SL451P	SRP/7SL_RNA	1	misc_RNA
ENSG00000239367	RN7SL477P	SRP/7SL_RNA	1	misc_RNA
ENSG00000244710	RN7SL47P	SRP/7SL_RNA	3	misc_RNA
ENSG00000265802	RN7SL49P	SRP/7SL_RNA	2	misc_RNA
ENSG00000239821	RN7SL513P	SRP/7SL_RNA	2	misc_RNA
ENSG00000240877	RN7SL521P	SRP/7SL_RNA	1	misc_RNA
ENSG00000242712	RN7SL529P	SRP/7SL_RNA	2	misc_RNA
ENSG00000239224	RN7SL546P	SRP/7SL_RNA	1	misc_RNA
ENSG00000239825	RN7SL549P	SRP/7SL_RNA	1	misc_RNA
ENSG00000242037	RN7SL585P	SRP/7SL_RNA	1	misc_RNA
ENSG00000244264	RN7SL597P	SRP/7SL_RNA	1	misc_RNA
ENSG00000244236	RN7SL604P	SRP/7SL_RNA	1	misc_RNA
ENSG00000243847	RN7SL610P	SRP/7SL_RNA	1	misc_RNA
ENSG00000242894	RN7SL634P	SRP/7SL_RNA	1	misc_RNA
ENSG00000243124	RN7SL643P	SRP/7SL_RNA	3	misc_RNA
ENSG00000265727	RN7SL648P	SRP/7SL_RNA	1	misc_RNA
ENSG00000265078	RN7SL664P	SRP/7SL_RNA	1	misc_RNA
ENSG00000264169	RN7SL665P	SRP/7SL_RNA	4	misc_RNA
ENSG00000239899	RN7SL674P	SRP/7SL_RNA	1	misc_RNA
ENSG00000243905	RN7SL679P	SRP/7SL_RNA	74	misc_RNA
ENSG00000243980	RN7SL702P	SRP/7SL_RNA	1	misc_RNA
ENSG00000265675	RN7SL708P	SRP/7SL_RNA	1	misc_RNA
ENSG00000266828	RN7SL712P	SRP/7SL_RNA	20	misc_RNA
ENSG00000264618	RN7SL732P	SRP/7SL_RNA	2	misc_RNA
ENSG00000242620	RN7SL736P	SRP/7SL_RNA	2	misc_RNA
ENSG00000243954	RN7SL743P	SRP/7SL_RNA	1	misc_RNA
ENSG00000239908	RN7SL75P	SRP/7SL_RNA	1	misc_RNA
ENSG00000241529	RN7SL767P	SRP/7SL_RNA	8	misc_RNA
ENSG00000241291	RN7SL791P	SRP/7SL_RNA	1	misc_RNA
ENSG00000239888	RN7SL792P	SRP/7SL_RNA	1	misc_RNA
ENSG00000266794	RN7SL7P	SRP/7SL_RNA	1	misc_RNA
ENSG00000242764	RN7SL824P	SRP/7SL_RNA	17	misc_RNA
ENSG00000239731	RN7SL825P	SRP/7SL_RNA	1	misc_RNA
ENSG00000243562	RN7SL838P	SRP/7SL_RNA	1	misc_RNA
ENSG00000240913	RN7SL856P	SRP/7SL_RNA	1	misc_RNA
ENSG00000239390	RN7SL87P	SRP/7SL_RNA	8	misc_RNA
ENSG00000242216	RN7SL97P	SRP/7SL_RNA	2	misc_RNA
ENSG00000201098	RNY1	Y_RNA	2037	misc_RNA
ENSG00000206617	RNY1P5	Y_RNA	3	misc_RNA
ENSG00000206920	RNY1P6	Y_RNA	1	misc_RNA
ENSG00000202354	RNY3	Y_RNA	568	misc_RNA
ENSG00000212197	RNY3P6	Y_RNA	1	misc_RNA
ENSG00000252316	RNY4	Y_RNA	5126	misc_RNA
ENSG00000252159	RNY4P1	Y_RNA	2	misc_RNA
ENSG00000252403	RNY4P11	Y_RNA	5	misc_RNA
ENSG00000202012	RNY4P15	Y_RNA	2	misc_RNA
ENSG00000201818	RNY4P17	Y_RNA	2	misc_RNA
ENSG00000199400	RNY4P19	Y_RNA	1	misc_RNA
ENSG00000200510	RNY4P2	Y_RNA	10	misc_RNA
ENSG00000252487	RNY4P20	Y_RNA	1	misc_RNA
ENSG00000201377	RNY4P23	Y_RNA	1	misc_RNA
ENSG00000199605	RNY4P24	Y_RNA	3	misc_RNA
ENSG00000238711	RNY4P25	Y_RNA	10	misc_RNA
ENSG00000200211	RNY4P27	Y_RNA	6	misc_RNA
ENSG00000222733	RNY4P29	Y_RNA	7	misc_RNA
ENSG00000202124	RNY4P3	Y_RNA	1	misc_RNA
ENSG00000200537	RNY4P6	Y_RNA	7	misc_RNA
ENSG00000201470	RNY4P7	Y_RNA	4	misc_RNA
ENSG00000200735	RNY4P8	Y_RNA	27	misc_RNA
ENSG00000200064	RNY4P9	Y_RNA	13	misc_RNA
ENSG00000199990	VTRNA1-1	Vault_RNA	97	misc_RNA
ENSG00000202515	VTRNA1-3	Vault_RNA	25	misc_RNA
ENSG00000195401	Y_RNA	Y_RNA	1	misc_RNA
ENSG00000199222	Y_RNA	Y_RNA	1	misc_RNA
ENSG00000199224	Y_RNA	Y_RNA	1	misc_RNA
ENSG00000199409	Y_RNA	Y_RNA	1	misc_RNA
ENSG00000199410	Y_RNA	Y_RNA	1	misc_RNA
ENSG00000199740	Y_RNA	Y_RNA	1	misc_RNA
ENSG00000199764	Y_RNA	Y_RNA	1	misc_RNA
ENSG00000199867	Y_RNA	Y_RNA	1	misc_RNA
ENSG00000199895	Y_RNA	Y_RNA	1	misc_RNA
ENSG00000200049	Y_RNA	Y_RNA	1	misc_RNA
ENSG00000200090	Y_RNA	Y_RNA	1	misc_RNA
ENSG00000200120	Y_RNA	Y_RNA	1	misc_RNA
ENSG00000200164	Y_RNA	Y_RNA	1	misc_RNA
ENSG00000200208	Y_RNA	Y_RNA	1	misc_RNA
ENSG00000200419	Y_RNA	Y_RNA	1	misc_RNA
ENSG00000200547	Y_RNA	Y_RNA	1	misc_RNA
ENSG00000200579	Y_RNA	Y_RNA	1	misc_RNA
ENSG00000200658	Y_RNA	Y_RNA	1	misc_RNA
ENSG00000200664	Y_RNA	Y_RNA	1	misc_RNA
ENSG00000200829	Y_RNA	Y_RNA	1	misc_RNA
ENSG00000200849	Y_RNA	Y_RNA	1	misc_RNA
ENSG00000200883	Y_RNA	Y_RNA	1	misc_RNA
ENSG00000201031	Y_RNA	Y_RNA	1	misc_RNA
ENSG00000201071	Y_RNA	Y_RNA	1	misc_RNA
ENSG00000201584	Y_RNA	Y_RNA	1	misc_RNA
ENSG00000201644	Y_RNA	Y_RNA	1	misc_RNA
ENSG00000201800	Y_RNA	Y_RNA	1	misc_RNA
ENSG00000201860	Y_RNA	Y_RNA	1	misc_RNA
ENSG00000202385	Y_RNA	Y_RNA	1	misc_RNA
ENSG00000202399	Y_RNA	Y_RNA	1	misc_RNA
ENSG00000206659	Y_RNA	Y_RNA	1	misc_RNA
ENSG00000206699	Y_RNA	Y_RNA	1	misc_RNA
ENSG00000206713	Y_RNA	Y_RNA	1	misc_RNA
ENSG00000206717	Y_RNA	Y_RNA	1	misc_RNA
ENSG00000206779	Y_RNA	Y_RNA	1	misc_RNA
ENSG00000206805	Y_RNA	Y_RNA	1	misc_RNA
ENSG00000206844	Y_RNA	Y_RNA	1	misc_RNA
ENSG00000206865	Y_RNA	Y_RNA	1	misc_RNA
ENSG00000206998	Y_RNA	Y_RNA	1	misc_RNA
ENSG00000207139	Y_RNA	Y_RNA	1	misc_RNA
ENSG00000207146	Y_RNA	Y_RNA	1	misc_RNA
ENSG00000207271	Y_RNA	Y_RNA	1	misc_RNA
ENSG00000207282	Y_RNA	Y_RNA	1	misc_RNA
ENSG00000207387	Y_RNA	Y_RNA	1	misc_RNA
ENSG00000222224	Y_RNA	Y_RNA	1	misc_RNA
ENSG00000252147	Y_RNA	Y_RNA	1	misc_RNA
ENSG00000252612	Y_RNA	Y_RNA	1	misc_RNA
ENSG00000252670	Y_RNA	Y_RNA	1	misc_RNA
ENSG00000199440	Y_RNA	Y_RNA	2	misc_RNA
ENSG00000199516	Y_RNA	Y_RNA	2	misc_RNA
ENSG00000199751	Y_RNA	Y_RNA	2	misc_RNA
ENSG00000200127	Y_RNA	Y_RNA	2	misc_RNA
ENSG00000201426	Y_RNA	Y_RNA	2	misc_RNA
ENSG00000201566	Y_RNA	Y_RNA	2	misc_RNA
ENSG00000201723	Y_RNA	Y_RNA	2	misc_RNA
ENSG00000202306	Y_RNA	Y_RNA	2	misc_RNA
ENSG00000206790	Y_RNA	Y_RNA	2	misc_RNA
ENSG00000206905	Y_RNA	Y_RNA	2	misc_RNA
ENSG00000207032	Y_RNA	Y_RNA	2	misc_RNA
ENSG00000207039	Y_RNA	Y_RNA	2	misc_RNA
ENSG00000207061	Y_RNA	Y_RNA	2	misc_RNA
ENSG00000207281	Y_RNA	Y_RNA	2	misc_RNA
ENSG00000207481	Y_RNA	Y_RNA	2	misc_RNA
ENSG00000238604	Y_RNA	Y_RNA	2	misc_RNA
ENSG00000252965	Y_RNA	Y_RNA	2	misc_RNA
ENSG00000199357	Y_RNA	Y_RNA	3	misc_RNA
ENSG00000200436	Y_RNA	Y_RNA	3	misc_RNA
ENSG00000200742	Y_RNA	Y_RNA	3	misc_RNA
ENSG00000200834	Y_RNA	Y_RNA	3	misc_RNA
ENSG00000201088	Y_RNA	Y_RNA	3	misc_RNA
ENSG00000201365	Y_RNA	Y_RNA	3	misc_RNA
ENSG00000201421	Y_RNA	Y_RNA	3	misc_RNA
ENSG00000201489	Y_RNA	Y_RNA	3	misc_RNA
ENSG00000201850	Y_RNA	Y_RNA	3	misc_RNA
ENSG00000207123	Y_RNA	Y_RNA	3	misc_RNA
ENSG00000207142	Y_RNA	Y_RNA	3	misc_RNA
ENSG00000222529	Y_RNA	Y_RNA	3	misc_RNA
ENSG00000252319	Y_RNA	Y_RNA	3	misc_RNA
ENSG00000199595	Y_RNA	Y_RNA	4	misc_RNA
ENSG00000200485	Y_RNA	Y_RNA	4	misc_RNA
ENSG00000200521	Y_RNA	Y_RNA	4	misc_RNA
ENSG00000201724	Y_RNA	Y_RNA	4	misc_RNA
ENSG00000206669	Y_RNA	Y_RNA	4	misc_RNA
ENSG00000223249	Y_RNA	Y_RNA	4	misc_RNA
ENSG00000238490	Y_RNA	Y_RNA	4	misc_RNA
ENSG00000238534	Y_RNA	Y_RNA	4	misc_RNA
ENSG00000251716	Y_RNA	Y_RNA	4	misc_RNA
ENSG00000199366	Y_RNA	Y_RNA	5	misc_RNA
ENSG00000199667	Y_RNA	Y_RNA	5	misc_RNA
ENSG00000206640	Y_RNA	Y_RNA	5	misc_RNA
ENSG00000212325	Y_RNA	Y_RNA	5	misc_RNA
ENSG00000238516	Y_RNA	Y_RNA	5	misc_RNA
ENSG00000199580	Y_RNA	Y_RNA	6	misc_RNA
ENSG00000200141	Y_RNA	Y_RNA	6	misc_RNA
ENSG00000201466	Y_RNA	Y_RNA	6	misc_RNA
ENSG00000207024	Y_RNA	Y_RNA	6	misc_RNA
ENSG00000207207	Y_RNA	Y_RNA	6	misc_RNA
ENSG00000239180	Y_RNA	Y_RNA	6	misc_RNA
ENSG00000200544	Y_RNA	Y_RNA	8	misc_RNA
ENSG00000200494	Y_RNA	Y_RNA	9	misc_RNA
ENSG00000199223	Y_RNA	Y_RNA	11	misc_RNA
ENSG00000212512	Y_RNA	Y_RNA	13	misc_RNA
ENSG00000199200	Y_RNA	Y_RNA	14	misc_RNA
ENSG00000200261	Y_RNA	Y_RNA	15	misc_RNA
ENSG00000201938	Y_RNA	Y_RNA	15	misc_RNA
ENSG00000199285	Y_RNA	Y_RNA	20	misc_RNA
ENSG00000201340	Y_RNA	Y_RNA	30	misc_RNA
ENSG00000201412	Y_RNA	Y_RNA	51	misc_RNA
				14898	total

## Sheet: C13.gene_counts
C13 - all biotypes
ensembl_id	gene	biotype	expr
ENSG00000267520	RP11-373L24.1	3prime_overlapping_ncrna	4
ENSG00000099869	IGF2-AS	antisense	1			all	>=2 expr	>=3 expr	>=4 expr	>=5 expr	>=10 expr	>=20 expr
ENSG00000174403	C20orf166-AS1	antisense	1		Protein coding	97136	95155	92549	89579	86527	71385	50728
ENSG00000179743	RP11-169K16.9	antisense	1		Pseudogene	484	325	235	202	174	79	27
ENSG00000185065	AC000068.5	antisense	1		Long noncoding	8310	8082	7926	7827	7719	7455	7343
ENSG00000196810	CTBP1-AS2	antisense	1		Short noncoding	269306	269039	268767	268527	268323	267551	266605
ENSG00000205790	AC005594.3	antisense	1		NA	87	84	78	72	72	67	67
ENSG00000213904	LIPE-AS1	antisense	1		total	375323	372685	369555	366207	362815	346537	324770
ENSG00000214401	KANSL1-AS1	antisense	1
ENSG00000215458	AP001053.11	antisense	1
ENSG00000223482	NUTM2A-AS1	antisense	1		miRNA	16785	16697	16599	16527	16447	16217	15853
ENSG00000223797	ENTPD3-AS1	antisense	1		tRNA	195981	195955	195919	195883	195815	195578	195325
ENSG00000224086	LL22NC03-86G7.1	antisense	1		misc_RNA	43780	43667	43555	43453	43421	43175	42884
ENSG00000225342	AC079630.4	antisense	1		Mt_rRNA	10464	10464	10464	10464	10464	10464	10464
ENSG00000225377	RP5-1103G7.4	antisense	1		Mt_tRNA	970	970	970	967	963	941	930
ENSG00000225952	RP11-69E9.1	antisense	1		rRNA	702	700	700	700	696	696	696
ENSG00000225969	LINC00035	antisense	1		snoRNA	75	51	39	21	17	11	0
ENSG00000226310	RP3-323P24.3	antisense	1		snRNA	549	535	521	512	500	469	453
ENSG00000226381	RP11-119F19.2	antisense	1		total	269306	269039	268767	268527	268323	267551	266605
ENSG00000226752	PSMD5-AS1	antisense	1
ENSG00000226969	RP11-547D24.3	antisense	1
ENSG00000228989	AC133528.2	antisense	1
ENSG00000229153	EPHA1-AS1	antisense	1
ENSG00000229229	AC022201.4	antisense	1
ENSG00000229953	RP11-284F21.7	antisense	1
ENSG00000230084	RP4-613B23.1	antisense	1
ENSG00000230091	TMEM254-AS1	antisense	1
ENSG00000230257	RP11-645N11.2	antisense	1
ENSG00000230630	DNM3OS	antisense	1
ENSG00000231609	AC009501.4	antisense	1
ENSG00000231890	AC093391.2	antisense	1
ENSG00000231955	AC007383.4	antisense	1
ENSG00000232533	AC093673.5	antisense	1
ENSG00000233223	AC113189.5	antisense	1
ENSG00000233360	Z83844.1	antisense	1
ENSG00000233483	CTD-2020K17.4	antisense	1
ENSG00000233527	AC092295.7	antisense	1
ENSG00000233621	RP11-422J8.1	antisense	1
ENSG00000233968	RP11-354E11.2	antisense	1
ENSG00000234141	AC009473.1	antisense	1
ENSG00000234661	CHL1-AS1	antisense	1
ENSG00000235092	AC011747.7	antisense	1
ENSG00000235488	JARID2-AS1	antisense	1
ENSG00000236540	AC006547.13	antisense	1
ENSG00000236778	INTS6-AS1	antisense	1
ENSG00000236859	AC018737.1	antisense	1
ENSG00000236935	AP003774.1	antisense	1
ENSG00000239300	RP11-400L8.2	antisense	1
ENSG00000239877	IGSF11-AS1	antisense	1
ENSG00000241990	RP6-109B7.3	antisense	1
ENSG00000245105	A2M-AS1	antisense	1
ENSG00000246225	RP11-17A1.3	antisense	1
ENSG00000246273	SBF2-AS1	antisense	1
ENSG00000247271	ZBED5-AS1	antisense	1
ENSG00000247345	RP11-266N13.2	antisense	1
ENSG00000247796	CTD-2366F13.1	antisense	1
ENSG00000248092	RP11-159F24.1	antisense	1
ENSG00000248152	RP11-650J17.1	antisense	1
ENSG00000248309	MEF2C-AS1	antisense	1
ENSG00000249348	UGDH-AS1	antisense	1
ENSG00000249673	NOP14-AS1	antisense	1
ENSG00000253210	RP11-809O17.1	antisense	1
ENSG00000253519	AC106801.1	antisense	1
ENSG00000253982	CTD-2336O2.1	antisense	1
ENSG00000254887	CTC-378H22.1	antisense	1
ENSG00000257621	RP11-349A22.5	antisense	1
ENSG00000258056	RP11-644F5.11	antisense	1
ENSG00000258655	ARHGAP5-AS1	antisense	1
ENSG00000258731	RP11-547D23.1	antisense	1
ENSG00000259330	LINC00984	antisense	1
ENSG00000260249	RP11-401P9.5	antisense	1
ENSG00000260852	FBXL19-AS1	antisense	1
ENSG00000261118	RP11-104N10.1	antisense	1
ENSG00000261690	AC009133.12	antisense	1
ENSG00000262966	RP11-85B7.2	antisense	1
ENSG00000266677	RP11-258F1.1	antisense	1
ENSG00000266980	RP11-552F3.4	antisense	1
ENSG00000267080	ASB16-AS1	antisense	1
ENSG00000267309	CTD-2630F21.1	antisense	1
ENSG00000268220	RP11-379K17.12	antisense	1
ENSG00000269194	AC006942.4	antisense	1
ENSG00000269293	RP1-265C24.9	antisense	1
ENSG00000269696	AC007228.11	antisense	1
ENSG00000271270	AL449209.1	antisense	1
ENSG00000272405	RP11-284F21.10	antisense	1
ENSG00000177337	DLGAP1-AS1	antisense	2
ENSG00000179818	PCBP1-AS1	antisense	2
ENSG00000186056	MATN1-AS1	antisense	2
ENSG00000197989	SNHG12	antisense	2
ENSG00000224597	PTCHD3P1	antisense	2
ENSG00000225936	RP11-501J20.5	antisense	2
ENSG00000225938	RP4-575N6.4	antisense	2
ENSG00000226471	CTA-292E10.6	antisense	2
ENSG00000227398	KIF9-AS1	antisense	2
ENSG00000228427	RP5-1091N2.9	antisense	2
ENSG00000230479	AP000695.6	antisense	2
ENSG00000231074	HCG18	antisense	2
ENSG00000235989	MORC2-AS1	antisense	2
ENSG00000244479	RP4-798C17.6	antisense	2
ENSG00000244968	LIFR-AS1	antisense	2
ENSG00000246090	RP11-696N14.1	antisense	2
ENSG00000247081	RP11-318M2.2	antisense	2
ENSG00000248416	RP11-1191J2.4	antisense	2
ENSG00000249307	RP11-438E5.1	antisense	2
ENSG00000253796	RP11-1084E5.1	antisense	2
ENSG00000254635	WAC-AS1	antisense	2
ENSG00000254860	TMEM9B-AS1	antisense	2
ENSG00000257052	RP11-881M11.2	antisense	2
ENSG00000257275	RP11-164H13.1	antisense	2
ENSG00000257681	RP11-341G23.4	antisense	2
ENSG00000263335	AF001548.5	antisense	2
ENSG00000265148	BZRAP1-AS1	antisense	2
ENSG00000266469	CTB-131K11.1	antisense	2
ENSG00000267169	CTB-55O6.12	antisense	2
ENSG00000271474	RP11-710C12.1	antisense	2
ENSG00000215039	CD27-AS1	antisense	3
ENSG00000225439	BOLA3-AS1	antisense	3
ENSG00000225891	RP3-476K8.3	antisense	3
ENSG00000231721	AC058791.2	antisense	3
ENSG00000233038	AC011899.9	antisense	3
ENSG00000235106	LINC00094	antisense	3
ENSG00000235831	BHLHE40-AS1	antisense	3
ENSG00000237181	AC147651.4	antisense	3
ENSG00000237945	LINC00649	antisense	3
ENSG00000240288	GHRLOS	antisense	3
ENSG00000245552	RP11-712B9.2	antisense	3
ENSG00000255240	RP11-142C4.6	antisense	3
ENSG00000261416	RP11-455F5.5	antisense	3
ENSG00000265666	CTD-2267D19.2	antisense	3
ENSG00000205885	C1RL-AS1	antisense	4
ENSG00000229797	AC140481.8	antisense	4
ENSG00000237424	FOXD2-AS1	antisense	4
ENSG00000241525	AC108004.3	antisense	4
ENSG00000255197	RP11-750H9.5	antisense	4
ENSG00000227128	LBX1-AS1	antisense	5
ENSG00000231025	RP11-175O19.4	antisense	5
ENSG00000259549	RP11-115K3.1	antisense	5
ENSG00000267532	MIR497HG	antisense	5
ENSG00000237786	GFOD1-AS1	antisense	6
ENSG00000268001	CTC-241F20.3	antisense	6
ENSG00000126005	MMP24-AS1	antisense	7
ENSG00000177410	ZFAS1	antisense	7
ENSG00000253352	TUG1	antisense	7
ENSG00000272323	CTD-2517O10.6	antisense	7
ENSG00000229124	VIM-AS1	antisense	9
ENSG00000230393	AC092667.2	antisense	10
ENSG00000236304	AP001189.4	antisense	10
ENSG00000225733	FGD5-AS1	antisense	14
ENSG00000261441	RP11-217B1.2	antisense	18
ENSG00000258745	RP11-218E20.5	antisense	30
ENSG00000233806	AC131097.3	antisense	46
ENSG00000265206	MIR142	antisense	84
ENSG00000259001	RPPH1	antisense	436
ENSG00000258486	RN7SL1	antisense	5473
ENSG00000211893	IGHG2	IG_C_gene	1
ENSG00000211898	IGHD	IG_C_gene	2
ENSG00000211890	IGHA2	IG_C_gene	6
ENSG00000211897	IGHG3	IG_C_gene	6
ENSG00000211895	IGHA1	IG_C_gene	12
ENSG00000211896	IGHG1	IG_C_gene	23
ENSG00000211899	IGHM	IG_C_gene	43
ENSG00000253755	IGHGP	IG_C_pseudogene	1
ENSG00000222037	IGLC6	IG_C_pseudogene	5
ENSG00000211594	IGKJ4	IG_J_gene	1
ENSG00000211638	IGLV8-61	IG_V_gene	1
ENSG00000211642	IGLV10-54	IG_V_gene	1
ENSG00000211666	IGLV2-14	IG_V_gene	1
ENSG00000211668	IGLV2-11	IG_V_gene	1
ENSG00000211934	IGHV1-2	IG_V_gene	1
ENSG00000211938	IGHV3-7	IG_V_gene	1
ENSG00000211940	IGHV3-9	IG_V_gene	1
ENSG00000211945	IGHV1-18	IG_V_gene	1
ENSG00000224650	IGHV3-74	IG_V_gene	1
ENSG00000240382	IGKV1-17	IG_V_gene	1
ENSG00000211935	IGHV1-3	IG_V_gene	2
ENSG00000243466	IGKV1-5	IG_V_gene	2
ENSG00000211598	IGKV4-1	IG_V_gene	3
ENSG00000211663	IGLV3-19	IG_V_gene	3
ENSG00000178977	LINC00324	lincRNA	1
ENSG00000182057	Z83851.3	lincRNA	1
ENSG00000188070	C11orf95	lincRNA	1
ENSG00000198468	FLVCR1-AS1	lincRNA	1
ENSG00000214293	RSBN1L-AS1	lincRNA	1
ENSG00000215866	RP11-426L16.8	lincRNA	1
ENSG00000215908	CROCCP2	lincRNA	1
ENSG00000224259	RP11-48O20.4	lincRNA	1
ENSG00000224790	AP000704.5	lincRNA	1
ENSG00000225860	RP11-1018N14.2	lincRNA	1
ENSG00000225873	LINC00694	lincRNA	1
ENSG00000226149	RP1-69D17.4	lincRNA	1
ENSG00000226237	RP11-276H19.1	lincRNA	1
ENSG00000226751	AF127936.5	lincRNA	1
ENSG00000227508	RP5-894D12.3	lincRNA	1
ENSG00000228223	HCG11	lincRNA	1
ENSG00000228495	RP3-523C21.1	lincRNA	1
ENSG00000229321	AC008269.2	lincRNA	1
ENSG00000229582	RP11-423C15.3	lincRNA	1
ENSG00000229807	XIST	lincRNA	1
ENSG00000230555	RP11-517P14.2	lincRNA	1
ENSG00000230649	AC024084.1	lincRNA	1
ENSG00000230733	AC092171.4	lincRNA	1
ENSG00000231054	AC009236.2	lincRNA	1
ENSG00000231437	RP11-88H9.2	lincRNA	1
ENSG00000232084	AC104782.3	lincRNA	1
ENSG00000234184	RP5-887A10.1	lincRNA	1
ENSG00000234432	AC092171.1	lincRNA	1
ENSG00000234608	MAPKAPK5-AS1	lincRNA	1
ENSG00000235576	AC092580.4	lincRNA	1
ENSG00000235770	LINC00607	lincRNA	1
ENSG00000237476	XXbac-B135H6.15	lincRNA	1
ENSG00000237489	LINC00959	lincRNA	1
ENSG00000237604	AP001056.1	lincRNA	1
ENSG00000237838	AC133680.1	lincRNA	1
ENSG00000237877	AC097500.2	lincRNA	1
ENSG00000237879	LINC00398	lincRNA	1
ENSG00000237943	PRKCQ-AS1	lincRNA	1
ENSG00000239828	RP11-446H18.5	lincRNA	1
ENSG00000244620	AL122127.25	lincRNA	1
ENSG00000245164	LINC00861	lincRNA	1
ENSG00000245571	AP001258.4	lincRNA	1
ENSG00000245954	RP11-18H21.1	lincRNA	1
ENSG00000248508	SRP14-AS1	lincRNA	1
ENSG00000248516	RP11-265O12.1	lincRNA	1
ENSG00000248636	RP11-768F21.1	lincRNA	1
ENSG00000249426	CTC-448D22.1	lincRNA	1
ENSG00000250366	LINC00617	lincRNA	1
ENSG00000250508	RP11-757G1.6	lincRNA	1
ENSG00000250915	RP11-1338A24.1	lincRNA	1
ENSG00000251136	RP11-37B2.1	lincRNA	1
ENSG00000251301	RP11-81H14.2	lincRNA	1
ENSG00000251615	RP11-774O3.3	lincRNA	1
ENSG00000253364	RP11-731F5.2	lincRNA	1
ENSG00000254139	CTD-2339F6.1	lincRNA	1
ENSG00000254615	RP11-395G23.3	lincRNA	1
ENSG00000255135	RP11-111M22.3	lincRNA	1
ENSG00000255418	RP11-266A24.1	lincRNA	1
ENSG00000255426	CTD-2210P24.2	lincRNA	1
ENSG00000257877	RP3-462E2.3	lincRNA	1
ENSG00000259362	RP11-307C19.1	lincRNA	1
ENSG00000259577	RP11-430B1.2	lincRNA	1
ENSG00000259641	RP11-279F6.3	lincRNA	1
ENSG00000259869	AL022344.7	lincRNA	1
ENSG00000259976	RP11-553L6.5	lincRNA	1
ENSG00000260102	RP11-315H15.2	lincRNA	1
ENSG00000260254	AP000997.2	lincRNA	1
ENSG00000260460	RP11-284F21.8	lincRNA	1
ENSG00000260464	RP4-561L24.3	lincRNA	1
ENSG00000260482	CTD-2196E14.9	lincRNA	1
ENSG00000260539	RP11-252A24.7	lincRNA	1
ENSG00000260555	RP11-728K20.2	lincRNA	1
ENSG00000260655	CTA-250D10.23	lincRNA	1
ENSG00000260682	7SK	lincRNA	1
ENSG00000260910	LINC00565	lincRNA	1
ENSG00000261005	CTB-58E17.1	lincRNA	1
ENSG00000261175	CTD-2015G9.2	lincRNA	1
ENSG00000261754	CTC-523E23.1	lincRNA	1
ENSG00000262188	RP11-353N14.4	lincRNA	1
ENSG00000263934	SNORD3A	lincRNA	1
ENSG00000265242	RP11-649A18.7	lincRNA	1
ENSG00000265975	CTB-41I6.2	lincRNA	1
ENSG00000266913	CTC-548K16.2	lincRNA	1
ENSG00000266930	CTD-2085J24.4	lincRNA	1
ENSG00000267107	AC011526.1	lincRNA	1
ENSG00000267350	RP1-178F10.3	lincRNA	1
ENSG00000267364	RP11-47L3.1	lincRNA	1
ENSG00000267414	RP11-456K23.1	lincRNA	1
ENSG00000267427	CTC-503J8.6	lincRNA	1
ENSG00000267838	AC008746.12	lincRNA	1
ENSG00000268027	AC006129.2	lincRNA	1
ENSG00000269772	RP11-178G16.5	lincRNA	1
ENSG00000269946	RP11-2B6.3	lincRNA	1
ENSG00000270066	SCARNA2	lincRNA	1
ENSG00000270143	AC004257.3	lincRNA	1
ENSG00000270164	AC006129.4	lincRNA	1
ENSG00000270949	RP11-288H12.4	lincRNA	1
ENSG00000271522	RP11-36B6.1	lincRNA	1
ENSG00000271738	RP11-137H2.6	lincRNA	1
ENSG00000271869	RP11-51J9.5	lincRNA	1
ENSG00000272449	RP3-395M20.12	lincRNA	1
ENSG00000272463	RP11-532F6.3	lincRNA	1
ENSG00000136315	RP11-84C10.2	lincRNA	2
ENSG00000170846	AC093323.3	lincRNA	2
ENSG00000182165	TP53TG1	lincRNA	2
ENSG00000186594	MIR22HG	lincRNA	2
ENSG00000188971	RP11-427H3.2	lincRNA	2
ENSG00000205056	RP11-693J15.5	lincRNA	2
ENSG00000213468	RP11-453F18__B.1	lincRNA	2
ENSG00000222041	LINC00152	lincRNA	2
ENSG00000225791	TRAM2-AS1	lincRNA	2
ENSG00000226791	AC109826.1	lincRNA	2
ENSG00000228592	AP000459.4	lincRNA	2
ENSG00000230590	FTX	lincRNA	2
ENSG00000232388	LINC00493	lincRNA	2
ENSG00000234431	AC007283.5	lincRNA	2
ENSG00000234449	RP11-706O15.3	lincRNA	2
ENSG00000235477	RP11-122G18.5	lincRNA	2
ENSG00000242086	LINC00969	lincRNA	2
ENSG00000246067	RAB30-AS1	lincRNA	2
ENSG00000247982	LINC00926	lincRNA	2
ENSG00000253669	KB-1732A1.1	lincRNA	2
ENSG00000254343	RP11-760H22.2	lincRNA	2
ENSG00000258733	CTD-2341M24.1	lincRNA	2
ENSG00000259886	U82695.10	lincRNA	2
ENSG00000260947	RP11-384P7.7	lincRNA	2
ENSG00000261008	AC004158.2	lincRNA	2
ENSG00000262097	CTD-2135D7.5	lincRNA	2
ENSG00000263753	LINC00667	lincRNA	2
ENSG00000264247	LINC00909	lincRNA	2
ENSG00000267100	ILF3-AS1	lincRNA	2
ENSG00000267767	CTC-523E23.4	lincRNA	2
ENSG00000268555	RP11-678G14.3	lincRNA	2
ENSG00000270170	NCBP2-AS2	lincRNA	2
ENSG00000271975	RP11-383J24.6	lincRNA	2
ENSG00000272452	RP11-391M1.4	lincRNA	2
ENSG00000272482	RP11-474O21.5	lincRNA	2
ENSG00000188825	LINC00910	lincRNA	3
ENSG00000197813	CTC-301O7.4	lincRNA	3
ENSG00000234883	MIR155HG	lincRNA	3
ENSG00000236790	LINC00299	lincRNA	3
ENSG00000236990	RP11-433J20.1	lincRNA	3
ENSG00000250742	RP11-834C11.4	lincRNA	3
ENSG00000271856	RP11-861A13.4	lincRNA	3
ENSG00000179406	LINC00174	lincRNA	4
ENSG00000225174	OSTM1-AS1	lincRNA	4
ENSG00000227082	AL592494.5	lincRNA	4
ENSG00000228340	RP5-1043L13.1	lincRNA	4
ENSG00000232956	SNHG15	lincRNA	4
ENSG00000233137	RP11-220I1.1	lincRNA	4
ENSG00000244219	GS1-259H13.2	lincRNA	4
ENSG00000244459	RP11-1398P2.1	lincRNA	4
ENSG00000245937	CTC-228N24.3	lincRNA	4
ENSG00000250903	RP1-80B9.2	lincRNA	4
ENSG00000253782	RP11-350F16.2	lincRNA	4
ENSG00000259070	LINC00639	lincRNA	4
ENSG00000259719	RP11-930O11.1	lincRNA	4
ENSG00000259758	CASC7	lincRNA	4
ENSG00000259834	RP11-284N8.3	lincRNA	4
ENSG00000259865	RP11-488L18.10	lincRNA	4
ENSG00000260359	RP11-4F5.2	lincRNA	4
ENSG00000204261	XXbac-BPG246D15.8	lincRNA	5
ENSG00000224032	EPB41L4A-AS1	lincRNA	5
ENSG00000224397	RP11-290F20.3	lincRNA	5
ENSG00000225470	JPX	lincRNA	5
ENSG00000228857	AC104653.1	lincRNA	5
ENSG00000250334	LINC00989	lincRNA	5
ENSG00000259560	RP11-648K4.2	lincRNA	5
ENSG00000269936	MIR145	lincRNA	5
ENSG00000272462	U91328.19	lincRNA	5
ENSG00000228265	RP5-1125A11.1	lincRNA	6
ENSG00000260054	RP11-611L7.1	lincRNA	6
ENSG00000270141	TERC	lincRNA	6
ENSG00000272447	RP11-182L21.6	lincRNA	6
ENSG00000100181	TPTEP1	lincRNA	7
ENSG00000172965	MIR4435-1HG	lincRNA	7
ENSG00000223546	LINC00630	lincRNA	7
ENSG00000236209	AC104135.2	lincRNA	7
ENSG00000245060	LINC00847	lincRNA	7
ENSG00000272053	RP11-367G6.3	lincRNA	7
ENSG00000226137	BAIAP2-AS1	lincRNA	8
ENSG00000226197	RP11-536O18.1	lincRNA	8
ENSG00000269893	SNHG8	lincRNA	9
ENSG00000264198	RP11-94L15.2	lincRNA	20
ENSG00000245532	NEAT1	lincRNA	23
ENSG00000253522	MIR146A	lincRNA	25
ENSG00000260032	LINC00657	lincRNA	29
ENSG00000251562	MALAT1	lincRNA	34
ENSG00000270022	RNU12	lincRNA	38
ENSG00000270103	RNU11	lincRNA	66
ENSG00000198106	SNX29P2	lincRNA	71
ENSG00000269900	RMRP	lincRNA	124
ENSG00000264066	MIR4732	lincRNA	161
ENSG00000270123	VTRNA2-1	lincRNA	475
	hsa-miR-451a	mature	2479
	hsa-miR-223-3p	mature	1771
	hsa-miR-150-5p	mature	1044
	hsa-miR-21-5p	mature	591
	hsa-miR-126-3p	mature	582
	hsa-miR-26a-5p	mature	553
	hsa-miR-19b-3p/miR-19a-3p	mature	527
	hsa-miR-16-5p	mature	412
	hsa-miR-342-3p	mature	391
	hsa-miR-27b-3p/miR-27a-3p	mature	387
	hsa-miR-142-3p	mature	378
	hsa-miR-23a-3p/miR-23b-3p	mature	333
	hsa-miR-126-5p	mature	325
	hsa-miR-191-5p	mature	295
	hsa-miR-30e-5p/miR-30a-5p/miR-30d-5p	mature	286
	hsa-miR-103a-3p	mature	222
	hsa-miR-29b-3p	mature	178
	hsa-miR-185-5p	mature	162
	hsa-miR-320a	mature	158
	hsa-miR-10b-5p/miR-10a-5p	mature	154
	hsa-miR-140-3p	mature	138
	hsa-let-7g-5p	mature	133
	hsa-miR-139-5p	mature	131
	hsa-miR-125a-5p	mature	123
	hsa-miR-484	mature	119
	hsa-miR-29c-3p/miR-29a-3p	mature	119
	hsa-miR-101-3p	mature	118
	hsa-miR-26b-5p	mature	116
	hsa-miR-151a-5p	mature	113
	hsa-miR-142-5p	mature	111
	hsa-miR-17-5p/miR-106a-5p	mature	97
	hsa-miR-30c-5p	mature	97
	hsa-miR-30b-5p	mature	94
	hsa-miR-24-3p	mature	87
	hsa-miR-222-3p	mature	81
	hsa-miR-93-5p	mature	73
	hsa-miR-146a-5p	mature	70
	hsa-miR-20a-5p	mature	68
	hsa-miR-486-5p	mature	67
	hsa-miR-145-5p	mature	63
	hsa-miR-221-3p	mature	63
	hsa-miR-15a-5p	mature	56
	hsa-miR-125b-5p	mature	53
	hsa-miR-181a-5p	mature	50
	hsa-miR-199b-3p/miR-199a-3p	mature	47
	hsa-miR-107	mature	46
	hsa-miR-106b-5p	mature	45
	hsa-miR-423-3p	mature	43
	hsa-miR-18b-5p/miR-18a-5p	mature	39
	hsa-miR-423-5p	mature	39
	hsa-miR-15b-5p	mature	37
	hsa-miR-425-5p	mature	36
	hsa-miR-361-3p	mature	34
	hsa-miR-99a-5p/miR-100-5p	mature	32
	hsa-miR-122-5p	mature	32
	hsa-miR-146b-5p	mature	31
	hsa-miR-186-5p	mature	30
	hsa-let-7i-5p	mature	27
	hsa-miR-144-5p	mature	27
	hsa-miR-99b-5p	mature	22
	hsa-let-7d-5p	mature	22
	hsa-miR-22-3p	mature	21
	hsa-miR-335-5p	mature	20
	hsa-miR-224-5p	mature	20
	hsa-miR-197-3p	mature	19
	hsa-miR-148a-3p	mature	18
	hsa-miR-130a-3p	mature	16
	hsa-miR-374b-5p	mature	16
	hsa-miR-361-5p	mature	15
	hsa-miR-338-3p	mature	14
	hsa-miR-590-5p	mature	14
	hsa-miR-128-3p	mature	13
	hsa-miR-744-5p	mature	12
	hsa-miR-194-5p	mature	12
	hsa-miR-378a-3p	mature	12
	hsa-miR-660-5p	mature	10
	hsa-miR-28-3p	mature	10
	hsa-let-7c-5p/let-7a-5p/let-7e-5p/let-7f-5p/let-7b-5p	mature	10
	hsa-miR-20b-5p	mature	10
	hsa-miR-181b-5p/miR-181d-5p	mature	9
	hsa-miR-199a-5p	mature	9
	hsa-miR-151b	mature	8
	hsa-miR-25-3p	mature	8
	hsa-miR-345-5p	mature	8
	hsa-miR-34a-5p	mature	8
	hsa-miR-140-5p	mature	8
	hsa-miR-28-5p	mature	7
	hsa-miR-16-2-3p	mature	7
	hsa-miR-152-3p	mature	7
	hsa-miR-376c-3p	mature	7
	hsa-miR-424-5p	mature	7
	hsa-miR-29c-5p	mature	7
	hsa-miR-214-3p	mature	7
	hsa-miR-192-5p	mature	6
	hsa-miR-652-3p	mature	6
	hsa-miR-363-3p	mature	6
	hsa-miR-598-3p	mature	6
	hsa-miR-497-5p	mature	6
	hsa-miR-143-3p	mature	6
	hsa-miR-339-5p	mature	6
	hsa-miR-26b-3p	mature	5
	hsa-miR-3615	mature	5
	hsa-miR-494-3p	mature	5
	hsa-miR-32-5p	mature	5
	hsa-miR-505-3p	mature	5
	hsa-miR-195-5p	mature	5
	hsa-miR-4433b-5p	mature	5
	hsa-miR-95-3p	mature	4
	hsa-miR-9-5p	mature	4
	hsa-miR-584-5p	mature	4
	hsa-miR-30e-3p/miR-30a-3p	mature	4
	hsa-miR-664a-3p	mature	4
	hsa-miR-769-5p	mature	4
	hsa-miR-193a-5p	mature	4
	hsa-miR-301a-3p	mature	4
	hsa-miR-22-5p	mature	3
	hsa-miR-21-3p	mature	3
	hsa-miR-483-3p	mature	3
	hsa-miR-590-3p	mature	3
	hsa-miR-887-3p	mature	3
	hsa-miR-92b-3p	mature	3
	hsa-miR-542-3p	mature	3
	hsa-miR-532-3p	mature	3
	hsa-miR-138-5p	mature	3
	hsa-miR-545-3p	mature	3
	hsa-miR-155-5p	mature	3
	hsa-miR-378c	mature	3
	hsa-miR-132-3p	mature	3
	hsa-miR-190a-5p	mature	2
	hsa-miR-4433b-3p	mature	2
	hsa-miR-454-3p	mature	2
	hsa-miR-148b-5p	mature	2
	hsa-miR-766-3p	mature	2
	hsa-miR-223-5p	mature	2
	hsa-miR-199b-5p	mature	2
	hsa-let-7b-3p	mature	2
	hsa-let-7d-3p	mature	2
	hsa-miR-503-5p	mature	2
	hsa-miR-4286	mature	2
	hsa-miR-340-5p	mature	2
	hsa-miR-625-5p	mature	2
	hsa-miR-4772-5p	mature	2
	hsa-miR-106b-3p	mature	2
	hsa-miR-365b-3p/miR-365a-3p	mature	2
	hsa-miR-29a-5p	mature	2
	hsa-miR-135a-5p/miR-135b-5p	mature	2
	hsa-miR-181c-5p	mature	2
	hsa-miR-3200-3p	mature	2
	hsa-miR-193b-3p	mature	2
	hsa-miR-374a-5p	mature	2
	hsa-miR-330-3p	mature	2
	hsa-miR-4665-5p	mature	2
	hsa-miR-642a-5p	mature	2
	hsa-miR-151a-3p	mature	2
	hsa-miR-652-5p	mature	2
	hsa-miR-1307-3p	mature	2
	hsa-miR-29b-2-5p	mature	2
	hsa-miR-421	mature	1
	hsa-miR-500a-3p	mature	1
	hsa-miR-1301-3p	mature	1
	hsa-miR-93-3p	mature	1
	hsa-miR-196b-5p/miR-196a-5p	mature	1
	hsa-miR-582-5p	mature	1
	hsa-miR-502-3p	mature	1
	hsa-miR-27a-5p	mature	1
	hsa-miR-511-5p	mature	1
	hsa-miR-5088-5p	mature	1
	hsa-miR-24-2-5p	mature	1
	hsa-miR-188-5p	mature	1
	hsa-miR-338-5p	mature	1
	hsa-miR-200c-3p	mature	1
	hsa-miR-671-5p	mature	1
	hsa-miR-29b-1-5p	mature	1
	hsa-miR-6820-5p	mature	1
	hsa-miR-1229-3p	mature	1
	hsa-miR-625-3p	mature	1
	hsa-miR-125b-2-3p	mature	1
	hsa-miR-3120-3p	mature	1
	hsa-miR-487b-3p	mature	1
	hsa-miR-942-5p	mature	1
	hsa-miR-148b-3p	mature	1
	hsa-miR-6755-5p	mature	1
	hsa-miR-376a-5p	mature	1
	hsa-miR-210-3p	mature	1
	hsa-miR-877-5p	mature	1
	hsa-miR-1287-5p	mature	1
	hsa-miR-455-3p	mature	1
	hsa-miR-136-3p	mature	1
	hsa-let-7a-3p	mature	1
	hsa-miR-125a-3p	mature	1
	hsa-miR-331-3p	mature	1
	hsa-miR-320b	mature	1
	hsa-miR-154-3p	mature	1
	hsa-miR-410-3p	mature	1
	hsa-miR-296-5p	mature	1
	hsa-miR-487a-3p	mature	1
	hsa-miR-337-5p	mature	1
	hsa-let-7e-3p	mature	1
	hsa-miR-1180-3p	mature	1
	hsa-miR-340-3p	mature	1
	hsa-miR-342-5p	mature	1
	hsa-miR-182-5p	mature	1
	hsa-miR-181a-3p	mature	1
	hsa-miR-6764-5p	mature	1
	hsa-miR-362-3p	mature	1
	hsa-miR-629-3p	mature	1
	hsa-miR-550a-3p	mature	1
ENSG00000198997	MIR107	miRNA	1
ENSG00000199023	MIR339	miRNA	1
ENSG00000199030	MIRLET7C	miRNA	1
ENSG00000199038	MIR210	miRNA	1
ENSG00000207572	MIR363	miRNA	1
ENSG00000207581	MIR199B	miRNA	1
ENSG00000207595	MIR181A2	miRNA	1
ENSG00000207639	MIR193B	miRNA	1
ENSG00000207712	MIR627	miRNA	1
ENSG00000207721	MIR186	miRNA	1
ENSG00000207737	MIR181B2	miRNA	1
ENSG00000207789	MIR26A2	miRNA	1
ENSG00000207805	MIR483	miRNA	1
ENSG00000208005	MIR503	miRNA	1
ENSG00000208027	MIR485	miRNA	1
ENSG00000211578	MIR766	miRNA	1
ENSG00000216101	MIR877	miRNA	1
ENSG00000221028	MIR1231	miRNA	1
ENSG00000221273	MIR1237	miRNA	1
ENSG00000221365	MIR1228	miRNA	1
ENSG00000221445	MIR1301	miRNA	1
ENSG00000239057	MIR500B	miRNA	1
ENSG00000263391	AL512428.1	miRNA	1
ENSG00000263676	MIR4632	miRNA	1
ENSG00000264063	MIR3687	miRNA	1
ENSG00000264760	MIR3141	miRNA	1
ENSG00000266071	MIR3617	miRNA	1
ENSG00000266463	MIR3196	miRNA	1
ENSG00000266632	MIR4726	miRNA	1
ENSG00000266722	MIR3940	miRNA	1
ENSG00000199053	MIR324	miRNA	2
ENSG00000199072	MIRLET7F1	miRNA	2
ENSG00000199094	MIR30C2	miRNA	2
ENSG00000199165	MIRLET7A1	miRNA	2
ENSG00000207648	MIR192	miRNA	2
ENSG00000207651	MIR28	miRNA	2
ENSG00000207947	MIR152	miRNA	2
ENSG00000207970	MIR660	miRNA	2
ENSG00000207994	MIR100	miRNA	2
ENSG00000208009	MIR130A	miRNA	2
ENSG00000211580	MIR769	miRNA	2
ENSG00000221344	AC068946.1	miRNA	2
ENSG00000221394	MIR1229	miRNA	2
ENSG00000263795	MIR5100	miRNA	2
ENSG00000265329	MIR4758	miRNA	2
ENSG00000265611	MIR5010	miRNA	2
ENSG00000266297	MIR744	miRNA	2
ENSG00000271748	MIR92B	miRNA	2
ENSG00000199122	MIR148B	miRNA	3
ENSG00000199168	MIR374A	miRNA	3
ENSG00000202569	MIR146B	miRNA	3
ENSG00000207633	MIR505	miRNA	3
ENSG00000207779	MIR15B	miRNA	3
ENSG00000208036	MIR106B	miRNA	3
ENSG00000212027	MIR374B	miRNA	3
ENSG00000221318	AC135983.1	miRNA	3
ENSG00000238705	MIR1976	miRNA	3
ENSG00000198974	MIR30E	miRNA	4
ENSG00000199172	MIR331	miRNA	4
ENSG00000199179	MIRLET7I	miRNA	4
ENSG00000207582	MIR30B	miRNA	4
ENSG00000207614	MIR193A	miRNA	4
ENSG00000207698	MIR32	miRNA	4
ENSG00000207949	MIR214	miRNA	4
ENSG00000264297	MIR4433	miRNA	4
ENSG00000264355	AC008738.2	miRNA	4
ENSG00000271886	MIR98	miRNA	4
ENSG00000198984	MIR345	miRNA	5
ENSG00000207785	MIR500A	miRNA	5
ENSG00000198973	MIR375	miRNA	6
ENSG00000199090	MIR326	miRNA	6
ENSG00000199133	MIRLET7D	miRNA	7
ENSG00000207709	MIR197	miRNA	8
ENSG00000208023	MIR185	miRNA	9
ENSG00000199032	MIR425	miRNA	11
ENSG00000207638	MIR99A	miRNA	11
ENSG00000207870	MIR221	miRNA	11
ENSG00000199051	MIR361	miRNA	13
ENSG00000199121	MIR26B	miRNA	13
ENSG00000207778	MIR122	miRNA	13
ENSG00000208013	MIR652	miRNA	13
ENSG00000208035	MIR143	miRNA	13
ENSG00000272036	MIR139	miRNA	13
ENSG00000199150	MIRLET7G	miRNA	16
ENSG00000207744	MIR10B	miRNA	17
ENSG00000207725	MIR222	miRNA	19
ENSG00000207757	MIR93	miRNA	20
ENSG00000207827	MIR30A	miRNA	21
ENSG00000207980	MIR23A	miRNA	21
ENSG00000207864	MIR27B	miRNA	22
ENSG00000207563	MIR23B	miRNA	29
ENSG00000207605	MIR191	miRNA	31
ENSG00000199153	MIR30D	miRNA	50
ENSG00000199082	MIR342	miRNA	61
ENSG00000208037	MIR320A	miRNA	69
ENSG00000208017	MIR140	miRNA	88
ENSG00000207808	MIR27A	miRNA	212
ENSG00000207939	MIR223	miRNA	461
ENSG00000199161	MIR126	miRNA	571
ENSG00000199291	Y_RNA	misc_RNA	1
ENSG00000199461	Y_RNA	misc_RNA	1
ENSG00000199530	Y_RNA	misc_RNA	1
ENSG00000199710	Y_RNA	misc_RNA	1
ENSG00000199801	Y_RNA	misc_RNA	1
ENSG00000199949	Y_RNA	misc_RNA	1
ENSG00000200049	Y_RNA	misc_RNA	1
ENSG00000200060	Y_RNA	misc_RNA	1
ENSG00000200138	Y_RNA	misc_RNA	1
ENSG00000200208	Y_RNA	misc_RNA	1
ENSG00000200252	Y_RNA	misc_RNA	1
ENSG00000200309	Y_RNA	misc_RNA	1
ENSG00000200502	Y_RNA	misc_RNA	1
ENSG00000200606	Y_RNA	misc_RNA	1
ENSG00000200764	Y_RNA	misc_RNA	1
ENSG00000200843	RNY4P4	misc_RNA	1
ENSG00000200855	Y_RNA	misc_RNA	1
ENSG00000200976	Y_RNA	misc_RNA	1
ENSG00000200980	Y_RNA	misc_RNA	1
ENSG00000201023	Y_RNA	misc_RNA	1
ENSG00000201031	Y_RNA	misc_RNA	1
ENSG00000201034	Y_RNA	misc_RNA	1
ENSG00000201071	Y_RNA	misc_RNA	1
ENSG00000201239	Y_RNA	misc_RNA	1
ENSG00000201365	Y_RNA	misc_RNA	1
ENSG00000201498	Y_RNA	misc_RNA	1
ENSG00000201566	Y_RNA	misc_RNA	1
ENSG00000201584	Y_RNA	misc_RNA	1
ENSG00000201649	Y_RNA	misc_RNA	1
ENSG00000201793	RN7SKP9	misc_RNA	1
ENSG00000201830	Y_RNA	misc_RNA	1
ENSG00000201884	Y_RNA	misc_RNA	1
ENSG00000201933	Y_RNA	misc_RNA	1
ENSG00000202019	Y_RNA	misc_RNA	1
ENSG00000202100	Y_RNA	misc_RNA	1
ENSG00000202129	RNY5P1	misc_RNA	1
ENSG00000202146	Y_RNA	misc_RNA	1
ENSG00000202276	Y_RNA	misc_RNA	1
ENSG00000202309	Y_RNA	misc_RNA	1
ENSG00000202459	Y_RNA	misc_RNA	1
ENSG00000202469	Y_RNA	misc_RNA	1
ENSG00000202476	Y_RNA	misc_RNA	1
ENSG00000206640	Y_RNA	misc_RNA	1
ENSG00000206682	Y_RNA	misc_RNA	1
ENSG00000206699	Y_RNA	misc_RNA	1
ENSG00000206925	Y_RNA	misc_RNA	1
ENSG00000206929	Y_RNA	misc_RNA	1
ENSG00000206950	Y_RNA	misc_RNA	1
ENSG00000207009	Y_RNA	misc_RNA	1
ENSG00000207020	Y_RNA	misc_RNA	1
ENSG00000207039	Y_RNA	misc_RNA	1
ENSG00000207069	Y_RNA	misc_RNA	1
ENSG00000207086	Y_RNA	misc_RNA	1
ENSG00000207127	Y_RNA	misc_RNA	1
ENSG00000207132	Y_RNA	misc_RNA	1
ENSG00000207142	Y_RNA	misc_RNA	1
ENSG00000207271	Y_RNA	misc_RNA	1
ENSG00000207317	Y_RNA	misc_RNA	1
ENSG00000207363	Y_RNA	misc_RNA	1
ENSG00000207386	Y_RNA	misc_RNA	1
ENSG00000207391	Y_RNA	misc_RNA	1
ENSG00000207499	Y_RNA	misc_RNA	1
ENSG00000222072	Y_RNA	misc_RNA	1
ENSG00000222395	Y_RNA	misc_RNA	1
ENSG00000222467	Y_RNA	misc_RNA	1
ENSG00000222493	Y_RNA	misc_RNA	1
ENSG00000222529	Y_RNA	misc_RNA	1
ENSG00000222579	Y_RNA	misc_RNA	1
ENSG00000222941	Y_RNA	misc_RNA	1
ENSG00000223305	RN7SKP30	misc_RNA	1
ENSG00000238366	Y_RNA	misc_RNA	1
ENSG00000238912	Y_RNA	misc_RNA	1
ENSG00000239224	RN7SL546P	misc_RNA	1
ENSG00000239398	RN7SL342P	misc_RNA	1
ENSG00000239908	RN7SL75P	misc_RNA	1
ENSG00000240637	RN7SL808P	misc_RNA	1
ENSG00000240733	RN7SL502P	misc_RNA	1
ENSG00000240847	RN7SL497P	misc_RNA	1
ENSG00000240877	RN7SL521P	misc_RNA	1
ENSG00000240964	RN7SL751P	misc_RNA	1
ENSG00000241159	RN7SL160P	misc_RNA	1
ENSG00000241243	RN7SL629P	misc_RNA	1
ENSG00000241420	RN7SL505P	misc_RNA	1
ENSG00000241625	RN7SL18P	misc_RNA	1
ENSG00000241693	RN7SL704P	misc_RNA	1
ENSG00000241789	RN7SL504P	misc_RNA	1
ENSG00000242436	RN7SL789P	misc_RNA	1
ENSG00000242822	RN7SL575P	misc_RNA	1
ENSG00000243049	RN7SL33P	misc_RNA	1
ENSG00000243714	RN7SL696P	misc_RNA	1
ENSG00000243847	RN7SL610P	misc_RNA	1
ENSG00000243954	RN7SL743P	misc_RNA	1
ENSG00000244218	RN7SL81P	misc_RNA	1
ENSG00000244236	RN7SL604P	misc_RNA	1
ENSG00000244314	RN7SL36P	misc_RNA	1
ENSG00000244534	RN7SL211P	misc_RNA	1
ENSG00000244609	RN7SL532P	misc_RNA	1
ENSG00000251779	Y_RNA	misc_RNA	1
ENSG00000251811	Y_RNA	misc_RNA	1
ENSG00000252198	Y_RNA	misc_RNA	1
ENSG00000252420	Y_RNA	misc_RNA	1
ENSG00000253018	RNY4P31	misc_RNA	1
ENSG00000263911	RN7SL31P	misc_RNA	1
ENSG00000264916	RN7SL230P	misc_RNA	1
ENSG00000265624	RN7SL166P	misc_RNA	1
ENSG00000265727	RN7SL648P	misc_RNA	1
ENSG00000265770	RN7SL660P	misc_RNA	1
ENSG00000265813	RN7SL300P	misc_RNA	1
ENSG00000265842	RN7SL53P	misc_RNA	1
ENSG00000266503	RN7SL162P	misc_RNA	1
ENSG00000266720	RN7SL14P	misc_RNA	1
ENSG00000266730	RN7SL773P	misc_RNA	1
ENSG00000272051	Y_RNA	misc_RNA	1
ENSG00000199409	Y_RNA	misc_RNA	2
ENSG00000199424	Y_RNA	misc_RNA	2
ENSG00000199440	Y_RNA	misc_RNA	2
ENSG00000199912	Y_RNA	misc_RNA	2
ENSG00000200436	Y_RNA	misc_RNA	2
ENSG00000200547	Y_RNA	misc_RNA	2
ENSG00000200829	Y_RNA	misc_RNA	2
ENSG00000201208	Y_RNA	misc_RNA	2
ENSG00000201723	Y_RNA	misc_RNA	2
ENSG00000201860	Y_RNA	misc_RNA	2
ENSG00000201913	Y_RNA	misc_RNA	2
ENSG00000202072	Y_RNA	misc_RNA	2
ENSG00000206617	RNY1P5	misc_RNA	2
ENSG00000206659	Y_RNA	misc_RNA	2
ENSG00000206728	Y_RNA	misc_RNA	2
ENSG00000206817	Y_RNA	misc_RNA	2
ENSG00000206824	Y_RNA	misc_RNA	2
ENSG00000207146	Y_RNA	misc_RNA	2
ENSG00000207151	Y_RNA	misc_RNA	2
ENSG00000207196	Y_RNA	misc_RNA	2
ENSG00000207387	Y_RNA	misc_RNA	2
ENSG00000207417	Y_RNA	misc_RNA	2
ENSG00000212197	RNY3P6	misc_RNA	2
ENSG00000222224	Y_RNA	misc_RNA	2
ENSG00000223220	Y_RNA	misc_RNA	2
ENSG00000238426	Y_RNA	misc_RNA	2
ENSG00000239333	RN7SL658P	misc_RNA	2
ENSG00000239437	RN7SL752P	misc_RNA	2
ENSG00000239742	RN7SL672P	misc_RNA	2
ENSG00000239888	RN7SL792P	misc_RNA	2
ENSG00000241037	RN7SL335P	misc_RNA	2
ENSG00000241869	RN7SL363P	misc_RNA	2
ENSG00000242170	RN7SL329P	misc_RNA	2
ENSG00000242620	RN7SL736P	misc_RNA	2
ENSG00000243420	RN7SL734P	misc_RNA	2
ENSG00000243488	RN7SL337P	misc_RNA	2
ENSG00000243560	RN7SL364P	misc_RNA	2
ENSG00000244232	RN7SL698P	misc_RNA	2
ENSG00000244256	RN7SL130P	misc_RNA	2
ENSG00000244264	RN7SL597P	misc_RNA	2
ENSG00000244642	RN7SL396P	misc_RNA	2
ENSG00000251837	Y_RNA	misc_RNA	2
ENSG00000252047	Y_RNA	misc_RNA	2
ENSG00000252064	Y_RNA	misc_RNA	2
ENSG00000252085	Y_RNA	misc_RNA	2
ENSG00000252106	Y_RNA	misc_RNA	2
ENSG00000252612	Y_RNA	misc_RNA	2
ENSG00000252670	Y_RNA	misc_RNA	2
ENSG00000252874	Y_RNA	misc_RNA	2
ENSG00000253602	CTD-3135A9.3	misc_RNA	2
ENSG00000263740	RN7SL4P	misc_RNA	2
ENSG00000263841	RN7SL44P	misc_RNA	2
ENSG00000263968	RN7SL381P	misc_RNA	2
ENSG00000264618	RN7SL732P	misc_RNA	2
ENSG00000265802	RN7SL49P	misc_RNA	2
ENSG00000266875	RN7SL408P	misc_RNA	2
ENSG00000199516	Y_RNA	misc_RNA	3
ENSG00000200291	Y_RNA	misc_RNA	3
ENSG00000200419	Y_RNA	misc_RNA	3
ENSG00000200544	Y_RNA	misc_RNA	3
ENSG00000200664	Y_RNA	misc_RNA	3
ENSG00000200847	Y_RNA	misc_RNA	3
ENSG00000201216	Y_RNA	misc_RNA	3
ENSG00000201377	RNY4P23	misc_RNA	3
ENSG00000201984	Y_RNA	misc_RNA	3
ENSG00000202124	RNY4P3	misc_RNA	3
ENSG00000202137	Y_RNA	misc_RNA	3
ENSG00000202306	Y_RNA	misc_RNA	3
ENSG00000206669	Y_RNA	misc_RNA	3
ENSG00000206779	Y_RNA	misc_RNA	3
ENSG00000206805	Y_RNA	misc_RNA	3
ENSG00000207123	Y_RNA	misc_RNA	3
ENSG00000207408	Y_RNA	misc_RNA	3
ENSG00000212569	Y_RNA	misc_RNA	3
ENSG00000222412	Y_RNA	misc_RNA	3
ENSG00000222881	Y_RNA	misc_RNA	3
ENSG00000238516	Y_RNA	misc_RNA	3
ENSG00000239279	RN7SL184P	misc_RNA	3
ENSG00000240577	RN7SL445P	misc_RNA	3
ENSG00000240869	RN7SL128P	misc_RNA	3
ENSG00000242712	RN7SL529P	misc_RNA	3
ENSG00000244034	RN7SL424P	misc_RNA	3
ENSG00000244376	RN7SL636P	misc_RNA	3
ENSG00000244384	RN7SL359P	misc_RNA	3
ENSG00000244671	RN7SL280P	misc_RNA	3
ENSG00000251716	Y_RNA	misc_RNA	3
ENSG00000252217	Y_RNA	misc_RNA	3
ENSG00000252660	Y_RNA	misc_RNA	3
ENSG00000252895	RNY4P26	misc_RNA	3
ENSG00000266185	RN7SL804P	misc_RNA	3
ENSG00000199214	Y_RNA	misc_RNA	4
ENSG00000199595	Y_RNA	misc_RNA	4
ENSG00000199678	RNY4P5	misc_RNA	4
ENSG00000199751	Y_RNA	misc_RNA	4
ENSG00000200314	Y_RNA	misc_RNA	4
ENSG00000200849	Y_RNA	misc_RNA	4
ENSG00000201489	Y_RNA	misc_RNA	4
ENSG00000238534	Y_RNA	misc_RNA	4
ENSG00000199303	Y_RNA	misc_RNA	5
ENSG00000200127	Y_RNA	misc_RNA	5
ENSG00000200485	Y_RNA	misc_RNA	5
ENSG00000201088	Y_RNA	misc_RNA	5
ENSG00000201421	Y_RNA	misc_RNA	5
ENSG00000201466	Y_RNA	misc_RNA	5
ENSG00000201624	Y_RNA	misc_RNA	5
ENSG00000202012	RNY4P15	misc_RNA	5
ENSG00000202533	Y_RNA	misc_RNA	5
ENSG00000206957	Y_RNA	misc_RNA	5
ENSG00000207032	Y_RNA	misc_RNA	5
ENSG00000207281	Y_RNA	misc_RNA	5
ENSG00000238490	Y_RNA	misc_RNA	5
ENSG00000240606	RN7SL564P	misc_RNA	5
ENSG00000252319	Y_RNA	misc_RNA	5
ENSG00000199635	Y_RNA	misc_RNA	6
ENSG00000201426	Y_RNA	misc_RNA	6
ENSG00000201955	RNY3P1	misc_RNA	6
ENSG00000202254	Y_RNA	misc_RNA	6
ENSG00000206865	Y_RNA	misc_RNA	6
ENSG00000242769	RN7SL432P	misc_RNA	6
ENSG00000243124	RN7SL643P	misc_RNA	6
ENSG00000252159	RNY4P1	misc_RNA	6
ENSG00000252403	RNY4P11	misc_RNA	6
ENSG00000199241	Y_RNA	misc_RNA	7
ENSG00000200742	Y_RNA	misc_RNA	7
ENSG00000201850	Y_RNA	misc_RNA	7
ENSG00000222733	RNY4P29	misc_RNA	7
ENSG00000239899	RN7SL674P	misc_RNA	7
ENSG00000264169	RN7SL665P	misc_RNA	7
ENSG00000265753	RN7SL444P	misc_RNA	7
ENSG00000239821	RN7SL513P	misc_RNA	8
ENSG00000252310	RNY5	misc_RNA	8
ENSG00000252652	Y_RNA	misc_RNA	8
ENSG00000266794	RN7SL7P	misc_RNA	8
ENSG00000200141	Y_RNA	misc_RNA	9
ENSG00000201818	RNY4P17	misc_RNA	9
ENSG00000201900	Y_RNA	misc_RNA	9
ENSG00000207481	Y_RNA	misc_RNA	9
ENSG00000199764	Y_RNA	misc_RNA	10
ENSG00000207061	Y_RNA	misc_RNA	10
ENSG00000207207	Y_RNA	misc_RNA	10
ENSG00000212512	Y_RNA	misc_RNA	10
ENSG00000242216	RN7SL97P	misc_RNA	10
ENSG00000252487	RNY4P20	misc_RNA	10
ENSG00000206790	Y_RNA	misc_RNA	11
ENSG00000242547	RN7SL169P	misc_RNA	11
ENSG00000201470	RNY4P7	misc_RNA	12
ENSG00000207024	Y_RNA	misc_RNA	12
ENSG00000264761	RN7SL43P	misc_RNA	12
ENSG00000200521	Y_RNA	misc_RNA	13
ENSG00000212325	Y_RNA	misc_RNA	13
ENSG00000239390	RN7SL87P	misc_RNA	13
ENSG00000265078	RN7SL664P	misc_RNA	13
ENSG00000199200	Y_RNA	misc_RNA	14
ENSG00000200537	RNY4P6	misc_RNA	14
ENSG00000223249	Y_RNA	misc_RNA	14
ENSG00000265123	RN7SL200P	misc_RNA	14
ENSG00000239180	Y_RNA	misc_RNA	15
ENSG00000265894	RN7SL357P	misc_RNA	16
ENSG00000199580	Y_RNA	misc_RNA	17
ENSG00000200211	RNY4P27	misc_RNA	17
ENSG00000241529	RN7SL767P	misc_RNA	20
ENSG00000199667	Y_RNA	misc_RNA	24
ENSG00000200510	RNY4P2	misc_RNA	24
ENSG00000200494	Y_RNA	misc_RNA	26
ENSG00000201938	Y_RNA	misc_RNA	26
ENSG00000244230	RN7SL151P	misc_RNA	26
ENSG00000266828	RN7SL712P	misc_RNA	31
ENSG00000202111	VTRNA1-2	misc_RNA	33
ENSG00000200064	RNY4P9	misc_RNA	35
ENSG00000200261	Y_RNA	misc_RNA	35
ENSG00000242696	RN7SL40P	misc_RNA	35
ENSG00000200735	RNY4P8	misc_RNA	38
ENSG00000242764	RN7SL824P	misc_RNA	40
ENSG00000266037	RN7SL3	misc_RNA	41
ENSG00000202198	RN7SK	misc_RNA	45
ENSG00000243738	RN7SL181P	misc_RNA	46
ENSG00000238711	RNY4P25	misc_RNA	47
ENSG00000199223	Y_RNA	misc_RNA	65
ENSG00000201340	Y_RNA	misc_RNA	87
ENSG00000244389	RN7SL242P	misc_RNA	87
ENSG00000199285	Y_RNA	misc_RNA	97
ENSG00000202515	VTRNA1-3	misc_RNA	102
ENSG00000243905	RN7SL679P	misc_RNA	150
ENSG00000201412	Y_RNA	misc_RNA	200
ENSG00000199990	VTRNA1-1	misc_RNA	1168
ENSG00000202354	RNY3	misc_RNA	1705
ENSG00000201098	RNY1	misc_RNA	4973
ENSG00000252316	RNY4	misc_RNA	15914
ENSG00000265150	RN7SL2	misc_RNA	17764
ENSG00000211459	MT-RNR1	Mt_rRNA	990
ENSG00000210082	MT-RNR2	Mt_rRNA	9474
ENSG00000210077	MT-TV	Mt_tRNA	3
ENSG00000210049	MT-TF	Mt_tRNA	4
ENSG00000210144	MT-TY	Mt_tRNA	5
ENSG00000210174	MT-TR	Mt_tRNA	8
ENSG00000210195	MT-TT	Mt_tRNA	9
ENSG00000209082	MT-TL1	Mt_tRNA	11
ENSG00000210112	MT-TM	Mt_tRNA	23
ENSG00000210176	MT-TH	Mt_tRNA	29
ENSG00000210196	MT-TP	Mt_tRNA	45
ENSG00000210191	MT-TL2	Mt_tRNA	95
ENSG00000210164	MT-TG	Mt_tRNA	243
ENSG00000210184	MT-TS2	Mt_tRNA	495
ENSG00000234635	LINC00849	NA	1
ENSG00000257760	RP11-478C19.5	NA	1
ENSG00000271954	RP11-427H3.1	NA	1
ENSG00000207748	MIR29B1	NA	2
ENSG00000227280	RP11-458D21.2	NA	2
ENSG00000262359	DOC2B	NA	2
ENSG00000251060	U66061.31	NA	3
ENSG00000267621	AC004152.5	NA	3
ENSG00000207966	MIR29C	NA	5
ENSG00000198981	MIR29A	NA	29
ENSG00000121083	DYNLL2	NA	38
ENSG00000221957	KIR2DS4	polymorphic_pseudogene	1
ENSG00000254184	TYW1B	polymorphic_pseudogene	1
ENSG00000183378	OVCH2	polymorphic_pseudogene	2
ENSG00000189077	TMEM120A	polymorphic_pseudogene	2
ENSG00000167984	NLRC3	polymorphic_pseudogene	6
	hsa-mir-4419a-precursor	precursor	79
	hsa-mir-1273a-precursor	precursor	4
	hsa-mir-1303-precursor	precursor	4
	hsa-mir-142-precursor	precursor	3
	hsa-mir-221-precursor	precursor	3
	hsa-mir-650-precursor	precursor	2
	hsa-mir-5095-precursor	precursor	2
	hsa-mir-320a-precursor	precursor	1
	hsa-mir-7847-precursor	precursor	1
	hsa-mir-150-precursor	precursor	1
	hsa-mir-103a-1-precursor	precursor	1
	hsa-mir-3159-precursor	precursor	1
	hsa-mir-4444-1-precursor	precursor	1
	hsa-mir-4444-2-precursor	precursor	1
	hsa-mir-326-precursor	precursor	1
ENSG00000088970	PLK1S1	processed_transcript	1
ENSG00000153363	LINC00467	processed_transcript	1
ENSG00000160336	ZNF761	processed_transcript	1
ENSG00000187621	TCL6	processed_transcript	1
ENSG00000189223	AC016683.6	processed_transcript	1
ENSG00000204272	RP11-622K12.1	processed_transcript	1
ENSG00000212978	AC016747.3	processed_transcript	1
ENSG00000214336	FOXI3	processed_transcript	1
ENSG00000214922	HLA-F-AS1	processed_transcript	1
ENSG00000219665	CTD-2006C1.2	processed_transcript	1
ENSG00000224281	SLC25A5-AS1	processed_transcript	1
ENSG00000226950	DANCR	processed_transcript	1
ENSG00000227195	MIR663A	processed_transcript	1
ENSG00000228203	RNF144A-AS1	processed_transcript	1
ENSG00000228649	AC005682.5	processed_transcript	1
ENSG00000235437	RP11-357C3.3	processed_transcript	1
ENSG00000240040	AC096579.13	processed_transcript	1
ENSG00000246582	RP11-1149O23.3	processed_transcript	1
ENSG00000246985	SOCS2-AS1	processed_transcript	1
ENSG00000247287	RP11-902B17.1	processed_transcript	1
ENSG00000250303	RP11-356J5.12	processed_transcript	1
ENSG00000262061	RP11-1260E13.4	processed_transcript	1
ENSG00000262879	RP11-156P1.3	processed_transcript	1
ENSG00000268119	CTD-2561J22.5	processed_transcript	1
ENSG00000271147	RP4-769N13.6	processed_transcript	1
ENSG00000006062	MAP3K14	processed_transcript	2
ENSG00000196756	SNHG17	processed_transcript	2
ENSG00000203709	C1orf132	processed_transcript	2
ENSG00000215190	LINC00680	processed_transcript	2
ENSG00000215256	DHRS4-AS1	processed_transcript	2
ENSG00000231486	AC096579.7	processed_transcript	2
ENSG00000233093	LINC00892	processed_transcript	2
ENSG00000233355	CHRM3-AS2	processed_transcript	2
ENSG00000234912	LINC00338	processed_transcript	2
ENSG00000254231	CTD-2284J15.1	processed_transcript	2
ENSG00000005206	SPPL2B	processed_transcript	3
ENSG00000177853	ZNF518A	processed_transcript	3
ENSG00000196295	AC005154.6	processed_transcript	3
ENSG00000224078	SNHG14	processed_transcript	3
ENSG00000228794	RP11-206L10.11	processed_transcript	3
ENSG00000236383	LINC00854	processed_transcript	3
ENSG00000249859	PVT1	processed_transcript	3
ENSG00000250899	RP11-253E3.3	processed_transcript	3
ENSG00000267317	CTB-25B13.12	processed_transcript	3
ENSG00000182310	LINC00085	processed_transcript	4
ENSG00000203875	SNHG5	processed_transcript	4
ENSG00000231607	DLEU2	processed_transcript	4
ENSG00000204466	DGKK	processed_transcript	5
ENSG00000247774	PCED1B-AS1	processed_transcript	6
ENSG00000118412	CASP8AP2	processed_transcript	7
ENSG00000223380	SEC22B	processed_transcript	7
ENSG00000234616	JRK	processed_transcript	8
ENSG00000245910	SNHG6	processed_transcript	9
ENSG00000234741	GAS5	processed_transcript	11
ENSG00000255717	SNHG1	processed_transcript	19
ENSG00000175061	C17orf76-AS1	processed_transcript	22
ENSG00000247556	OIP5-AS1	processed_transcript	24
ENSG00000215417	MIR17HG	processed_transcript	26
ENSG00000130600	H19	processed_transcript	136
ENSG00000000457	SCYL3	protein_coding	1
ENSG00000000460	C1orf112	protein_coding	1
ENSG00000000971	CFH	protein_coding	1
ENSG00000001084	GCLC	protein_coding	1
ENSG00000001617	SEMA3F	protein_coding	1
ENSG00000001626	CFTR	protein_coding	1
ENSG00000002330	BAD	protein_coding	1
ENSG00000003096	KLHL13	protein_coding	1
ENSG00000003137	CYP26B1	protein_coding	1
ENSG00000003147	ICA1	protein_coding	1
ENSG00000004468	CD38	protein_coding	1
ENSG00000004776	HSPB6	protein_coding	1
ENSG00000005194	CIAPIN1	protein_coding	1
ENSG00000005243	COPZ2	protein_coding	1
ENSG00000005486	RHBDD2	protein_coding	1
ENSG00000006071	ABCC8	protein_coding	1
ENSG00000006075	CCL3	protein_coding	1
ENSG00000006118	TMEM132A	protein_coding	1
ENSG00000006327	TNFRSF12A	protein_coding	1
ENSG00000006625	GGCT	protein_coding	1
ENSG00000006634	DBF4	protein_coding	1
ENSG00000006638	TBXA2R	protein_coding	1
ENSG00000006695	COX10	protein_coding	1
ENSG00000006740	ARHGAP44	protein_coding	1
ENSG00000006747	SCIN	protein_coding	1
ENSG00000006757	PNPLA4	protein_coding	1
ENSG00000007314	SCN4A	protein_coding	1
ENSG00000007384	RHBDF1	protein_coding	1
ENSG00000007520	TSR3	protein_coding	1
ENSG00000007933	FMO3	protein_coding	1
ENSG00000008196	TFAP2B	protein_coding	1
ENSG00000008277	ADAM22	protein_coding	1
ENSG00000008710	PKD1	protein_coding	1
ENSG00000010030	ETV7	protein_coding	1
ENSG00000010072	SPRTN	protein_coding	1
ENSG00000010219	DYRK4	protein_coding	1
ENSG00000011105	TSPAN9	protein_coding	1
ENSG00000011332	DPF1	protein_coding	1
ENSG00000011485	PPP5C	protein_coding	1
ENSG00000012048	BRCA1	protein_coding	1
ENSG00000012963	UBR7	protein_coding	1
ENSG00000013375	PGM3	protein_coding	1
ENSG00000013503	POLR3B	protein_coding	1
ENSG00000013561	RNF14	protein_coding	1
ENSG00000013619	MAMLD1	protein_coding	1
ENSG00000014824	SLC30A9	protein_coding	1
ENSG00000014919	COX15	protein_coding	1
ENSG00000019549	SNAI2	protein_coding	1
ENSG00000020922	MRE11A	protein_coding	1
ENSG00000021300	PLEKHB1	protein_coding	1
ENSG00000022976	ZNF839	protein_coding	1
ENSG00000023572	GLRX2	protein_coding	1
ENSG00000025434	NR1H3	protein_coding	1
ENSG00000026103	FAS	protein_coding	1
ENSG00000027697	IFNGR1	protein_coding	1
ENSG00000033011	ALG1	protein_coding	1
ENSG00000033030	ZCCHC8	protein_coding	1
ENSG00000035115	SH3YL1	protein_coding	1
ENSG00000037241	RPL26L1	protein_coding	1
ENSG00000040487	PQLC2	protein_coding	1
ENSG00000042286	AIFM2	protein_coding	1
ENSG00000042317	SPATA7	protein_coding	1
ENSG00000042429	MED17	protein_coding	1
ENSG00000042445	RETSAT	protein_coding	1
ENSG00000044459	CNTLN	protein_coding	1
ENSG00000044524	EPHA3	protein_coding	1
ENSG00000047936	ROS1	protein_coding	1
ENSG00000048342	CC2D2A	protein_coding	1
ENSG00000049167	ERCC8	protein_coding	1
ENSG00000049192	ADAMTS6	protein_coding	1
ENSG00000049768	FOXP3	protein_coding	1
ENSG00000051180	RAD51	protein_coding	1
ENSG00000052802	MSMO1	protein_coding	1
ENSG00000053524	MCF2L2	protein_coding	1
ENSG00000053770	AP5M1	protein_coding	1
ENSG00000053918	KCNQ1	protein_coding	1
ENSG00000054277	OPN3	protein_coding	1
ENSG00000055813	CCDC85A	protein_coding	1
ENSG00000056050	C4orf27	protein_coding	1
ENSG00000057252	SOAT1	protein_coding	1
ENSG00000057663	ATG5	protein_coding	1
ENSG00000058453	CROCC	protein_coding	1
ENSG00000058600	POLR3E	protein_coding	1
ENSG00000058729	RIOK2	protein_coding	1
ENSG00000059145	UNKL	protein_coding	1
ENSG00000060566	CREB3L3	protein_coding	1
ENSG00000062282	DGAT2	protein_coding	1
ENSG00000062822	POLD1	protein_coding	1
ENSG00000063180	CA11	protein_coding	1
ENSG00000063241	ISOC2	protein_coding	1
ENSG00000063761	ADCK1	protein_coding	1
ENSG00000064102	ASUN	protein_coding	1
ENSG00000064115	TM7SF3	protein_coding	1
ENSG00000064652	SNX24	protein_coding	1
ENSG00000064692	SNCAIP	protein_coding	1
ENSG00000065320	NTN1	protein_coding	1
ENSG00000065485	PDIA5	protein_coding	1
ENSG00000065491	TBC1D22B	protein_coding	1
ENSG00000065618	COL17A1	protein_coding	1
ENSG00000065989	PDE4A	protein_coding	1
ENSG00000066279	ASPM	protein_coding	1
ENSG00000066322	ELOVL1	protein_coding	1
ENSG00000066557	LRRC40	protein_coding	1
ENSG00000066629	EML1	protein_coding	1
ENSG00000066827	ZFAT	protein_coding	1
ENSG00000066855	MTFR1	protein_coding	1
ENSG00000067113	PPAP2A	protein_coding	1
ENSG00000067191	CACNB1	protein_coding	1
ENSG00000067445	TRO	protein_coding	1
ENSG00000067606	PRKCZ	protein_coding	1
ENSG00000067798	NAV3	protein_coding	1
ENSG00000067840	PDZD4	protein_coding	1
ENSG00000068097	HEATR6	protein_coding	1
ENSG00000068971	PPP2R5B	protein_coding	1
ENSG00000069020	MAST4	protein_coding	1
ENSG00000069956	MAPK6	protein_coding	1
ENSG00000070031	SCT	protein_coding	1
ENSG00000070061	IKBKAP	protein_coding	1
ENSG00000070214	SLC44A1	protein_coding	1
ENSG00000071243	ING3	protein_coding	1
ENSG00000071539	TRIP13	protein_coding	1
ENSG00000071909	MYO3B	protein_coding	1
ENSG00000071967	CYBRD1	protein_coding	1
ENSG00000072195	SPEG	protein_coding	1
ENSG00000073008	PVR	protein_coding	1
ENSG00000073060	SCARB1	protein_coding	1
ENSG00000073712	FERMT2	protein_coding	1
ENSG00000073756	PTGS2	protein_coding	1
ENSG00000074219	TEAD2	protein_coding	1
ENSG00000074276	CDHR2	protein_coding	1
ENSG00000074582	BCS1L	protein_coding	1
ENSG00000074660	SCARF1	protein_coding	1
ENSG00000074696	PTPLAD1	protein_coding	1
ENSG00000075073	TACR2	protein_coding	1
ENSG00000075213	SEMA3A	protein_coding	1
ENSG00000075223	SEMA3C	protein_coding	1
ENSG00000075303	SLC25A40	protein_coding	1
ENSG00000075702	WDR62	protein_coding	1
ENSG00000075790	BCAP29	protein_coding	1
ENSG00000075914	EXOSC7	protein_coding	1
ENSG00000076043	REXO2	protein_coding	1
ENSG00000076242	MLH1	protein_coding	1
ENSG00000076258	FMO4	protein_coding	1
ENSG00000076716	GPC4	protein_coding	1
ENSG00000077147	TM9SF3	protein_coding	1
ENSG00000077713	SLC25A43	protein_coding	1
ENSG00000078018	MAP2	protein_coding	1
ENSG00000078114	NEBL	protein_coding	1
ENSG00000078246	TULP3	protein_coding	1
ENSG00000078967	UBE2D4	protein_coding	1
ENSG00000079134	THOC1	protein_coding	1
ENSG00000079277	MKNK1	protein_coding	1
ENSG00000079462	PAFAH1B3	protein_coding	1
ENSG00000079974	RABL2B	protein_coding	1
ENSG00000080546	SESN1	protein_coding	1
ENSG00000081014	AP4E1	protein_coding	1
ENSG00000081026	MAGI3	protein_coding	1
ENSG00000081148	IMPG2	protein_coding	1
ENSG00000081479	LRP2	protein_coding	1
ENSG00000081692	JMJD4	protein_coding	1
ENSG00000081760	AACS	protein_coding	1
ENSG00000081842	PCDHA6	protein_coding	1
ENSG00000081913	PHLPP1	protein_coding	1
ENSG00000082258	CCNT2	protein_coding	1
ENSG00000082269	FAM135A	protein_coding	1
ENSG00000082293	COL19A1	protein_coding	1
ENSG00000082512	TRAF5	protein_coding	1
ENSG00000083067	TRPM3	protein_coding	1
ENSG00000083457	ITGAE	protein_coding	1
ENSG00000083720	OXCT1	protein_coding	1
ENSG00000083750	RRAGB	protein_coding	1
ENSG00000083812	ZNF324	protein_coding	1
ENSG00000083844	ZNF264	protein_coding	1
ENSG00000084110	HAL	protein_coding	1
ENSG00000085117	CD82	protein_coding	1
ENSG00000085721	RRN3	protein_coding	1
ENSG00000085760	MTIF2	protein_coding	1
ENSG00000085999	RAD54L	protein_coding	1
ENSG00000086506	HBQ1	protein_coding	1
ENSG00000086619	ERO1LB	protein_coding	1
ENSG00000086712	TXLNG	protein_coding	1
ENSG00000087116	ADAMTS2	protein_coding	1
ENSG00000087157	PGS1	protein_coding	1
ENSG00000087237	CETP	protein_coding	1
ENSG00000087301	TXNDC16	protein_coding	1
ENSG00000087842	PIR	protein_coding	1
ENSG00000088280	ASAP3	protein_coding	1
ENSG00000088538	DOCK3	protein_coding	1
ENSG00000089022	MAPKAPK5	protein_coding	1
ENSG00000089048	ESF1	protein_coding	1
ENSG00000089091	DZANK1	protein_coding	1
ENSG00000089169	RPH3A	protein_coding	1
ENSG00000089682	RBM41	protein_coding	1
ENSG00000089685	BIRC5	protein_coding	1
ENSG00000089692	LAG3	protein_coding	1
ENSG00000089775	ZBTB25	protein_coding	1
ENSG00000090020	SLC9A1	protein_coding	1
ENSG00000090432	MUL1	protein_coding	1
ENSG00000090530	LEPREL1	protein_coding	1
ENSG00000090554	FLT3LG	protein_coding	1
ENSG00000090661	CERS4	protein_coding	1
ENSG00000090857	PDPR	protein_coding	1
ENSG00000091106	NLRC4	protein_coding	1
ENSG00000091129	NRCAM	protein_coding	1
ENSG00000091317	CMTM6	protein_coding	1
ENSG00000091409	ITGA6	protein_coding	1
ENSG00000091536	MYO15A	protein_coding	1
ENSG00000091583	APOH	protein_coding	1
ENSG00000091656	ZFHX4	protein_coding	1
ENSG00000091831	ESR1	protein_coding	1
ENSG00000092140	G2E3	protein_coding	1
ENSG00000092439	TRPM7	protein_coding	1
ENSG00000092445	TYRO3	protein_coding	1
ENSG00000092470	WDR76	protein_coding	1
ENSG00000092621	PHGDH	protein_coding	1
ENSG00000092978	GPATCH2	protein_coding	1
ENSG00000093134	VNN3	protein_coding	1
ENSG00000094804	CDC6	protein_coding	1
ENSG00000094841	UPRT	protein_coding	1
ENSG00000094914	AAAS	protein_coding	1
ENSG00000094963	FMO2	protein_coding	1
ENSG00000095002	MSH2	protein_coding	1
ENSG00000095066	HOOK2	protein_coding	1
ENSG00000095383	TBC1D2	protein_coding	1
ENSG00000095596	CYP26A1	protein_coding	1
ENSG00000095637	SORBS1	protein_coding	1
ENSG00000096872	IFT74	protein_coding	1
ENSG00000097021	ACOT7	protein_coding	1
ENSG00000099194	SCD	protein_coding	1
ENSG00000099282	TSPAN15	protein_coding	1
ENSG00000099290	FAM21A	protein_coding	1
ENSG00000099330	OCEL1	protein_coding	1
ENSG00000099364	FBXL19	protein_coding	1
ENSG00000099377	HSD3B7	protein_coding	1
ENSG00000099901	RANBP1	protein_coding	1
ENSG00000099937	SERPIND1	protein_coding	1
ENSG00000100012	SEC14L3	protein_coding	1
ENSG00000100038	TOP3B	protein_coding	1
ENSG00000100075	SLC25A1	protein_coding	1
ENSG00000100124	ANKRD54	protein_coding	1
ENSG00000100150	DEPDC5	protein_coding	1
ENSG00000100151	PICK1	protein_coding	1
ENSG00000100167	SEPT3	protein_coding	1
ENSG00000100234	TIMP3	protein_coding	1
ENSG00000100246	DNAL4	protein_coding	1
ENSG00000100294	MCAT	protein_coding	1
ENSG00000100324	TAB1	protein_coding	1
ENSG00000100336	APOL4	protein_coding	1
ENSG00000100417	PMM1	protein_coding	1
ENSG00000100418	DESI1	protein_coding	1
ENSG00000100445	SDR39U1	protein_coding	1
ENSG00000100478	AP4S1	protein_coding	1
ENSG00000100532	CGRRF1	protein_coding	1
ENSG00000100575	TIMM9	protein_coding	1
ENSG00000100578	KIAA0586	protein_coding	1
ENSG00000100592	DAAM1	protein_coding	1
ENSG00000100678	SLC8A3	protein_coding	1
ENSG00000100802	C14orf93	protein_coding	1
ENSG00000100867	DHRS2	protein_coding	1
ENSG00000100918	REC8	protein_coding	1
ENSG00000100949	RABGGTA	protein_coding	1
ENSG00000100979	PLTP	protein_coding	1
ENSG00000100997	ABHD12	protein_coding	1
ENSG00000101197	BIRC7	protein_coding	1
ENSG00000101216	GMEB2	protein_coding	1
ENSG00000101255	TRIB3	protein_coding	1
ENSG00000101298	SNPH	protein_coding	1
ENSG00000101342	TLDC2	protein_coding	1
ENSG00000101346	POFUT1	protein_coding	1
ENSG00000101363	MANBAL	protein_coding	1
ENSG00000101400	SNTA1	protein_coding	1
ENSG00000101417	PXMP4	protein_coding	1
ENSG00000101447	FAM83D	protein_coding	1
ENSG00000101460	MAP1LC3A	protein_coding	1
ENSG00000101489	CELF4	protein_coding	1
ENSG00000101846	STS	protein_coding	1
ENSG00000101868	POLA1	protein_coding	1
ENSG00000101888	NXT2	protein_coding	1
ENSG00000101916	TLR8	protein_coding	1
ENSG00000101935	AMMECR1	protein_coding	1
ENSG00000102030	NAA10	protein_coding	1
ENSG00000102098	SCML2	protein_coding	1
ENSG00000102109	PCSK1N	protein_coding	1
ENSG00000102158	MAGT1	protein_coding	1
ENSG00000102218	RP2	protein_coding	1
ENSG00000102349	KLF8	protein_coding	1
ENSG00000102393	GLA	protein_coding	1
ENSG00000102445	KIAA0226L	protein_coding	1
ENSG00000102543	CDADC1	protein_coding	1
ENSG00000102897	LYRM1	protein_coding	1
ENSG00000102967	DHODH	protein_coding	1
ENSG00000103024	NME3	protein_coding	1
ENSG00000103043	VAC14	protein_coding	1
ENSG00000103091	WDR59	protein_coding	1
ENSG00000103150	MLYCD	protein_coding	1
ENSG00000103152	MPG	protein_coding	1
ENSG00000103227	LMF1	protein_coding	1
ENSG00000103269	RHBDL1	protein_coding	1
ENSG00000103460	TOX3	protein_coding	1
ENSG00000103510	KAT8	protein_coding	1
ENSG00000103550	KNOP1	protein_coding	1
ENSG00000103647	CORO2B	protein_coding	1
ENSG00000103671	TRIP4	protein_coding	1
ENSG00000103852	TTC23	protein_coding	1
ENSG00000104059	FAM189A1	protein_coding	1
ENSG00000104064	GABPB1	protein_coding	1
ENSG00000104129	DNAJC17	protein_coding	1
ENSG00000104131	EIF3J	protein_coding	1
ENSG00000104154	SLC30A4	protein_coding	1
ENSG00000104205	SGK3	protein_coding	1
ENSG00000104290	FZD3	protein_coding	1
ENSG00000104313	EYA1	protein_coding	1
ENSG00000104331	IMPAD1	protein_coding	1
ENSG00000104332	SFRP1	protein_coding	1
ENSG00000104356	POP1	protein_coding	1
ENSG00000104361	NIPAL2	protein_coding	1
ENSG00000104368	PLAT	protein_coding	1
ENSG00000104490	NCALD	protein_coding	1
ENSG00000104522	TSTA3	protein_coding	1
ENSG00000104671	DCTN6	protein_coding	1
ENSG00000104679	R3HCC1	protein_coding	1
ENSG00000104738	MCM4	protein_coding	1
ENSG00000104756	KCTD9	protein_coding	1
ENSG00000104783	KCNN4	protein_coding	1
ENSG00000104859	CLASRP	protein_coding	1
ENSG00000104866	PPP1R37	protein_coding	1
ENSG00000104872	PIH1D1	protein_coding	1
ENSG00000104884	ERCC2	protein_coding	1
ENSG00000104888	SLC17A7	protein_coding	1
ENSG00000104889	RNASEH2A	protein_coding	1
ENSG00000104967	NOVA2	protein_coding	1
ENSG00000104969	SGTA	protein_coding	1
ENSG00000104983	CCDC61	protein_coding	1
ENSG00000105085	MED26	protein_coding	1
ENSG00000105137	SYDE1	protein_coding	1
ENSG00000105173	CCNE1	protein_coding	1
ENSG00000105227	PRX	protein_coding	1
ENSG00000105258	POLR2I	protein_coding	1
ENSG00000105398	SULT2A1	protein_coding	1
ENSG00000105516	DBP	protein_coding	1
ENSG00000105538	RASIP1	protein_coding	1
ENSG00000105655	ISYNA1	protein_coding	1
ENSG00000105662	CRTC1	protein_coding	1
ENSG00000105672	ETV2	protein_coding	1
ENSG00000105676	ARMC6	protein_coding	1
ENSG00000105711	SCN1B	protein_coding	1
ENSG00000105755	ETHE1	protein_coding	1
ENSG00000105825	TFPI2	protein_coding	1
ENSG00000105829	BET1	protein_coding	1
ENSG00000105854	PON2	protein_coding	1
ENSG00000105865	DUS4L	protein_coding	1
ENSG00000105963	ADAP1	protein_coding	1
ENSG00000105976	MET	protein_coding	1
ENSG00000105983	LMBR1	protein_coding	1
ENSG00000105997	HOXA3	protein_coding	1
ENSG00000106004	HOXA5	protein_coding	1
ENSG00000106025	TSPAN12	protein_coding	1
ENSG00000106049	HIBADH	protein_coding	1
ENSG00000106330	MOSPD3	protein_coding	1
ENSG00000106344	RBM28	protein_coding	1
ENSG00000106462	EZH2	protein_coding	1
ENSG00000106477	CEP41	protein_coding	1
ENSG00000106524	ANKMY2	protein_coding	1
ENSG00000106537	TSPAN13	protein_coding	1
ENSG00000106615	RHEB	protein_coding	1
ENSG00000106733	NMRK1	protein_coding	1
ENSG00000106772	PRUNE2	protein_coding	1
ENSG00000106853	PTGR1	protein_coding	1
ENSG00000106992	AK1	protein_coding	1
ENSG00000107186	MPDZ	protein_coding	1
ENSG00000107281	NPDC1	protein_coding	1
ENSG00000107317	PTGDS	protein_coding	1
ENSG00000107331	ABCA2	protein_coding	1
ENSG00000107537	PHYH	protein_coding	1
ENSG00000107672	NSMCE4A	protein_coding	1
ENSG00000107779	BMPR1A	protein_coding	1
ENSG00000107789	MINPP1	protein_coding	1
ENSG00000107890	ANKRD26	protein_coding	1
ENSG00000107959	PITRM1	protein_coding	1
ENSG00000107960	OBFC1	protein_coding	1
ENSG00000107968	MAP3K8	protein_coding	1
ENSG00000108010	GLRX3	protein_coding	1
ENSG00000108106	UBE2S	protein_coding	1
ENSG00000108306	FBXL20	protein_coding	1
ENSG00000108387	SEPT4	protein_coding	1
ENSG00000108443	RPS6KB1	protein_coding	1
ENSG00000108448	TRIM16L	protein_coding	1
ENSG00000108468	CBX1	protein_coding	1
ENSG00000108479	GALK1	protein_coding	1
ENSG00000108622	ICAM2	protein_coding	1
ENSG00000108639	SYNGR2	protein_coding	1
ENSG00000108666	C17orf75	protein_coding	1
ENSG00000108773	KAT2A	protein_coding	1
ENSG00000108813	DLX4	protein_coding	1
ENSG00000108839	ALOX12	protein_coding	1
ENSG00000108932	SLC16A6	protein_coding	1
ENSG00000108950	FAM20A	protein_coding	1
ENSG00000108961	RANGRF	protein_coding	1
ENSG00000108963	DPH1	protein_coding	1
ENSG00000109016	DHRS7B	protein_coding	1
ENSG00000109066	TMEM104	protein_coding	1
ENSG00000109083	IFT20	protein_coding	1
ENSG00000109089	CDR2L	protein_coding	1
ENSG00000109180	OCIAD1	protein_coding	1
ENSG00000109390	NDUFC1	protein_coding	1
ENSG00000109501	WFS1	protein_coding	1
ENSG00000109586	GALNT7	protein_coding	1
ENSG00000109775	UFSP2	protein_coding	1
ENSG00000109794	FAM149A	protein_coding	1
ENSG00000109943	CRTAM	protein_coding	1
ENSG00000109944	C11orf63	protein_coding	1
ENSG00000109956	B3GAT1	protein_coding	1
ENSG00000110002	VWA5A	protein_coding	1
ENSG00000110013	SIAE	protein_coding	1
ENSG00000110025	SNX15	protein_coding	1
ENSG00000110171	TRIM3	protein_coding	1
ENSG00000110243	APOA5	protein_coding	1
ENSG00000110315	RNF141	protein_coding	1
ENSG00000110693	SOX6	protein_coding	1
ENSG00000110721	CHKA	protein_coding	1
ENSG00000110801	PSMD9	protein_coding	1
ENSG00000110911	SLC11A2	protein_coding	1
ENSG00000110921	MVK	protein_coding	1
ENSG00000110925	CSRNP2	protein_coding	1
ENSG00000111052	LIN7A	protein_coding	1
ENSG00000111206	FOXM1	protein_coding	1
ENSG00000111231	GPN3	protein_coding	1
ENSG00000111254	AKAP3	protein_coding	1
ENSG00000111358	GTF2H3	protein_coding	1
ENSG00000111424	VDR	protein_coding	1
ENSG00000111450	STX2	protein_coding	1
ENSG00000111666	CHPT1	protein_coding	1
ENSG00000111725	PRKAB1	protein_coding	1
ENSG00000111727	HCFC2	protein_coding	1
ENSG00000111728	ST8SIA1	protein_coding	1
ENSG00000111729	CLEC4A	protein_coding	1
ENSG00000111785	RIC8B	protein_coding	1
ENSG00000111863	ADTRP	protein_coding	1
ENSG00000111906	HDDC2	protein_coding	1
ENSG00000112144	ICK	protein_coding	1
ENSG00000112195	TREML2	protein_coding	1
ENSG00000112208	BAG2	protein_coding	1
ENSG00000112210	RAB23	protein_coding	1
ENSG00000112212	TSPO2	protein_coding	1
ENSG00000112238	PRDM13	protein_coding	1
ENSG00000112294	ALDH5A1	protein_coding	1
ENSG00000112305	SMAP1	protein_coding	1
ENSG00000112312	GMNN	protein_coding	1
ENSG00000112514	CUTA	protein_coding	1
ENSG00000112655	PTK7	protein_coding	1
ENSG00000112659	CUL9	protein_coding	1
ENSG00000112715	VEGFA	protein_coding	1
ENSG00000112759	SLC29A1	protein_coding	1
ENSG00000112769	LAMA4	protein_coding	1
ENSG00000113119	TMCO6	protein_coding	1
ENSG00000113231	PDE8B	protein_coding	1
ENSG00000113240	CLK4	protein_coding	1
ENSG00000113318	MSH3	protein_coding	1
ENSG00000113319	RASGRF2	protein_coding	1
ENSG00000113430	IRX4	protein_coding	1
ENSG00000113456	RAD1	protein_coding	1
ENSG00000113460	BRIX1	protein_coding	1
ENSG00000113504	SLC12A7	protein_coding	1
ENSG00000113621	TXNDC15	protein_coding	1
ENSG00000113645	WWC1	protein_coding	1
ENSG00000113749	HRH2	protein_coding	1
ENSG00000113811	SELK	protein_coding	1
ENSG00000113838	TBCCD1	protein_coding	1
ENSG00000113889	KNG1	protein_coding	1
ENSG00000113916	BCL6	protein_coding	1
ENSG00000113924	HGD	protein_coding	1
ENSG00000113966	ARL6	protein_coding	1
ENSG00000114019	AMOTL2	protein_coding	1
ENSG00000114021	NIT2	protein_coding	1
ENSG00000114115	RBP1	protein_coding	1
ENSG00000114354	TFG	protein_coding	1
ENSG00000114378	HYAL1	protein_coding	1
ENSG00000114395	CYB561D2	protein_coding	1
ENSG00000114520	SNX4	protein_coding	1
ENSG00000114544	SLC41A3	protein_coding	1
ENSG00000115109	EPB41L5	protein_coding	1
ENSG00000115170	ACVR1	protein_coding	1
ENSG00000115266	APC2	protein_coding	1
ENSG00000115274	INO80B	protein_coding	1
ENSG00000115317	HTRA2	protein_coding	1
ENSG00000115339	GALNT3	protein_coding	1
ENSG00000115353	TACR1	protein_coding	1
ENSG00000115468	EFHD1	protein_coding	1
ENSG00000115486	GGCX	protein_coding	1
ENSG00000115526	CHST10	protein_coding	1
ENSG00000115541	HSPE1	protein_coding	1
ENSG00000115568	ZNF142	protein_coding	1
ENSG00000115850	LCT	protein_coding	1
ENSG00000116030	SUMO1	protein_coding	1
ENSG00000116095	PLEKHA3	protein_coding	1
ENSG00000116106	EPHA4	protein_coding	1
ENSG00000116198	CEP104	protein_coding	1
ENSG00000116212	LRRC42	protein_coding	1
ENSG00000116213	WRAP73	protein_coding	1
ENSG00000116254	CHD5	protein_coding	1
ENSG00000116525	TRIM62	protein_coding	1
ENSG00000116544	DLGAP3	protein_coding	1
ENSG00000116704	SLC35D1	protein_coding	1
ENSG00000116711	PLA2G4A	protein_coding	1
ENSG00000116717	GADD45A	protein_coding	1
ENSG00000116729	WLS	protein_coding	1
ENSG00000116750	UCHL5	protein_coding	1
ENSG00000116761	CTH	protein_coding	1
ENSG00000116771	AGMAT	protein_coding	1
ENSG00000116903	EXOC8	protein_coding	1
ENSG00000116922	C1orf109	protein_coding	1
ENSG00000116983	HPCAL4	protein_coding	1
ENSG00000116990	MYCL	protein_coding	1
ENSG00000117114	LPHN2	protein_coding	1
ENSG00000117151	CTBS	protein_coding	1
ENSG00000117155	SSX2IP	protein_coding	1
ENSG00000117298	ECE1	protein_coding	1
ENSG00000117322	CR2	protein_coding	1
ENSG00000117399	CDC20	protein_coding	1
ENSG00000117411	B4GALT2	protein_coding	1
ENSG00000117533	VAMP4	protein_coding	1
ENSG00000117791	MARC2	protein_coding	1
ENSG00000117862	TXNDC12	protein_coding	1
ENSG00000118193	KIF14	protein_coding	1
ENSG00000118217	ATF6	protein_coding	1
ENSG00000118257	NRP2	protein_coding	1
ENSG00000118520	ARG1	protein_coding	1
ENSG00000118690	ARMC2	protein_coding	1
ENSG00000118777	ABCG2	protein_coding	1
ENSG00000118946	PCDH17	protein_coding	1
ENSG00000118961	C2orf43	protein_coding	1
ENSG00000119004	CYP20A1	protein_coding	1
ENSG00000119121	TRPM6	protein_coding	1
ENSG00000119227	PIGZ	protein_coding	1
ENSG00000119333	WDR34	protein_coding	1
ENSG00000119640	ACYP1	protein_coding	1
ENSG00000119705	SLIRP	protein_coding	1
ENSG00000119782	FKBP1B	protein_coding	1
ENSG00000119969	HELLS	protein_coding	1
ENSG00000119977	TCTN3	protein_coding	1
ENSG00000119979	FAM45A	protein_coding	1
ENSG00000120051	CCDC147	protein_coding	1
ENSG00000120158	RCL1	protein_coding	1
ENSG00000120162	MOB3B	protein_coding	1
ENSG00000120217	CD274	protein_coding	1
ENSG00000120306	CYSTM1	protein_coding	1
ENSG00000120329	SLC25A2	protein_coding	1
ENSG00000120519	SLC10A7	protein_coding	1
ENSG00000120586	MRC1	protein_coding	1
ENSG00000120594	PLXDC2	protein_coding	1
ENSG00000120647	CCDC77	protein_coding	1
ENSG00000120656	TAF12	protein_coding	1
ENSG00000120688	WBP4	protein_coding	1
ENSG00000120699	EXOSC8	protein_coding	1
ENSG00000120800	UTP20	protein_coding	1
ENSG00000120805	ARL1	protein_coding	1
ENSG00000120889	TNFRSF10B	protein_coding	1
ENSG00000120942	UBIAD1	protein_coding	1
ENSG00000120949	TNFRSF8	protein_coding	1
ENSG00000120992	LYPLA1	protein_coding	1
ENSG00000121058	COIL	protein_coding	1
ENSG00000121073	SLC35B1	protein_coding	1
ENSG00000121211	MND1	protein_coding	1
ENSG00000121289	CEP89	protein_coding	1
ENSG00000121297	TSHZ3	protein_coding	1
ENSG00000121406	ZNF549	protein_coding	1
ENSG00000121440	PDZRN3	protein_coding	1
ENSG00000121766	ZCCHC17	protein_coding	1
ENSG00000121848	RNF115	protein_coding	1
ENSG00000121898	CPXM2	protein_coding	1
ENSG00000121903	ZSCAN20	protein_coding	1
ENSG00000121931	LRIF1	protein_coding	1
ENSG00000121989	ACVR2A	protein_coding	1
ENSG00000122121	XPNPEP2	protein_coding	1
ENSG00000122140	MRPS2	protein_coding	1
ENSG00000122176	FMOD	protein_coding	1
ENSG00000122376	FAM35A	protein_coding	1
ENSG00000122390	NAA60	protein_coding	1
ENSG00000122435	TRMT13	protein_coding	1
ENSG00000122483	CCDC18	protein_coding	1
ENSG00000122547	EEPD1	protein_coding	1
ENSG00000122574	WIPF3	protein_coding	1
ENSG00000122729	ACO1	protein_coding	1
ENSG00000122877	EGR2	protein_coding	1
ENSG00000123131	PRDX4	protein_coding	1
ENSG00000123154	WDR83	protein_coding	1
ENSG00000123191	ATP7B	protein_coding	1
ENSG00000123353	ORMDL2	protein_coding	1
ENSG00000123358	NR4A1	protein_coding	1
ENSG00000123360	PDE1B	protein_coding	1
ENSG00000123407	HOXC12	protein_coding	1
ENSG00000123444	KBTBD4	protein_coding	1
ENSG00000123453	SARDH	protein_coding	1
ENSG00000123496	IL13RA2	protein_coding	1
ENSG00000123600	METTL8	protein_coding	1
ENSG00000123612	ACVR1C	protein_coding	1
ENSG00000123689	G0S2	protein_coding	1
ENSG00000123700	KCNJ2	protein_coding	1
ENSG00000123810	B9D2	protein_coding	1
ENSG00000123815	ADCK4	protein_coding	1
ENSG00000123999	INHA	protein_coding	1
ENSG00000124019	FAM124B	protein_coding	1
ENSG00000124074	ENKD1	protein_coding	1
ENSG00000124102	PI3	protein_coding	1
ENSG00000124104	SNX21	protein_coding	1
ENSG00000124191	TOX2	protein_coding	1
ENSG00000124205	EDN3	protein_coding	1
ENSG00000124343	XG	protein_coding	1
ENSG00000124440	HIF3A	protein_coding	1
ENSG00000124507	PACSIN1	protein_coding	1
ENSG00000124608	AARS2	protein_coding	1
ENSG00000124614	RPS10	protein_coding	1
ENSG00000124659	TBCC	protein_coding	1
ENSG00000125170	DOK4	protein_coding	1
ENSG00000125247	TMTC4	protein_coding	1
ENSG00000125352	RNF113A	protein_coding	1
ENSG00000125384	PTGER2	protein_coding	1
ENSG00000125449	ARMC7	protein_coding	1
ENSG00000125454	SLC25A19	protein_coding	1
ENSG00000125459	MSTO1	protein_coding	1
ENSG00000125484	GTF3C4	protein_coding	1
ENSG00000125510	OPRL1	protein_coding	1
ENSG00000125726	CD70	protein_coding	1
ENSG00000125812	GZF1	protein_coding	1
ENSG00000125814	NAPB	protein_coding	1
ENSG00000125841	NRSN2	protein_coding	1
ENSG00000125864	BFSP1	protein_coding	1
ENSG00000125878	TCF15	protein_coding	1
ENSG00000125967	NECAB3	protein_coding	1
ENSG00000125999	BPIFB1	protein_coding	1
ENSG00000126091	ST3GAL3	protein_coding	1
ENSG00000126215	XRCC3	protein_coding	1
ENSG00000126262	FFAR2	protein_coding	1
ENSG00000126391	FRMD8	protein_coding	1
ENSG00000126453	BCL2L12	protein_coding	1
ENSG00000126522	ASL	protein_coding	1
ENSG00000126705	AHDC1	protein_coding	1
ENSG00000126778	SIX1	protein_coding	1
ENSG00000126838	PZP	protein_coding	1
ENSG00000126903	SLC10A3	protein_coding	1
ENSG00000126947	ARMCX1	protein_coding	1
ENSG00000127080	IPPK	protein_coding	1
ENSG00000127081	ZNF484	protein_coding	1
ENSG00000127399	LRRC61	protein_coding	1
ENSG00000127463	EMC1	protein_coding	1
ENSG00000127578	WFIKKN1	protein_coding	1
ENSG00000127993	RBM48	protein_coding	1
ENSG00000128000	ZNF780B	protein_coding	1
ENSG00000128050	PAICS	protein_coding	1
ENSG00000128191	DGCR8	protein_coding	1
ENSG00000128242	GAL3ST1	protein_coding	1
ENSG00000128563	PRKRIP1	protein_coding	1
ENSG00000128609	NDUFA5	protein_coding	1
ENSG00000128654	MTX2	protein_coding	1
ENSG00000128709	HOXD9	protein_coding	1
ENSG00000128802	GDF2	protein_coding	1
ENSG00000128965	CHAC1	protein_coding	1
ENSG00000129055	ANAPC13	protein_coding	1
ENSG00000129195	FAM64A	protein_coding	1
ENSG00000129219	PLD2	protein_coding	1
ENSG00000129270	MMP28	protein_coding	1
ENSG00000129450	SIGLEC9	protein_coding	1
ENSG00000129480	DTD2	protein_coding	1
ENSG00000129514	FOXA1	protein_coding	1
ENSG00000129646	QRICH2	protein_coding	1
ENSG00000129696	TTI2	protein_coding	1
ENSG00000129810	SGOL1	protein_coding	1
ENSG00000129932	DOHH	protein_coding	1
ENSG00000129990	SYT5	protein_coding	1
ENSG00000130023	C6orf70	protein_coding	1
ENSG00000130037	KCNA5	protein_coding	1
ENSG00000130202	PVRL2	protein_coding	1
ENSG00000130518	KIAA1683	protein_coding	1
ENSG00000130558	OLFM1	protein_coding	1
ENSG00000130590	SAMD10	protein_coding	1
ENSG00000130675	MNX1	protein_coding	1
ENSG00000130695	CEP85	protein_coding	1
ENSG00000130700	GATA5	protein_coding	1
ENSG00000130731	C16orf13	protein_coding	1
ENSG00000130751	NPAS1	protein_coding	1
ENSG00000130810	PPAN	protein_coding	1
ENSG00000130822	PNCK	protein_coding	1
ENSG00000130827	PLXNA3	protein_coding	1
ENSG00000130881	LRP3	protein_coding	1
ENSG00000130935	NOL11	protein_coding	1
ENSG00000131013	PPIL4	protein_coding	1
ENSG00000131148	EMC8	protein_coding	1
ENSG00000131188	PRR7	protein_coding	1
ENSG00000131238	PPT1	protein_coding	1
ENSG00000131269	ABCB7	protein_coding	1
ENSG00000131373	HACL1	protein_coding	1
ENSG00000131381	ZFYVE20	protein_coding	1
ENSG00000131386	GALNT15	protein_coding	1
ENSG00000131398	KCNC3	protein_coding	1
ENSG00000131437	KIF3A	protein_coding	1
ENSG00000131462	TUBG1	protein_coding	1
ENSG00000131503	ANKHD1	protein_coding	1
ENSG00000131697	NPHP4	protein_coding	1
ENSG00000131732	ZCCHC9	protein_coding	1
ENSG00000131779	PEX11B	protein_coding	1
ENSG00000131781	FMO5	protein_coding	1
ENSG00000131791	PRKAB2	protein_coding	1
ENSG00000131876	SNRPA1	protein_coding	1
ENSG00000131899	LLGL1	protein_coding	1
ENSG00000131910	NR0B2	protein_coding	1
ENSG00000131979	GCH1	protein_coding	1
ENSG00000132122	SPATA6	protein_coding	1
ENSG00000132130	LHX1	protein_coding	1
ENSG00000132286	TIMM10B	protein_coding	1
ENSG00000132329	RAMP1	protein_coding	1
ENSG00000132394	EEFSEC	protein_coding	1
ENSG00000132434	LANCL2	protein_coding	1
ENSG00000132600	PRMT7	protein_coding	1
ENSG00000132622	HSPA12B	protein_coding	1
ENSG00000132640	BTBD3	protein_coding	1
ENSG00000132661	NXT1	protein_coding	1
ENSG00000132664	POLR3F	protein_coding	1
ENSG00000132744	ACY3	protein_coding	1
ENSG00000132781	MUTYH	protein_coding	1
ENSG00000132837	DMGDH	protein_coding	1
ENSG00000132952	USPL1	protein_coding	1
ENSG00000133027	PEMT	protein_coding	1
ENSG00000133065	SLC41A1	protein_coding	1
ENSG00000133111	RFXAP	protein_coding	1
ENSG00000133121	STARD13	protein_coding	1
ENSG00000133138	TBC1D8B	protein_coding	1
ENSG00000133247	SUV420H2	protein_coding	1
ENSG00000133250	ZNF414	protein_coding	1
ENSG00000133302	ANKRD32	protein_coding	1
ENSG00000133315	MACROD1	protein_coding	1
ENSG00000133401	PDZD2	protein_coding	1
ENSG00000133424	LARGE	protein_coding	1
ENSG00000133477	FAM83F	protein_coding	1
ENSG00000133678	TMEM254	protein_coding	1
ENSG00000133740	E2F5	protein_coding	1
ENSG00000133812	SBF2	protein_coding	1
ENSG00000133874	RNF122	protein_coding	1
ENSG00000133935	C14orf1	protein_coding	1
ENSG00000133943	C14orf159	protein_coding	1
ENSG00000133997	MED6	protein_coding	1
ENSG00000134042	MRO	protein_coding	1
ENSG00000134058	CDK7	protein_coding	1
ENSG00000134070	IRAK2	protein_coding	1
ENSG00000134072	CAMK1	protein_coding	1
ENSG00000134146	DPH6	protein_coding	1
ENSG00000134198	TSPAN2	protein_coding	1
ENSG00000134222	PSRC1	protein_coding	1
ENSG00000134243	SORT1	protein_coding	1
ENSG00000134253	TRIM45	protein_coding	1
ENSG00000134285	FKBP11	protein_coding	1
ENSG00000134317	GRHL1	protein_coding	1
ENSG00000134323	MYCN	protein_coding	1
ENSG00000134398	ERN2	protein_coding	1
ENSG00000134490	TMEM241	protein_coding	1
ENSG00000134531	EMP1	protein_coding	1
ENSG00000134548	C12orf39	protein_coding	1
ENSG00000134569	LRP4	protein_coding	1
ENSG00000134574	DDB2	protein_coding	1
ENSG00000134640	MTNR1B	protein_coding	1
ENSG00000134709	HOOK1	protein_coding	1
ENSG00000134780	DAGLA	protein_coding	1
ENSG00000134871	COL4A2	protein_coding	1
ENSG00000134897	BIVM	protein_coding	1
ENSG00000134955	SLC37A2	protein_coding	1
ENSG00000135047	CTSL	protein_coding	1
ENSG00000135070	ISCA1	protein_coding	1
ENSG00000135451	TROAP	protein_coding	1
ENSG00000135452	TSPAN31	protein_coding	1
ENSG00000135476	ESPL1	protein_coding	1
ENSG00000135482	ZC3H10	protein_coding	1
ENSG00000135519	KCNH3	protein_coding	1
ENSG00000135521	LTV1	protein_coding	1
ENSG00000135547	HEY2	protein_coding	1
ENSG00000135549	PKIB	protein_coding	1
ENSG00000135605	TEC	protein_coding	1
ENSG00000135638	EMX1	protein_coding	1
ENSG00000135643	KCNMB4	protein_coding	1
ENSG00000135835	KIAA1614	protein_coding	1
ENSG00000135847	ACBD6	protein_coding	1
ENSG00000135913	USP37	protein_coding	1
ENSG00000135925	WNT10A	protein_coding	1
ENSG00000135972	MRPS9	protein_coding	1
ENSG00000136011	STAB2	protein_coding	1
ENSG00000136048	DRAM1	protein_coding	1
ENSG00000136098	NEK3	protein_coding	1
ENSG00000136111	TBC1D4	protein_coding	1
ENSG00000136146	MED4	protein_coding	1
ENSG00000136153	LMO7	protein_coding	1
ENSG00000136160	EDNRB	protein_coding	1
ENSG00000136197	C7orf25	protein_coding	1
ENSG00000136243	NUPL2	protein_coding	1
ENSG00000136274	NACAD	protein_coding	1
ENSG00000136319	TTC5	protein_coding	1
ENSG00000136542	GALNT5	protein_coding	1
ENSG00000136574	GATA4	protein_coding	1
ENSG00000136643	RPS6KC1	protein_coding	1
ENSG00000136848	DAB2IP	protein_coding	1
ENSG00000136854	STXBP1	protein_coding	1
ENSG00000136868	SLC31A1	protein_coding	1
ENSG00000136960	ENPP2	protein_coding	1
ENSG00000137103	TMEM8B	protein_coding	1
ENSG00000137171	KLC4	protein_coding	1
ENSG00000137185	ZSCAN9	protein_coding	1
ENSG00000137266	SLC22A23	protein_coding	1
ENSG00000137274	BPHL	protein_coding	1
ENSG00000137364	TPMT	protein_coding	1
ENSG00000137492	PRKRIR	protein_coding	1
ENSG00000137494	ANKRD42	protein_coding	1
ENSG00000137504	CREBZF	protein_coding	1
ENSG00000137563	GGH	protein_coding	1
ENSG00000137672	TRPC6	protein_coding	1
ENSG00000137700	SLC37A4	protein_coding	1
ENSG00000137720	C11orf1	protein_coding	1
ENSG00000137726	FXYD6	protein_coding	1
ENSG00000137822	TUBGCP4	protein_coding	1
ENSG00000137842	TMEM62	protein_coding	1
ENSG00000137936	BCAR3	protein_coding	1
ENSG00000137942	FNBP1L	protein_coding	1
ENSG00000137955	RABGGTB	protein_coding	1
ENSG00000138028	CGREF1	protein_coding	1
ENSG00000138030	KHK	protein_coding	1
ENSG00000138035	PNPT1	protein_coding	1
ENSG00000138036	DYNC2LI1	protein_coding	1
ENSG00000138085	ATRAID	protein_coding	1
ENSG00000138092	CENPO	protein_coding	1
ENSG00000138134	STAMBPL1	protein_coding	1
ENSG00000138138	ATAD1	protein_coding	1
ENSG00000138193	PLCE1	protein_coding	1
ENSG00000138286	FAM149B1	protein_coding	1
ENSG00000138303	ASCC1	protein_coding	1
ENSG00000138356	AOX1	protein_coding	1
ENSG00000138399	FASTKD1	protein_coding	1
ENSG00000138413	IDH1	protein_coding	1
ENSG00000138430	OLA1	protein_coding	1
ENSG00000138442	WDR12	protein_coding	1
ENSG00000138459	SLC35A5	protein_coding	1
ENSG00000138600	SPPL2A	protein_coding	1
ENSG00000138621	PPCDC	protein_coding	1
ENSG00000138639	ARHGAP24	protein_coding	1
ENSG00000138646	HERC5	protein_coding	1
ENSG00000138658	C4orf21	protein_coding	1
ENSG00000138686	BBS7	protein_coding	1
ENSG00000138744	NAAA	protein_coding	1
ENSG00000138778	CENPE	protein_coding	1
ENSG00000138780	GSTCD	protein_coding	1
ENSG00000138794	CASP6	protein_coding	1
ENSG00000138821	SLC39A8	protein_coding	1
ENSG00000139160	METTL20	protein_coding	1
ENSG00000139174	PRICKLE1	protein_coding	1
ENSG00000139182	CLSTN3	protein_coding	1
ENSG00000139192	TAPBPL	protein_coding	1
ENSG00000139209	SLC38A4	protein_coding	1
ENSG00000139211	AMIGO2	protein_coding	1
ENSG00000139263	LRIG3	protein_coding	1
ENSG00000139405	C12orf52	protein_coding	1
ENSG00000139438	FAM222A	protein_coding	1
ENSG00000139514	SLC7A1	protein_coding	1
ENSG00000139531	SUOX	protein_coding	1
ENSG00000139546	TARBP2	protein_coding	1
ENSG00000139549	DHH	protein_coding	1
ENSG00000139597	N4BP2L1	protein_coding	1
ENSG00000139620	KANSL2	protein_coding	1
ENSG00000139624	CERS5	protein_coding	1
ENSG00000139625	MAP3K12	protein_coding	1
ENSG00000139629	GALNT6	protein_coding	1
ENSG00000139636	LMBR1L	protein_coding	1
ENSG00000139714	MORN3	protein_coding	1
ENSG00000139719	VPS33A	protein_coding	1
ENSG00000139974	SLC38A6	protein_coding	1
ENSG00000139998	RAB15	protein_coding	1
ENSG00000140006	WDR89	protein_coding	1
ENSG00000140263	SORD	protein_coding	1
ENSG00000140307	GTF2A2	protein_coding	1
ENSG00000140379	BCL2A1	protein_coding	1
ENSG00000140386	SCAPER	protein_coding	1
ENSG00000140391	TSPAN3	protein_coding	1
ENSG00000140443	IGF1R	protein_coding	1
ENSG00000140471	LINS	protein_coding	1
ENSG00000140525	FANCI	protein_coding	1
ENSG00000140598	EFTUD1	protein_coding	1
ENSG00000140691	ARMC5	protein_coding	1
ENSG00000140950	TLDC1	protein_coding	1
ENSG00000141012	GALNS	protein_coding	1
ENSG00000141161	UNC45B	protein_coding	1
ENSG00000141384	TAF4B	protein_coding	1
ENSG00000141424	SLC39A6	protein_coding	1
ENSG00000141428	C18orf21	protein_coding	1
ENSG00000141458	NPC1	protein_coding	1
ENSG00000141505	ASGR1	protein_coding	1
ENSG00000141540	TTYH2	protein_coding	1
ENSG00000141542	RAB40B	protein_coding	1
ENSG00000141570	CBX8	protein_coding	1
ENSG00000141665	FBXO15	protein_coding	1
ENSG00000141698	NT5C3B	protein_coding	1
ENSG00000141837	CACNA1A	protein_coding	1
ENSG00000141873	SLC39A3	protein_coding	1
ENSG00000142065	ZFP14	protein_coding	1
ENSG00000142082	SIRT3	protein_coding	1
ENSG00000142102	ATHL1	protein_coding	1
ENSG00000142178	SIK1	protein_coding	1
ENSG00000142252	GEMIN7	protein_coding	1
ENSG00000142279	WTIP	protein_coding	1
ENSG00000142409	ZNF787	protein_coding	1
ENSG00000142444	C19orf52	protein_coding	1
ENSG00000142512	SIGLEC10	protein_coding	1
ENSG00000142528	ZNF473	protein_coding	1
ENSG00000142606	MMEL1	protein_coding	1
ENSG00000142611	PRDM16	protein_coding	1
ENSG00000142675	CNKSR1	protein_coding	1
ENSG00000142686	C1orf216	protein_coding	1
ENSG00000142694	EVA1B	protein_coding	1
ENSG00000142867	BCL10	protein_coding	1
ENSG00000142973	CYP4B1	protein_coding	1
ENSG00000143079	CTTNBP2NL	protein_coding	1
[truncated: 9,614 more rows]

## Sheet: C13.gene_counts misc only
C13 - miscRNA biotype only
ensembl_id	gene	miscRNA biotype	expr	biotype
ENSG00000253602	CTD-3135A9.3	Other	2	misc_RNA
ENSG00000202198	RN7SK	7SK_RNA	45	misc_RNA								all	>=2 expr	>=3 expr	>=4 expr	>=5 expr	>=10 expr	>=20 expr
ENSG00000223305	RN7SKP30	7SK_RNA	1	misc_RNA							Y_RNA	23941	23865	23797	23722	23690	23498	23296
ENSG00000201793	RN7SKP9	7SK_RNA	1	misc_RNA							Vault_RNA	1303	1303	1303	1303	1303	1303	1303
ENSG00000240869	RN7SL128P	SRP/7SL_RNA	3	misc_RNA							7SK_RNA	47	45	45	45	45	45	45
ENSG00000244256	RN7SL130P	SRP/7SL_RNA	2	misc_RNA							SRP/7SL_RNA	18487	18452	18410	18383	18383	18329	18240
ENSG00000266720	RN7SL14P	SRP/7SL_RNA	1	misc_RNA							Other	2	2	0	0	0	0	0
ENSG00000244230	RN7SL151P	SRP/7SL_RNA	26	misc_RNA							Total	43780	43667	43555	43453	43421	43175	42884
ENSG00000241159	RN7SL160P	SRP/7SL_RNA	1	misc_RNA
ENSG00000266503	RN7SL162P	SRP/7SL_RNA	1	misc_RNA
ENSG00000265624	RN7SL166P	SRP/7SL_RNA	1	misc_RNA
ENSG00000242547	RN7SL169P	SRP/7SL_RNA	11	misc_RNA
ENSG00000243738	RN7SL181P	SRP/7SL_RNA	46	misc_RNA
ENSG00000239279	RN7SL184P	SRP/7SL_RNA	3	misc_RNA
ENSG00000241625	RN7SL18P	SRP/7SL_RNA	1	misc_RNA
ENSG00000265150	RN7SL2	SRP/7SL_RNA	17764	misc_RNA
ENSG00000265123	RN7SL200P	SRP/7SL_RNA	14	misc_RNA
ENSG00000244534	RN7SL211P	SRP/7SL_RNA	1	misc_RNA
ENSG00000264916	RN7SL230P	SRP/7SL_RNA	1	misc_RNA
ENSG00000244389	RN7SL242P	SRP/7SL_RNA	87	misc_RNA
ENSG00000244671	RN7SL280P	SRP/7SL_RNA	3	misc_RNA
ENSG00000266037	RN7SL3	SRP/7SL_RNA	41	misc_RNA
ENSG00000265813	RN7SL300P	SRP/7SL_RNA	1	misc_RNA
ENSG00000263911	RN7SL31P	SRP/7SL_RNA	1	misc_RNA
ENSG00000242170	RN7SL329P	SRP/7SL_RNA	2	misc_RNA
ENSG00000241037	RN7SL335P	SRP/7SL_RNA	2	misc_RNA
ENSG00000243488	RN7SL337P	SRP/7SL_RNA	2	misc_RNA
ENSG00000243049	RN7SL33P	SRP/7SL_RNA	1	misc_RNA
ENSG00000239398	RN7SL342P	SRP/7SL_RNA	1	misc_RNA
ENSG00000265894	RN7SL357P	SRP/7SL_RNA	16	misc_RNA
ENSG00000244384	RN7SL359P	SRP/7SL_RNA	3	misc_RNA
ENSG00000241869	RN7SL363P	SRP/7SL_RNA	2	misc_RNA
ENSG00000243560	RN7SL364P	SRP/7SL_RNA	2	misc_RNA
ENSG00000244314	RN7SL36P	SRP/7SL_RNA	1	misc_RNA
ENSG00000263968	RN7SL381P	SRP/7SL_RNA	2	misc_RNA
ENSG00000244642	RN7SL396P	SRP/7SL_RNA	2	misc_RNA
ENSG00000266875	RN7SL408P	SRP/7SL_RNA	2	misc_RNA
ENSG00000242696	RN7SL40P	SRP/7SL_RNA	35	misc_RNA
ENSG00000244034	RN7SL424P	SRP/7SL_RNA	3	misc_RNA
ENSG00000242769	RN7SL432P	SRP/7SL_RNA	6	misc_RNA
ENSG00000264761	RN7SL43P	SRP/7SL_RNA	12	misc_RNA
ENSG00000265753	RN7SL444P	SRP/7SL_RNA	7	misc_RNA
ENSG00000240577	RN7SL445P	SRP/7SL_RNA	3	misc_RNA
ENSG00000263841	RN7SL44P	SRP/7SL_RNA	2	misc_RNA
ENSG00000240847	RN7SL497P	SRP/7SL_RNA	1	misc_RNA
ENSG00000265802	RN7SL49P	SRP/7SL_RNA	2	misc_RNA
ENSG00000263740	RN7SL4P	SRP/7SL_RNA	2	misc_RNA
ENSG00000240733	RN7SL502P	SRP/7SL_RNA	1	misc_RNA
ENSG00000241789	RN7SL504P	SRP/7SL_RNA	1	misc_RNA
ENSG00000241420	RN7SL505P	SRP/7SL_RNA	1	misc_RNA
ENSG00000239821	RN7SL513P	SRP/7SL_RNA	8	misc_RNA
ENSG00000240877	RN7SL521P	SRP/7SL_RNA	1	misc_RNA
ENSG00000242712	RN7SL529P	SRP/7SL_RNA	3	misc_RNA
ENSG00000244609	RN7SL532P	SRP/7SL_RNA	1	misc_RNA
ENSG00000265842	RN7SL53P	SRP/7SL_RNA	1	misc_RNA
ENSG00000239224	RN7SL546P	SRP/7SL_RNA	1	misc_RNA
ENSG00000240606	RN7SL564P	SRP/7SL_RNA	5	misc_RNA
ENSG00000242822	RN7SL575P	SRP/7SL_RNA	1	misc_RNA
ENSG00000244264	RN7SL597P	SRP/7SL_RNA	2	misc_RNA
ENSG00000244236	RN7SL604P	SRP/7SL_RNA	1	misc_RNA
ENSG00000243847	RN7SL610P	SRP/7SL_RNA	1	misc_RNA
ENSG00000241243	RN7SL629P	SRP/7SL_RNA	1	misc_RNA
ENSG00000244376	RN7SL636P	SRP/7SL_RNA	3	misc_RNA
ENSG00000243124	RN7SL643P	SRP/7SL_RNA	6	misc_RNA
ENSG00000265727	RN7SL648P	SRP/7SL_RNA	1	misc_RNA
ENSG00000239333	RN7SL658P	SRP/7SL_RNA	2	misc_RNA
ENSG00000265770	RN7SL660P	SRP/7SL_RNA	1	misc_RNA
ENSG00000265078	RN7SL664P	SRP/7SL_RNA	13	misc_RNA
ENSG00000264169	RN7SL665P	SRP/7SL_RNA	7	misc_RNA
ENSG00000239742	RN7SL672P	SRP/7SL_RNA	2	misc_RNA
ENSG00000239899	RN7SL674P	SRP/7SL_RNA	7	misc_RNA
ENSG00000243905	RN7SL679P	SRP/7SL_RNA	150	misc_RNA
ENSG00000243714	RN7SL696P	SRP/7SL_RNA	1	misc_RNA
ENSG00000244232	RN7SL698P	SRP/7SL_RNA	2	misc_RNA
ENSG00000241693	RN7SL704P	SRP/7SL_RNA	1	misc_RNA
ENSG00000266828	RN7SL712P	SRP/7SL_RNA	31	misc_RNA
ENSG00000264618	RN7SL732P	SRP/7SL_RNA	2	misc_RNA
ENSG00000243420	RN7SL734P	SRP/7SL_RNA	2	misc_RNA
ENSG00000242620	RN7SL736P	SRP/7SL_RNA	2	misc_RNA
ENSG00000243954	RN7SL743P	SRP/7SL_RNA	1	misc_RNA
ENSG00000240964	RN7SL751P	SRP/7SL_RNA	1	misc_RNA
ENSG00000239437	RN7SL752P	SRP/7SL_RNA	2	misc_RNA
ENSG00000239908	RN7SL75P	SRP/7SL_RNA	1	misc_RNA
ENSG00000241529	RN7SL767P	SRP/7SL_RNA	20	misc_RNA
ENSG00000266730	RN7SL773P	SRP/7SL_RNA	1	misc_RNA
ENSG00000242436	RN7SL789P	SRP/7SL_RNA	1	misc_RNA
ENSG00000239888	RN7SL792P	SRP/7SL_RNA	2	misc_RNA
ENSG00000266794	RN7SL7P	SRP/7SL_RNA	8	misc_RNA
ENSG00000266185	RN7SL804P	SRP/7SL_RNA	3	misc_RNA
ENSG00000240637	RN7SL808P	SRP/7SL_RNA	1	misc_RNA
ENSG00000244218	RN7SL81P	SRP/7SL_RNA	1	misc_RNA
ENSG00000242764	RN7SL824P	SRP/7SL_RNA	40	misc_RNA
ENSG00000239390	RN7SL87P	SRP/7SL_RNA	13	misc_RNA
ENSG00000242216	RN7SL97P	SRP/7SL_RNA	10	misc_RNA
ENSG00000201098	RNY1	Y_RNA	4973	misc_RNA
ENSG00000206617	RNY1P5	Y_RNA	2	misc_RNA
ENSG00000202354	RNY3	Y_RNA	1705	misc_RNA
ENSG00000201955	RNY3P1	Y_RNA	6	misc_RNA
ENSG00000212197	RNY3P6	Y_RNA	2	misc_RNA
ENSG00000252316	RNY4	Y_RNA	15914	misc_RNA
ENSG00000252159	RNY4P1	Y_RNA	6	misc_RNA
ENSG00000252403	RNY4P11	Y_RNA	6	misc_RNA
ENSG00000202012	RNY4P15	Y_RNA	5	misc_RNA
ENSG00000201818	RNY4P17	Y_RNA	9	misc_RNA
ENSG00000200510	RNY4P2	Y_RNA	24	misc_RNA
ENSG00000252487	RNY4P20	Y_RNA	10	misc_RNA
ENSG00000201377	RNY4P23	Y_RNA	3	misc_RNA
ENSG00000238711	RNY4P25	Y_RNA	47	misc_RNA
ENSG00000252895	RNY4P26	Y_RNA	3	misc_RNA
ENSG00000200211	RNY4P27	Y_RNA	17	misc_RNA
ENSG00000222733	RNY4P29	Y_RNA	7	misc_RNA
ENSG00000202124	RNY4P3	Y_RNA	3	misc_RNA
ENSG00000253018	RNY4P31	Y_RNA	1	misc_RNA
ENSG00000200843	RNY4P4	Y_RNA	1	misc_RNA
ENSG00000199678	RNY4P5	Y_RNA	4	misc_RNA
ENSG00000200537	RNY4P6	Y_RNA	14	misc_RNA
ENSG00000201470	RNY4P7	Y_RNA	12	misc_RNA
ENSG00000200735	RNY4P8	Y_RNA	38	misc_RNA
ENSG00000200064	RNY4P9	Y_RNA	35	misc_RNA
ENSG00000252310	RNY5	Y_RNA	8	misc_RNA
ENSG00000202129	RNY5P1	Y_RNA	1	misc_RNA
ENSG00000199990	VTRNA1-1	Vault_RNA	1168	misc_RNA
ENSG00000202111	VTRNA1-2	Vault_RNA	33	misc_RNA
ENSG00000202515	VTRNA1-3	Vault_RNA	102	misc_RNA
ENSG00000199291	Y_RNA	Y_RNA	1	misc_RNA
ENSG00000199461	Y_RNA	Y_RNA	1	misc_RNA
ENSG00000199530	Y_RNA	Y_RNA	1	misc_RNA
ENSG00000199710	Y_RNA	Y_RNA	1	misc_RNA
ENSG00000199801	Y_RNA	Y_RNA	1	misc_RNA
ENSG00000199949	Y_RNA	Y_RNA	1	misc_RNA
ENSG00000200049	Y_RNA	Y_RNA	1	misc_RNA
ENSG00000200060	Y_RNA	Y_RNA	1	misc_RNA
ENSG00000200138	Y_RNA	Y_RNA	1	misc_RNA
ENSG00000200208	Y_RNA	Y_RNA	1	misc_RNA
ENSG00000200252	Y_RNA	Y_RNA	1	misc_RNA
ENSG00000200309	Y_RNA	Y_RNA	1	misc_RNA
ENSG00000200502	Y_RNA	Y_RNA	1	misc_RNA
ENSG00000200606	Y_RNA	Y_RNA	1	misc_RNA
ENSG00000200764	Y_RNA	Y_RNA	1	misc_RNA
ENSG00000200855	Y_RNA	Y_RNA	1	misc_RNA
ENSG00000200976	Y_RNA	Y_RNA	1	misc_RNA
ENSG00000200980	Y_RNA	Y_RNA	1	misc_RNA
ENSG00000201023	Y_RNA	Y_RNA	1	misc_RNA
ENSG00000201031	Y_RNA	Y_RNA	1	misc_RNA
ENSG00000201034	Y_RNA	Y_RNA	1	misc_RNA
ENSG00000201071	Y_RNA	Y_RNA	1	misc_RNA
ENSG00000201239	Y_RNA	Y_RNA	1	misc_RNA
ENSG00000201365	Y_RNA	Y_RNA	1	misc_RNA
ENSG00000201498	Y_RNA	Y_RNA	1	misc_RNA
ENSG00000201566	Y_RNA	Y_RNA	1	misc_RNA
ENSG00000201584	Y_RNA	Y_RNA	1	misc_RNA
ENSG00000201649	Y_RNA	Y_RNA	1	misc_RNA
ENSG00000201830	Y_RNA	Y_RNA	1	misc_RNA
ENSG00000201884	Y_RNA	Y_RNA	1	misc_RNA
ENSG00000201933	Y_RNA	Y_RNA	1	misc_RNA
ENSG00000202019	Y_RNA	Y_RNA	1	misc_RNA
ENSG00000202100	Y_RNA	Y_RNA	1	misc_RNA
ENSG00000202146	Y_RNA	Y_RNA	1	misc_RNA
ENSG00000202276	Y_RNA	Y_RNA	1	misc_RNA
ENSG00000202309	Y_RNA	Y_RNA	1	misc_RNA
ENSG00000202459	Y_RNA	Y_RNA	1	misc_RNA
ENSG00000202469	Y_RNA	Y_RNA	1	misc_RNA
ENSG00000202476	Y_RNA	Y_RNA	1	misc_RNA
ENSG00000206640	Y_RNA	Y_RNA	1	misc_RNA
ENSG00000206682	Y_RNA	Y_RNA	1	misc_RNA
ENSG00000206699	Y_RNA	Y_RNA	1	misc_RNA
ENSG00000206925	Y_RNA	Y_RNA	1	misc_RNA
ENSG00000206929	Y_RNA	Y_RNA	1	misc_RNA
ENSG00000206950	Y_RNA	Y_RNA	1	misc_RNA
ENSG00000207009	Y_RNA	Y_RNA	1	misc_RNA
ENSG00000207020	Y_RNA	Y_RNA	1	misc_RNA
ENSG00000207039	Y_RNA	Y_RNA	1	misc_RNA
ENSG00000207069	Y_RNA	Y_RNA	1	misc_RNA
ENSG00000207086	Y_RNA	Y_RNA	1	misc_RNA
ENSG00000207127	Y_RNA	Y_RNA	1	misc_RNA
ENSG00000207132	Y_RNA	Y_RNA	1	misc_RNA
ENSG00000207142	Y_RNA	Y_RNA	1	misc_RNA
ENSG00000207271	Y_RNA	Y_RNA	1	misc_RNA
ENSG00000207317	Y_RNA	Y_RNA	1	misc_RNA
ENSG00000207363	Y_RNA	Y_RNA	1	misc_RNA
ENSG00000207386	Y_RNA	Y_RNA	1	misc_RNA
ENSG00000207391	Y_RNA	Y_RNA	1	misc_RNA
ENSG00000207499	Y_RNA	Y_RNA	1	misc_RNA
ENSG00000222072	Y_RNA	Y_RNA	1	misc_RNA
ENSG00000222395	Y_RNA	Y_RNA	1	misc_RNA
ENSG00000222467	Y_RNA	Y_RNA	1	misc_RNA
ENSG00000222493	Y_RNA	Y_RNA	1	misc_RNA
ENSG00000222529	Y_RNA	Y_RNA	1	misc_RNA
ENSG00000222579	Y_RNA	Y_RNA	1	misc_RNA
ENSG00000222941	Y_RNA	Y_RNA	1	misc_RNA
ENSG00000238366	Y_RNA	Y_RNA	1	misc_RNA
ENSG00000238912	Y_RNA	Y_RNA	1	misc_RNA
ENSG00000251779	Y_RNA	Y_RNA	1	misc_RNA
ENSG00000251811	Y_RNA	Y_RNA	1	misc_RNA
ENSG00000252198	Y_RNA	Y_RNA	1	misc_RNA
ENSG00000252420	Y_RNA	Y_RNA	1	misc_RNA
ENSG00000272051	Y_RNA	Y_RNA	1	misc_RNA
ENSG00000199409	Y_RNA	Y_RNA	2	misc_RNA
ENSG00000199424	Y_RNA	Y_RNA	2	misc_RNA
ENSG00000199440	Y_RNA	Y_RNA	2	misc_RNA
ENSG00000199912	Y_RNA	Y_RNA	2	misc_RNA
ENSG00000200436	Y_RNA	Y_RNA	2	misc_RNA
ENSG00000200547	Y_RNA	Y_RNA	2	misc_RNA
ENSG00000200829	Y_RNA	Y_RNA	2	misc_RNA
ENSG00000201208	Y_RNA	Y_RNA	2	misc_RNA
ENSG00000201723	Y_RNA	Y_RNA	2	misc_RNA
ENSG00000201860	Y_RNA	Y_RNA	2	misc_RNA
ENSG00000201913	Y_RNA	Y_RNA	2	misc_RNA
ENSG00000202072	Y_RNA	Y_RNA	2	misc_RNA
ENSG00000206659	Y_RNA	Y_RNA	2	misc_RNA
ENSG00000206728	Y_RNA	Y_RNA	2	misc_RNA
ENSG00000206817	Y_RNA	Y_RNA	2	misc_RNA
ENSG00000206824	Y_RNA	Y_RNA	2	misc_RNA
ENSG00000207146	Y_RNA	Y_RNA	2	misc_RNA
ENSG00000207151	Y_RNA	Y_RNA	2	misc_RNA
ENSG00000207196	Y_RNA	Y_RNA	2	misc_RNA
ENSG00000207387	Y_RNA	Y_RNA	2	misc_RNA
ENSG00000207417	Y_RNA	Y_RNA	2	misc_RNA
ENSG00000222224	Y_RNA	Y_RNA	2	misc_RNA
ENSG00000223220	Y_RNA	Y_RNA	2	misc_RNA
ENSG00000238426	Y_RNA	Y_RNA	2	misc_RNA
ENSG00000251837	Y_RNA	Y_RNA	2	misc_RNA
ENSG00000252047	Y_RNA	Y_RNA	2	misc_RNA
ENSG00000252064	Y_RNA	Y_RNA	2	misc_RNA
ENSG00000252085	Y_RNA	Y_RNA	2	misc_RNA
ENSG00000252106	Y_RNA	Y_RNA	2	misc_RNA
ENSG00000252612	Y_RNA	Y_RNA	2	misc_RNA
ENSG00000252670	Y_RNA	Y_RNA	2	misc_RNA
ENSG00000252874	Y_RNA	Y_RNA	2	misc_RNA
ENSG00000199516	Y_RNA	Y_RNA	3	misc_RNA
ENSG00000200291	Y_RNA	Y_RNA	3	misc_RNA
ENSG00000200419	Y_RNA	Y_RNA	3	misc_RNA
ENSG00000200544	Y_RNA	Y_RNA	3	misc_RNA
ENSG00000200664	Y_RNA	Y_RNA	3	misc_RNA
ENSG00000200847	Y_RNA	Y_RNA	3	misc_RNA
ENSG00000201216	Y_RNA	Y_RNA	3	misc_RNA
ENSG00000201984	Y_RNA	Y_RNA	3	misc_RNA
ENSG00000202137	Y_RNA	Y_RNA	3	misc_RNA
ENSG00000202306	Y_RNA	Y_RNA	3	misc_RNA
ENSG00000206669	Y_RNA	Y_RNA	3	misc_RNA
ENSG00000206779	Y_RNA	Y_RNA	3	misc_RNA
ENSG00000206805	Y_RNA	Y_RNA	3	misc_RNA
ENSG00000207123	Y_RNA	Y_RNA	3	misc_RNA
ENSG00000207408	Y_RNA	Y_RNA	3	misc_RNA
ENSG00000212569	Y_RNA	Y_RNA	3	misc_RNA
ENSG00000222412	Y_RNA	Y_RNA	3	misc_RNA
ENSG00000222881	Y_RNA	Y_RNA	3	misc_RNA
ENSG00000238516	Y_RNA	Y_RNA	3	misc_RNA
ENSG00000251716	Y_RNA	Y_RNA	3	misc_RNA
ENSG00000252217	Y_RNA	Y_RNA	3	misc_RNA
ENSG00000252660	Y_RNA	Y_RNA	3	misc_RNA
ENSG00000199214	Y_RNA	Y_RNA	4	misc_RNA
ENSG00000199595	Y_RNA	Y_RNA	4	misc_RNA
ENSG00000199751	Y_RNA	Y_RNA	4	misc_RNA
ENSG00000200314	Y_RNA	Y_RNA	4	misc_RNA
ENSG00000200849	Y_RNA	Y_RNA	4	misc_RNA
ENSG00000201489	Y_RNA	Y_RNA	4	misc_RNA
ENSG00000238534	Y_RNA	Y_RNA	4	misc_RNA
ENSG00000199303	Y_RNA	Y_RNA	5	misc_RNA
ENSG00000200127	Y_RNA	Y_RNA	5	misc_RNA
ENSG00000200485	Y_RNA	Y_RNA	5	misc_RNA
ENSG00000201088	Y_RNA	Y_RNA	5	misc_RNA
ENSG00000201421	Y_RNA	Y_RNA	5	misc_RNA
ENSG00000201466	Y_RNA	Y_RNA	5	misc_RNA
ENSG00000201624	Y_RNA	Y_RNA	5	misc_RNA
ENSG00000202533	Y_RNA	Y_RNA	5	misc_RNA
ENSG00000206957	Y_RNA	Y_RNA	5	misc_RNA
ENSG00000207032	Y_RNA	Y_RNA	5	misc_RNA
ENSG00000207281	Y_RNA	Y_RNA	5	misc_RNA
ENSG00000238490	Y_RNA	Y_RNA	5	misc_RNA
ENSG00000252319	Y_RNA	Y_RNA	5	misc_RNA
ENSG00000199635	Y_RNA	Y_RNA	6	misc_RNA
ENSG00000201426	Y_RNA	Y_RNA	6	misc_RNA
ENSG00000202254	Y_RNA	Y_RNA	6	misc_RNA
ENSG00000206865	Y_RNA	Y_RNA	6	misc_RNA
ENSG00000199241	Y_RNA	Y_RNA	7	misc_RNA
ENSG00000200742	Y_RNA	Y_RNA	7	misc_RNA
ENSG00000201850	Y_RNA	Y_RNA	7	misc_RNA
ENSG00000252652	Y_RNA	Y_RNA	8	misc_RNA
ENSG00000200141	Y_RNA	Y_RNA	9	misc_RNA
ENSG00000201900	Y_RNA	Y_RNA	9	misc_RNA
ENSG00000207481	Y_RNA	Y_RNA	9	misc_RNA
ENSG00000199764	Y_RNA	Y_RNA	10	misc_RNA
ENSG00000207061	Y_RNA	Y_RNA	10	misc_RNA
ENSG00000207207	Y_RNA	Y_RNA	10	misc_RNA
ENSG00000212512	Y_RNA	Y_RNA	10	misc_RNA
ENSG00000206790	Y_RNA	Y_RNA	11	misc_RNA
ENSG00000207024	Y_RNA	Y_RNA	12	misc_RNA
ENSG00000200521	Y_RNA	Y_RNA	13	misc_RNA
ENSG00000212325	Y_RNA	Y_RNA	13	misc_RNA
ENSG00000199200	Y_RNA	Y_RNA	14	misc_RNA
ENSG00000223249	Y_RNA	Y_RNA	14	misc_RNA
ENSG00000239180	Y_RNA	Y_RNA	15	misc_RNA
ENSG00000199580	Y_RNA	Y_RNA	17	misc_RNA
ENSG00000199667	Y_RNA	Y_RNA	24	misc_RNA
ENSG00000200494	Y_RNA	Y_RNA	26	misc_RNA
ENSG00000201938	Y_RNA	Y_RNA	26	misc_RNA
ENSG00000200261	Y_RNA	Y_RNA	35	misc_RNA
ENSG00000199223	Y_RNA	Y_RNA	65	misc_RNA
ENSG00000201340	Y_RNA	Y_RNA	87	misc_RNA
ENSG00000199285	Y_RNA	Y_RNA	97	misc_RNA
ENSG00000201412	Y_RNA	Y_RNA	200	misc_RNA
				43780	total

## Sheet: C15.gene_counts
C15 - all biotypes
ensembl_id	gene	biotype	expr
ENSG00000267520	RP11-373L24.1	3prime_overlapping_ncrna	1
ENSG00000177337	DLGAP1-AS1	antisense	1			all	>=2 expr	>=3 expr	>=4 expr	>=5 expr	>=10 expr	>=20 expr
ENSG00000179818	PCBP1-AS1	antisense	1		Protein coding	59407	57091	54167	51308	48372	37276	26248
ENSG00000186056	MATN1-AS1	antisense	1		Pseudogene	239	123	71	35	27	0	0
ENSG00000197989	SNHG12	antisense	1		Long noncoding	5469	5282	5162	5099	5055	4959	4828
ENSG00000203497	PDCD4-AS1	antisense	1		Short noncoding	172444	172190	171956	171746	171566	170989	170029
ENSG00000204860	FAM201A	antisense	1		NA	61	55	47	47	47	42	26
ENSG00000206573	SETD5-AS1	antisense	1		total	237620	234741	231403	228235	225067	213266	201131
ENSG00000214401	KANSL1-AS1	antisense	1
ENSG00000224888	RP5-1142A6.2	antisense	1
ENSG00000226752	PSMD5-AS1	antisense	1		miRNA	27857	27757	27677	27581	27521	27288	26907
ENSG00000227165	WDR11-AS1	antisense	1		tRNA	107840	107809	107761	107698	107650	107553	107258
ENSG00000227398	KIF9-AS1	antisense	1		misc_RNA	20353	20252	20174	20123	20079	19864	19629
ENSG00000227627	RP1-101K10.6	antisense	1		Mt_rRNA	14177	14177	14177	14177	14177	14177	14177
ENSG00000228313	CTD-2555K7.4	antisense	1		Mt_tRNA	1406	1404	1402	1402	1398	1398	1349
ENSG00000229127	AC007038.7	antisense	1		rRNA	516	514	512	512	512	507	507
ENSG00000230091	TMEM254-AS1	antisense	1		snoRNA	37	24	16	16	0	0	0
ENSG00000230155	RP3-477O4.14	antisense	1		snRNA	258	253	237	237	229	202	202
ENSG00000230831	AC007349.7	antisense	1		total	172444	172190	171956	171746	171566	170989	170029
ENSG00000231074	HCG18	antisense	1
ENSG00000231770	TMEM44-AS1	antisense	1
ENSG00000232759	AC002480.3	antisense	1
ENSG00000233230	AC079807.2	antisense	1
ENSG00000233452	STXBP5-AS1	antisense	1
ENSG00000234072	AC074117.10	antisense	1
ENSG00000234171	AC108488.3	antisense	1
ENSG00000234290	AC116366.6	antisense	1
ENSG00000235106	LINC00094	antisense	1
ENSG00000235453	TOPORS-AS1	antisense	1
ENSG00000235703	LINC00894	antisense	1
ENSG00000236199	RP11-264I13.2	antisense	1
ENSG00000236943	RP11-640M9.1	antisense	1
ENSG00000237298	TTN-AS1	antisense	1
ENSG00000237499	RP11-356I2.4	antisense	1
ENSG00000237517	DGCR5	antisense	1
ENSG00000238160	AC116366.5	antisense	1
ENSG00000244161	FLNB-AS1	antisense	1
ENSG00000245008	RP11-744N12.3	antisense	1
ENSG00000245904	RP11-796E2.4	antisense	1
ENSG00000246448	RP13-578N3.3	antisense	1
ENSG00000248049	RP11-453E17.1	antisense	1
ENSG00000248996	RP11-1334A24.6	antisense	1
ENSG00000249684	RP11-423H2.3	antisense	1
ENSG00000250751	RP11-613C6.2	antisense	1
ENSG00000250850	RP11-297B17.3	antisense	1
ENSG00000253549	RP11-317J10.2	antisense	1
ENSG00000254703	FLI1-AS1	antisense	1
ENSG00000254862	RP11-159H22.2	antisense	1
ENSG00000256862	RP11-664D1.1	antisense	1
ENSG00000257167	TMPO-AS1	antisense	1
ENSG00000258137	RP11-753H16.3	antisense	1
ENSG00000258944	RP4-647C14.3	antisense	1
ENSG00000260228	RP11-483P21.2	antisense	1
ENSG00000260651	AF213884.2	antisense	1
ENSG00000261253	AC137932.6	antisense	1
ENSG00000261690	AC009133.12	antisense	1
ENSG00000261971	RP11-473M20.7	antisense	1
ENSG00000262222	RP11-876N24.4	antisense	1
ENSG00000262966	RP11-85B7.2	antisense	1
ENSG00000263327	TAPT1-AS1	antisense	1
ENSG00000265148	BZRAP1-AS1	antisense	1
ENSG00000265399	RP13-270P17.2	antisense	1
ENSG00000265688	MAFG-AS1	antisense	1
ENSG00000266106	RP11-647F2.2	antisense	1
ENSG00000266718	RP11-466A19.1	antisense	1
ENSG00000269696	AC007228.11	antisense	1
ENSG00000270344	RP11-734K2.4	antisense	1
ENSG00000270571	RP11-355F16.1	antisense	1
ENSG00000271631	RP11-408O19.5	antisense	1
ENSG00000272320	RP11-506K6.4	antisense	1
ENSG00000272502	RP11-713M15.2	antisense	1
ENSG00000215039	CD27-AS1	antisense	2
ENSG00000215458	AP001053.11	antisense	2
ENSG00000224597	PTCHD3P1	antisense	2
ENSG00000224875	AC083949.1	antisense	2
ENSG00000227372	TP73-AS1	antisense	2
ENSG00000228063	RP11-135J2.4	antisense	2
ENSG00000229124	VIM-AS1	antisense	2
ENSG00000229797	AC140481.8	antisense	2
ENSG00000233038	AC011899.9	antisense	2
ENSG00000234336	JAZF1-AS1	antisense	2
ENSG00000236304	AP001189.4	antisense	2
ENSG00000244968	LIFR-AS1	antisense	2
ENSG00000245552	RP11-712B9.2	antisense	2
ENSG00000247679	RP11-1277A3.1	antisense	2
ENSG00000251022	THAP9-AS1	antisense	2
ENSG00000253352	TUG1	antisense	2
ENSG00000255197	RP11-750H9.5	antisense	2
ENSG00000255733	IFNG-AS1	antisense	2
ENSG00000257275	RP11-164H13.1	antisense	2
ENSG00000258056	RP11-644F5.11	antisense	2
ENSG00000258376	RP4-647C14.2	antisense	2
ENSG00000259635	AC100830.3	antisense	2
ENSG00000266962	RP11-400F19.6	antisense	2
ENSG00000267080	ASB16-AS1	antisense	2
ENSG00000126005	MMP24-AS1	antisense	3
ENSG00000177406	RP11-218M22.1	antisense	3
ENSG00000227128	LBX1-AS1	antisense	3
ENSG00000235488	JARID2-AS1	antisense	3
ENSG00000236859	AC018737.1	antisense	3
ENSG00000239415	AP001469.9	antisense	3
ENSG00000240288	GHRLOS	antisense	3
ENSG00000246731	CTD-2514K5.2	antisense	3
ENSG00000262823	RP13-580F15.2	antisense	3
ENSG00000272267	RP11-375N15.2	antisense	3
ENSG00000196810	CTBP1-AS2	antisense	4
ENSG00000230393	AC092667.2	antisense	4
ENSG00000231890	AC093391.2	antisense	4
ENSG00000261118	RP11-104N10.1	antisense	4
ENSG00000272269	RP11-500C11.3	antisense	4
ENSG00000259549	RP11-115K3.1	antisense	5
ENSG00000261351	CTD-3185P2.1	antisense	5
ENSG00000267532	MIR497HG	antisense	5
ENSG00000225733	FGD5-AS1	antisense	6
ENSG00000260231	RP4-659J6.2	antisense	7
ENSG00000177410	ZFAS1	antisense	10
ENSG00000261441	RP11-217B1.2	antisense	13
ENSG00000233806	AC131097.3	antisense	35
ENSG00000265206	MIR142	antisense	86
ENSG00000259001	RPPH1	antisense	206
ENSG00000258486	RN7SL1	antisense	3145
ENSG00000211890	IGHA2	IG_C_gene	1
ENSG00000211896	IGHG1	IG_C_gene	2
ENSG00000211895	IGHA1	IG_C_gene	4
ENSG00000211898	IGHD	IG_C_gene	16
ENSG00000211899	IGHM	IG_C_gene	37
ENSG00000240041	IGHJ4	IG_J_gene	1
ENSG00000211653	IGLV1-40	IG_V_gene	1
ENSG00000211660	IGLV2-23	IG_V_gene	1
ENSG00000211663	IGLV3-19	IG_V_gene	1
ENSG00000211665	IGLV3-16	IG_V_gene	1
ENSG00000211669	IGLV3-10	IG_V_gene	1
ENSG00000211941	IGHV3-11	IG_V_gene	1
ENSG00000211966	IGHV5-51	IG_V_gene	1
ENSG00000211598	IGKV4-1	IG_V_gene	2
ENSG00000270505	IGHV1OR15-1	IG_V_gene	2
ENSG00000211662	IGLV3-21	IG_V_gene	4
ENSG00000243466	IGKV1-5	IG_V_gene	6
ENSG00000253325	IGHV7-34-1	IG_V_pseudogene	1
ENSG00000224607	IGKV1D-27	IG_V_pseudogene	2
ENSG00000166770	ZNF667-AS1	lincRNA	1
ENSG00000175701	LINC00116	lincRNA	1
ENSG00000188070	C11orf95	lincRNA	1
ENSG00000215866	RP11-426L16.8	lincRNA	1
ENSG00000223546	LINC00630	lincRNA	1
ENSG00000225484	RP11-773D16.1	lincRNA	1
ENSG00000228340	RP5-1043L13.1	lincRNA	1
ENSG00000228889	UBAC2-AS1	lincRNA	1
ENSG00000229191	RP11-168O16.1	lincRNA	1
ENSG00000229719	MIR194-2	lincRNA	1
ENSG00000229807	XIST	lincRNA	1
ENSG00000230487	PSMG3-AS1	lincRNA	1
ENSG00000230733	AC092171.4	lincRNA	1
ENSG00000232002	AC093642.6	lincRNA	1
ENSG00000232294	RP4-715N11.2	lincRNA	1
ENSG00000232388	LINC00493	lincRNA	1
ENSG00000234432	AC092171.1	lincRNA	1
ENSG00000234506	RP11-274B18.2	lincRNA	1
ENSG00000234572	AC007880.1	lincRNA	1
ENSG00000234973	RP11-272J7.4	lincRNA	1
ENSG00000235477	RP11-122G18.5	lincRNA	1
ENSG00000235532	LINC00402	lincRNA	1
ENSG00000236990	RP11-433J20.1	lincRNA	1
ENSG00000237361	RP11-269C23.3	lincRNA	1
ENSG00000238201	AC114752.3	lincRNA	1
ENSG00000239828	RP11-446H18.5	lincRNA	1
ENSG00000241288	RP11-379B18.5	lincRNA	1
ENSG00000241316	RP11-81N13.1	lincRNA	1
ENSG00000244041	RP1-90J20.7	lincRNA	1
ENSG00000245164	LINC00861	lincRNA	1
ENSG00000245651	RP11-620J15.2	lincRNA	1
ENSG00000246100	LINC00900	lincRNA	1
ENSG00000248079	DPH6-AS1	lincRNA	1
ENSG00000249346	RP3-468B3.3	lincRNA	1
ENSG00000249426	CTC-448D22.1	lincRNA	1
ENSG00000250334	LINC00989	lincRNA	1
ENSG00000250889	RP11-229C3.2	lincRNA	1
ENSG00000250915	RP11-1338A24.1	lincRNA	1
ENSG00000251301	RP11-81H14.2	lincRNA	1
ENSG00000254777	AC022182.1	lincRNA	1
ENSG00000255455	RP11-890B15.3	lincRNA	1
ENSG00000256540	RP11-598F7.6	lincRNA	1
ENSG00000256582	RP11-75L1.1	lincRNA	1
ENSG00000257135	RP11-320M2.1	lincRNA	1
ENSG00000257151	RP11-701H24.2	lincRNA	1
ENSG00000258082	RP11-443B7.3	lincRNA	1
ENSG00000259070	LINC00639	lincRNA	1
ENSG00000259362	RP11-307C19.1	lincRNA	1
ENSG00000259721	RP11-758N13.1	lincRNA	1
ENSG00000260054	RP11-611L7.1	lincRNA	1
ENSG00000260257	RP5-1085F17.3	lincRNA	1
ENSG00000260359	RP11-4F5.2	lincRNA	1
ENSG00000260464	RP4-561L24.3	lincRNA	1
ENSG00000260539	RP11-252A24.7	lincRNA	1
ENSG00000260655	CTA-250D10.23	lincRNA	1
ENSG00000261069	SNORD116-21	lincRNA	1
ENSG00000261824	LINC00662	lincRNA	1
ENSG00000262152	LINC00514	lincRNA	1
ENSG00000262370	RP11-473M20.9	lincRNA	1
ENSG00000264247	LINC00909	lincRNA	1
ENSG00000265043	RP11-728E14.3	lincRNA	1
ENSG00000265844	RP11-751H17.1	lincRNA	1
ENSG00000265975	CTB-41I6.2	lincRNA	1
ENSG00000266290	RP11-159D12.10	lincRNA	1
ENSG00000267100	ILF3-AS1	lincRNA	1
ENSG00000267107	AC011526.1	lincRNA	1
ENSG00000267380	RP11-697E22.3	lincRNA	1
ENSG00000267454	ZNF582-AS1	lincRNA	1
ENSG00000267506	RP11-13K12.1	lincRNA	1
ENSG00000267519	MIR24-2	lincRNA	1
ENSG00000267583	RP11-322E11.5	lincRNA	1
ENSG00000268027	AC006129.2	lincRNA	1
ENSG00000268555	RP11-678G14.3	lincRNA	1
ENSG00000268713	CTC-444N24.8	lincRNA	1
ENSG00000268802	CTD-2587H19.1	lincRNA	1
ENSG00000269893	SNHG8	lincRNA	1
ENSG00000270066	SCARNA2	lincRNA	1
ENSG00000270107	CTD-2306M10.1	lincRNA	1
ENSG00000270141	TERC	lincRNA	1
ENSG00000270164	AC006129.4	lincRNA	1
ENSG00000270964	RP11-502I4.3	lincRNA	1
ENSG00000271646	RP11-326I11.3	lincRNA	1
ENSG00000271856	RP11-861A13.4	lincRNA	1
ENSG00000271975	RP11-383J24.6	lincRNA	1
ENSG00000272327	RP11-1002K11.1	lincRNA	1
ENSG00000272377	RP11-682N22.1	lincRNA	1
ENSG00000272463	RP11-532F6.3	lincRNA	1
ENSG00000186594	MIR22HG	lincRNA	2
ENSG00000215908	CROCCP2	lincRNA	2
ENSG00000224137	AC079767.4	lincRNA	2
ENSG00000224950	RP5-1086K13.1	lincRNA	2
ENSG00000225948	RP11-554I8.1	lincRNA	2
ENSG00000226137	BAIAP2-AS1	lincRNA	2
ENSG00000232956	SNHG15	lincRNA	2
ENSG00000233137	RP11-220I1.1	lincRNA	2
ENSG00000234663	AC104820.2	lincRNA	2
ENSG00000236824	BCYRN1	lincRNA	2
ENSG00000237943	PRKCQ-AS1	lincRNA	2
ENSG00000238113	RP11-262H14.1	lincRNA	2
ENSG00000245685	AF146191.4	lincRNA	2
ENSG00000245937	CTC-228N24.3	lincRNA	2
ENSG00000245954	RP11-18H21.1	lincRNA	2
ENSG00000247982	LINC00926	lincRNA	2
ENSG00000251432	RP11-420A23.1	lincRNA	2
ENSG00000257742	RP11-350F4.2	lincRNA	2
ENSG00000260254	AP000997.2	lincRNA	2
ENSG00000267364	RP11-47L3.1	lincRNA	2
ENSG00000267427	CTC-503J8.6	lincRNA	2
ENSG00000269936	MIR145	lincRNA	2
ENSG00000269990	CTD-3074O7.12	lincRNA	2
ENSG00000270170	NCBP2-AS2	lincRNA	2
ENSG00000272016	RP11-215G15.5	lincRNA	2
ENSG00000172965	MIR4435-1HG	lincRNA	3
ENSG00000235576	AC092580.4	lincRNA	3
ENSG00000236790	LINC00299	lincRNA	3
ENSG00000237877	AC097500.2	lincRNA	3
ENSG00000245060	LINC00847	lincRNA	3
ENSG00000246067	RAB30-AS1	lincRNA	3
ENSG00000250312	ZNF718	lincRNA	3
ENSG00000224032	EPB41L4A-AS1	lincRNA	4
ENSG00000259758	CASC7	lincRNA	4
ENSG00000224397	RP11-290F20.3	lincRNA	5
ENSG00000263934	SNORD3A	lincRNA	5
ENSG00000267350	RP1-178F10.3	lincRNA	5
ENSG00000272447	RP11-182L21.6	lincRNA	6
ENSG00000245532	NEAT1	lincRNA	7
ENSG00000253782	RP11-350F16.2	lincRNA	7
ENSG00000236209	AC104135.2	lincRNA	9
ENSG00000264198	RP11-94L15.2	lincRNA	11
ENSG00000260032	LINC00657	lincRNA	13
ENSG00000251562	MALAT1	lincRNA	18
ENSG00000253522	MIR146A	lincRNA	20
ENSG00000270103	RNU11	lincRNA	26
ENSG00000270022	RNU12	lincRNA	28
ENSG00000269900	RMRP	lincRNA	45
ENSG00000198106	SNX29P2	lincRNA	51
ENSG00000270123	VTRNA2-1	lincRNA	119
ENSG00000264066	MIR4732	lincRNA	922
	hsa-miR-451a	mature	11042
	hsa-miR-223-3p	mature	2124
	hsa-miR-150-5p	mature	939
	hsa-miR-26a-5p	mature	848
	hsa-miR-16-5p	mature	821
	hsa-miR-126-3p	mature	781
	hsa-miR-23a-3p/miR-23b-3p	mature	699
	hsa-miR-19b-3p/miR-19a-3p	mature	693
	hsa-miR-21-5p	mature	580
	hsa-miR-142-3p	mature	428
	hsa-miR-27b-3p/miR-27a-3p	mature	395
	hsa-miR-126-5p	mature	362
	hsa-miR-342-3p	mature	310
	hsa-miR-191-5p	mature	274
	hsa-miR-103a-3p	mature	271
	hsa-miR-30e-5p/miR-30a-5p/miR-30d-5p	mature	270
	hsa-miR-185-5p	mature	191
	hsa-miR-10b-5p/miR-10a-5p	mature	187
	hsa-let-7g-5p	mature	179
	hsa-miR-125a-5p	mature	154
	hsa-miR-26b-5p	mature	153
	hsa-miR-17-5p/miR-106a-5p	mature	152
	hsa-miR-29b-3p	mature	151
	hsa-miR-30c-5p	mature	144
	hsa-miR-486-5p	mature	140
	hsa-miR-151a-5p	mature	133
	hsa-miR-142-5p	mature	127
	hsa-miR-320a	mature	123
	hsa-miR-140-3p	mature	122
	hsa-miR-30b-5p	mature	116
	hsa-miR-139-5p	mature	115
	hsa-miR-20a-5p	mature	108
	hsa-miR-15a-5p	mature	107
	hsa-miR-93-5p	mature	105
	hsa-miR-484	mature	100
	hsa-miR-15b-5p	mature	93
	hsa-miR-29c-3p/miR-29a-3p	mature	91
	hsa-miR-101-3p	mature	75
	hsa-miR-18b-5p/miR-18a-5p	mature	75
	hsa-miR-425-5p	mature	69
	hsa-miR-144-5p	mature	67
	hsa-miR-181a-5p	mature	65
	hsa-miR-221-3p	mature	63
	hsa-miR-107	mature	63
	hsa-miR-24-3p	mature	62
	hsa-miR-146a-5p	mature	60
	hsa-miR-106b-5p	mature	57
	hsa-miR-222-3p	mature	50
	hsa-let-7i-5p	mature	48
	hsa-miR-199b-3p/miR-199a-3p	mature	40
	hsa-miR-423-5p	mature	36
	hsa-let-7d-5p	mature	35
	hsa-miR-146b-5p	mature	33
	hsa-miR-374b-5p	mature	31
	hsa-miR-145-5p	mature	30
	hsa-miR-130a-3p	mature	27
	hsa-miR-122-5p	mature	25
	hsa-miR-186-5p	mature	25
	hsa-miR-125b-5p	mature	23
	hsa-miR-423-3p	mature	23
	hsa-miR-25-3p	mature	22
	hsa-miR-361-3p	mature	22
	hsa-let-7c-5p/let-7a-5p/let-7e-5p/let-7f-5p/let-7b-5p	mature	22
	hsa-miR-361-5p	mature	22
	hsa-miR-744-5p	mature	20
	hsa-miR-99a-5p/miR-100-5p	mature	19
	hsa-miR-197-3p	mature	19
	hsa-miR-664a-3p	mature	18
	hsa-miR-22-3p	mature	17
	hsa-miR-335-5p	mature	17
	hsa-miR-99b-5p	mature	17
	hsa-miR-660-5p	mature	16
	hsa-miR-4433b-5p	mature	15
	hsa-miR-20b-5p	mature	14
	hsa-miR-106b-3p	mature	14
	hsa-miR-363-3p	mature	13
	hsa-miR-192-5p	mature	13
	hsa-miR-378a-3p	mature	13
	hsa-miR-376c-3p	mature	12
	hsa-miR-151b	mature	11
	hsa-miR-505-3p	mature	10
	hsa-miR-590-5p	mature	10
	hsa-miR-143-3p	mature	10
	hsa-miR-339-5p	mature	9
	hsa-let-7d-3p	mature	9
	hsa-miR-148a-3p	mature	9
	hsa-miR-29c-5p	mature	9
	hsa-miR-181b-5p/miR-181d-5p	mature	8
	hsa-miR-214-3p	mature	8
	hsa-miR-590-3p	mature	8
	hsa-miR-365b-3p/miR-365a-3p	mature	8
	hsa-miR-199a-5p	mature	7
	hsa-miR-654-3p	mature	7
	hsa-miR-28-3p	mature	7
	hsa-miR-28-5p	mature	7
	hsa-miR-128-3p	mature	7
	hsa-miR-194-5p	mature	7
	hsa-miR-301a-3p	mature	7
	hsa-miR-195-5p	mature	7
	hsa-miR-340-5p	mature	6
	hsa-miR-95-3p	mature	6
	hsa-miR-1307-3p	mature	6
	hsa-miR-766-3p	mature	6
	hsa-miR-148b-3p	mature	5
	hsa-miR-652-3p	mature	5
	hsa-miR-454-3p	mature	5
	hsa-miR-424-5p	mature	5
	hsa-miR-140-5p	mature	5
	hsa-miR-32-5p	mature	5
	hsa-miR-16-2-3p	mature	5
	hsa-miR-342-5p	mature	4
	hsa-miR-152-3p	mature	4
	hsa-miR-324-5p	mature	4
	hsa-miR-155-5p	mature	4
	hsa-miR-30e-3p/miR-30a-3p	mature	4
	hsa-miR-769-5p	mature	4
	hsa-miR-4286	mature	4
	hsa-miR-625-3p	mature	4
	hsa-miR-130b-5p	mature	4
	hsa-miR-483-3p	mature	4
	hsa-miR-15b-3p	mature	4
	hsa-miR-98-5p	mature	3
	hsa-miR-223-5p	mature	3
	hsa-miR-132-3p	mature	3
	hsa-miR-374a-5p	mature	3
	hsa-miR-625-5p	mature	3
	hsa-miR-138-5p	mature	3
	hsa-miR-378a-5p	mature	3
	hsa-miR-885-5p	mature	3
	hsa-miR-345-5p	mature	3
	hsa-miR-338-3p	mature	3
	hsa-miR-450a-2-3p	mature	3
	hsa-miR-151a-3p	mature	3
	hsa-miR-193a-5p	mature	3
	hsa-miR-497-5p	mature	3
	hsa-miR-181b-3p	mature	3
	hsa-miR-519a-3p	mature	3
	hsa-miR-455-3p	mature	2
	hsa-miR-584-5p	mature	2
	hsa-miR-20a-3p	mature	2
	hsa-miR-205-5p	mature	2
	hsa-miR-210-3p	mature	2
	hsa-miR-7-1-3p	mature	2
	hsa-miR-320b	mature	2
	hsa-miR-31-5p	mature	2
	hsa-miR-494-3p	mature	2
	hsa-miR-582-5p	mature	2
	hsa-miR-144-3p	mature	2
	hsa-miR-486-3p	mature	2
	hsa-miR-135a-5p/miR-135b-5p	mature	2
	hsa-miR-382-5p	mature	2
	hsa-miR-182-5p	mature	2
	hsa-miR-331-3p	mature	2
	hsa-miR-340-3p	mature	2
	hsa-miR-204-5p	mature	2
	hsa-miR-3615	mature	2
	hsa-miR-503-5p	mature	2
	hsa-miR-500a-3p	mature	2
	hsa-miR-4454	mature	2
	hsa-miR-4772-3p	mature	2
	hsa-miR-496	mature	2
	hsa-miR-485-3p	mature	2
	hsa-miR-2355-5p	mature	1
	hsa-miR-21-3p	mature	1
	hsa-miR-378c	mature	1
	hsa-miR-29a-5p	mature	1
	hsa-miR-545-5p	mature	1
	hsa-miR-424-3p	mature	1
	hsa-miR-501-3p	mature	1
	hsa-miR-664b-3p	mature	1
	hsa-miR-193b-5p	mature	1
	hsa-miR-182-3p	mature	1
	hsa-miR-22-5p	mature	1
	hsa-miR-29b-1-5p	mature	1
	hsa-miR-193a-3p	mature	1
	hsa-miR-4754	mature	1
	hsa-miR-5096	mature	1
	hsa-miR-4772-5p	mature	1
	hsa-miR-153-5p	mature	1
	hsa-let-7i-3p	mature	1
	hsa-miR-576-5p	mature	1
	hsa-miR-200c-3p	mature	1
	hsa-miR-3158-3p	mature	1
	hsa-miR-18a-3p	mature	1
	hsa-miR-99a-3p	mature	1
	hsa-miR-660-3p	mature	1
	hsa-miR-376a-3p	mature	1
	hsa-miR-34a-5p	mature	1
	hsa-miR-335-3p	mature	1
	hsa-miR-96-5p	mature	1
	hsa-miR-579-3p	mature	1
	hsa-miR-489-3p	mature	1
	hsa-miR-532-3p	mature	1
	hsa-miR-92b-3p	mature	1
	hsa-miR-6800-3p	mature	1
	hsa-miR-598-3p	mature	1
	hsa-miR-10b-3p	mature	1
	hsa-miR-421	mature	1
	hsa-miR-4504	mature	1
	hsa-miR-515-3p	mature	1
	hsa-miR-539-5p	mature	1
	hsa-miR-193b-3p	mature	1
	hsa-miR-1248	mature	1
	hsa-miR-409-3p	mature	1
	hsa-miR-526b-5p	mature	1
	hsa-miR-197-5p	mature	1
	hsa-miR-1180-3p	mature	1
	hsa-miR-127-3p	mature	1
	hsa-miR-548d-3p	mature	1
	hsa-miR-497-3p	mature	1
	hsa-miR-130b-3p	mature	1
	hsa-miR-642a-5p	mature	1
	hsa-miR-671-5p	mature	1
	hsa-miR-501-5p	mature	1
	hsa-miR-3065-5p	mature	1
	hsa-miR-148b-5p	mature	1
	hsa-miR-34b-3p	mature	1
ENSG00000198987	MIR16-2	miRNA	1
ENSG00000198997	MIR107	miRNA	1
ENSG00000199030	MIRLET7C	miRNA	1
ENSG00000199038	MIR210	miRNA	1
ENSG00000199075	MIR26A1	miRNA	1
ENSG00000199168	MIR374A	miRNA	1
ENSG00000199187	MIR365B	miRNA	1
ENSG00000207651	MIR28	miRNA	1
ENSG00000207712	MIR627	miRNA	1
ENSG00000207741	MIR590	miRNA	1
ENSG00000207743	MIR495	miRNA	1
ENSG00000207768	MIR188	miRNA	1
ENSG00000207784	MIR542	miRNA	1
ENSG00000207807	MIR95	miRNA	1
ENSG00000207827	MIR30A	miRNA	1
ENSG00000207935	MIR204	miRNA	1
ENSG00000207944	MIR574	miRNA	1
ENSG00000207962	MIR30C1	miRNA	1
ENSG00000207973	MIR589	miRNA	1
ENSG00000207990	MIR182	miRNA	1
ENSG00000207993	MIR134	miRNA	1
ENSG00000208005	MIR503	miRNA	1
ENSG00000208009	MIR130A	miRNA	1
ENSG00000211513	MIR320E	miRNA	1
ENSG00000211563	MIR338	miRNA	1
ENSG00000211578	MIR766	miRNA	1
ENSG00000221035	MIR486	miRNA	1
ENSG00000221333	MIR548K	miRNA	1
ENSG00000221365	MIR1228	miRNA	1
ENSG00000221445	MIR1301	miRNA	1
ENSG00000221540	MIR1180	miRNA	1
ENSG00000221656	MIR1225	miRNA	1
ENSG00000252153	MIR2278	miRNA	1
ENSG00000263572	MIR5683	miRNA	1
ENSG00000264473	hsa-mir-4538	miRNA	1
ENSG00000264585	MIR4449	miRNA	1
ENSG00000271946	MIR376C	miRNA	1
ENSG00000272080	MIR502	miRNA	1
ENSG00000198984	MIR345	miRNA	2
ENSG00000199023	MIR339	miRNA	2
ENSG00000199122	MIR148B	miRNA	2
ENSG00000207547	MIR25	miRNA	2
ENSG00000207614	MIR193A	miRNA	2
ENSG00000207633	MIR505	miRNA	2
ENSG00000207714	MIR584	miRNA	2
ENSG00000207721	MIR186	miRNA	2
ENSG00000207970	MIR660	miRNA	2
ENSG00000212027	MIR374B	miRNA	2
ENSG00000264102	MIR4688	miRNA	2
ENSG00000264297	MIR4433	miRNA	2
ENSG00000266107	MIR4525	miRNA	2
ENSG00000199053	MIR324	miRNA	3
ENSG00000199072	MIRLET7F1	miRNA	3
ENSG00000199090	MIR326	miRNA	3
ENSG00000199151	MIR337	miRNA	3
ENSG00000199172	MIR331	miRNA	3
ENSG00000202569	MIR146B	miRNA	3
ENSG00000207648	MIR192	miRNA	3
ENSG00000207709	MIR197	miRNA	3
ENSG00000207776	MIR551A	miRNA	3
ENSG00000211580	MIR769	miRNA	3
ENSG00000216101	MIR877	miRNA	3
ENSG00000238705	MIR1976	miRNA	3
ENSG00000266297	MIR744	miRNA	3
ENSG00000267200	MIR132	miRNA	3
ENSG00000271748	MIR92B	miRNA	3
ENSG00000199133	MIRLET7D	miRNA	4
ENSG00000207778	MIR122	miRNA	4
ENSG00000221394	MIR1229	miRNA	4
ENSG00000265867	MIR4516	miRNA	4
ENSG00000207710	MIR20B	miRNA	5
ENSG00000207779	MIR15B	miRNA	5
ENSG00000199179	MIRLET7I	miRNA	6
ENSG00000207582	MIR30B	miRNA	6
ENSG00000207949	MIR214	miRNA	6
ENSG00000198974	MIR30E	miRNA	8
ENSG00000208035	MIR143	miRNA	9
ENSG00000199032	MIR425	miRNA	12
ENSG00000207638	MIR99A	miRNA	12
ENSG00000207870	MIR221	miRNA	12
ENSG00000199051	MIR361	miRNA	16
ENSG00000207864	MIR27B	miRNA	16
ENSG00000208036	MIR106B	miRNA	17
ENSG00000199121	MIR26B	miRNA	19
ENSG00000207757	MIR93	miRNA	19
ENSG00000208013	MIR652	miRNA	21
ENSG00000207744	MIR10B	miRNA	22
ENSG00000199150	MIRLET7G	miRNA	25
ENSG00000207725	MIR222	miRNA	26
ENSG00000208023	MIR185	miRNA	26
ENSG00000272036	MIR139	miRNA	29
ENSG00000199153	MIR30D	miRNA	30
ENSG00000199082	MIR342	miRNA	39
ENSG00000207605	MIR191	miRNA	43
ENSG00000208037	MIR320A	miRNA	49
ENSG00000207980	MIR23A	miRNA	56
ENSG00000207563	MIR23B	miRNA	63
ENSG00000208017	MIR140	miRNA	96
ENSG00000207808	MIR27A	miRNA	223
ENSG00000207939	MIR223	miRNA	518
ENSG00000199161	MIR126	miRNA	762
ENSG00000194270	Y_RNA	misc_RNA	1
ENSG00000199291	Y_RNA	misc_RNA	1
ENSG00000199357	Y_RNA	misc_RNA	1
ENSG00000199400	RNY4P19	misc_RNA	1
ENSG00000199422	VTRNA3-1P	misc_RNA	1
ENSG00000199677	Y_RNA	misc_RNA	1
ENSG00000199678	RNY4P5	misc_RNA	1
ENSG00000199751	Y_RNA	misc_RNA	1
ENSG00000199764	Y_RNA	misc_RNA	1
ENSG00000199890	Y_RNA	misc_RNA	1
ENSG00000200090	Y_RNA	misc_RNA	1
ENSG00000200120	Y_RNA	misc_RNA	1
ENSG00000200252	Y_RNA	misc_RNA	1
ENSG00000200270	Y_RNA	misc_RNA	1
ENSG00000200291	Y_RNA	misc_RNA	1
ENSG00000200309	Y_RNA	misc_RNA	1
ENSG00000200502	Y_RNA	misc_RNA	1
ENSG00000200547	Y_RNA	misc_RNA	1
ENSG00000200629	Y_RNA	misc_RNA	1
ENSG00000200843	RNY4P4	misc_RNA	1
ENSG00000200857	Y_RNA	misc_RNA	1
ENSG00000201023	Y_RNA	misc_RNA	1
ENSG00000201071	Y_RNA	misc_RNA	1
ENSG00000201196	Y_RNA	misc_RNA	1
ENSG00000201216	Y_RNA	misc_RNA	1
ENSG00000201277	Y_RNA	misc_RNA	1
ENSG00000201377	RNY4P23	misc_RNA	1
ENSG00000201421	Y_RNA	misc_RNA	1
ENSG00000201501	Y_RNA	misc_RNA	1
ENSG00000201548	Y_RNA	misc_RNA	1
ENSG00000201554	Y_RNA	misc_RNA	1
ENSG00000201624	Y_RNA	misc_RNA	1
ENSG00000202072	Y_RNA	misc_RNA	1
ENSG00000202124	RNY4P3	misc_RNA	1
ENSG00000202140	Y_RNA	misc_RNA	1
ENSG00000202182	Y_RNA	misc_RNA	1
ENSG00000202306	Y_RNA	misc_RNA	1
ENSG00000202441	RNY4P10	misc_RNA	1
ENSG00000202459	Y_RNA	misc_RNA	1
ENSG00000206617	RNY1P5	misc_RNA	1
ENSG00000206717	Y_RNA	misc_RNA	1
ENSG00000206719	Y_RNA	misc_RNA	1
ENSG00000206734	Y_RNA	misc_RNA	1
ENSG00000206790	Y_RNA	misc_RNA	1
ENSG00000206822	Y_RNA	misc_RNA	1
ENSG00000206865	Y_RNA	misc_RNA	1
ENSG00000206905	Y_RNA	misc_RNA	1
ENSG00000206925	Y_RNA	misc_RNA	1
ENSG00000206929	Y_RNA	misc_RNA	1
ENSG00000206957	Y_RNA	misc_RNA	1
ENSG00000206959	Y_RNA	misc_RNA	1
ENSG00000207009	Y_RNA	misc_RNA	1
ENSG00000207073	Y_RNA	misc_RNA	1
ENSG00000207086	Y_RNA	misc_RNA	1
ENSG00000207271	Y_RNA	misc_RNA	1
ENSG00000207386	Y_RNA	misc_RNA	1
ENSG00000212174	Y_RNA	misc_RNA	1
ENSG00000222148	RNY4P30	misc_RNA	1
ENSG00000222224	Y_RNA	misc_RNA	1
ENSG00000222395	Y_RNA	misc_RNA	1
ENSG00000222404	RN7SKP281	misc_RNA	1
ENSG00000222412	Y_RNA	misc_RNA	1
ENSG00000222493	Y_RNA	misc_RNA	1
ENSG00000238490	Y_RNA	misc_RNA	1
ENSG00000238534	Y_RNA	misc_RNA	1
ENSG00000239230	RN7SL95P	misc_RNA	1
ENSG00000239279	RN7SL184P	misc_RNA	1
ENSG00000239398	RN7SL342P	misc_RNA	1
ENSG00000239703	RN7SL568P	misc_RNA	1
ENSG00000239825	RN7SL549P	misc_RNA	1
ENSG00000239884	RN7SL608P	misc_RNA	1
ENSG00000239964	RN7SL748P	misc_RNA	1
ENSG00000240322	RN7SL481P	misc_RNA	1
ENSG00000240490	RN7SL277P	misc_RNA	1
ENSG00000240502	RN7SL837P	misc_RNA	1
ENSG00000240637	RN7SL808P	misc_RNA	1
ENSG00000241217	RN7SL809P	misc_RNA	1
ENSG00000241243	RN7SL629P	misc_RNA	1
ENSG00000241461	RN7SL182P	misc_RNA	1
ENSG00000241552	RN7SL58P	misc_RNA	1
ENSG00000241834	RN7SL149P	misc_RNA	1
ENSG00000242175	RN7SL127P	misc_RNA	1
ENSG00000242688	RN7SL304P	misc_RNA	1
ENSG00000243562	RN7SL838P	misc_RNA	1
ENSG00000244356	RN7SL398P	misc_RNA	1
ENSG00000244642	RN7SL396P	misc_RNA	1
ENSG00000251986	Y_RNA	misc_RNA	1
ENSG00000252403	RNY4P11	misc_RNA	1
ENSG00000252612	Y_RNA	misc_RNA	1
ENSG00000252652	Y_RNA	misc_RNA	1
ENSG00000252670	Y_RNA	misc_RNA	1
ENSG00000252802	Y_RNA	misc_RNA	1
ENSG00000253016	Y_RNA	misc_RNA	1
ENSG00000263587	RN7SL296P	misc_RNA	1
ENSG00000264192	RN7SL117P	misc_RNA	1
ENSG00000264275	RN7SL753P	misc_RNA	1
ENSG00000264573	RN7SL15P	misc_RNA	1
ENSG00000264618	RN7SL732P	misc_RNA	1
ENSG00000265675	RN7SL708P	misc_RNA	1
ENSG00000266794	RN7SL7P	misc_RNA	1
ENSG00000271986	Metazoa_SRP	misc_RNA	1
ENSG00000199222	Y_RNA	misc_RNA	2
ENSG00000199303	Y_RNA	misc_RNA	2
ENSG00000199366	Y_RNA	misc_RNA	2
ENSG00000199516	Y_RNA	misc_RNA	2
ENSG00000199605	RNY4P24	misc_RNA	2
ENSG00000199756	Y_RNA	misc_RNA	2
ENSG00000200049	Y_RNA	misc_RNA	2
ENSG00000200436	Y_RNA	misc_RNA	2
ENSG00000200537	RNY4P6	misc_RNA	2
ENSG00000201208	Y_RNA	misc_RNA	2
ENSG00000201489	Y_RNA	misc_RNA	2
ENSG00000201555	Y_RNA	misc_RNA	2
ENSG00000201566	Y_RNA	misc_RNA	2
ENSG00000201913	Y_RNA	misc_RNA	2
ENSG00000206669	Y_RNA	misc_RNA	2
ENSG00000206728	Y_RNA	misc_RNA	2
ENSG00000206805	Y_RNA	misc_RNA	2
ENSG00000206817	Y_RNA	misc_RNA	2
ENSG00000207032	Y_RNA	misc_RNA	2
ENSG00000207151	Y_RNA	misc_RNA	2
ENSG00000239888	RN7SL792P	misc_RNA	2
ENSG00000240317	RN7SL764P	misc_RNA	2
ENSG00000240877	RN7SL521P	misc_RNA	2
ENSG00000241568	RN7SL338P	misc_RNA	2
ENSG00000242769	RN7SL432P	misc_RNA	2
ENSG00000243049	RN7SL33P	misc_RNA	2
ENSG00000243420	RN7SL734P	misc_RNA	2
ENSG00000244710	RN7SL47P	misc_RNA	2
ENSG00000251716	Y_RNA	misc_RNA	2
ENSG00000252047	Y_RNA	misc_RNA	2
ENSG00000252147	Y_RNA	misc_RNA	2
ENSG00000252159	RNY4P1	misc_RNA	2
ENSG00000252217	Y_RNA	misc_RNA	2
ENSG00000252607	Y_RNA	misc_RNA	2
ENSG00000253018	RNY4P31	misc_RNA	2
ENSG00000263654	RN7SL711P	misc_RNA	2
ENSG00000263841	RN7SL44P	misc_RNA	2
ENSG00000263905	RN7SL555P	misc_RNA	2
ENSG00000266503	RN7SL162P	misc_RNA	2
ENSG00000199580	Y_RNA	misc_RNA	3
ENSG00000200127	Y_RNA	misc_RNA	3
ENSG00000200171	Y_RNA	misc_RNA	3
ENSG00000200314	Y_RNA	misc_RNA	3
ENSG00000200485	Y_RNA	misc_RNA	3
ENSG00000200544	Y_RNA	misc_RNA	3
ENSG00000201088	Y_RNA	misc_RNA	3
ENSG00000201535	Y_RNA	misc_RNA	3
ENSG00000202100	Y_RNA	misc_RNA	3
ENSG00000207069	Y_RNA	misc_RNA	3
ENSG00000222881	Y_RNA	misc_RNA	3
ENSG00000223249	Y_RNA	misc_RNA	3
ENSG00000242216	RN7SL97P	misc_RNA	3
ENSG00000242712	RN7SL529P	misc_RNA	3
ENSG00000243951	RN7SL308P	misc_RNA	3
ENSG00000252487	RNY4P20	misc_RNA	3
ENSG00000265727	RN7SL648P	misc_RNA	3
ENSG00000199440	Y_RNA	misc_RNA	4
ENSG00000199912	Y_RNA	misc_RNA	4
ENSG00000200664	Y_RNA	misc_RNA	4
ENSG00000202254	Y_RNA	misc_RNA	4
ENSG00000239821	RN7SL513P	misc_RNA	4
ENSG00000240869	RN7SL128P	misc_RNA	4
ENSG00000243352	RN7SL8P	misc_RNA	4
ENSG00000244384	RN7SL359P	misc_RNA	4
ENSG00000251811	Y_RNA	misc_RNA	4
ENSG00000252895	RNY4P26	misc_RNA	4
ENSG00000266420	RN7SL118P	misc_RNA	4
ENSG00000200521	Y_RNA	misc_RNA	5
ENSG00000201466	Y_RNA	misc_RNA	5
ENSG00000201955	RNY3P1	misc_RNA	5
ENSG00000201984	Y_RNA	misc_RNA	5
ENSG00000202012	RNY4P15	misc_RNA	5
ENSG00000207024	Y_RNA	misc_RNA	5
ENSG00000207061	Y_RNA	misc_RNA	5
ENSG00000222733	RNY4P29	misc_RNA	5
ENSG00000239899	RN7SL674P	misc_RNA	5
ENSG00000242976	RN7SL177P	misc_RNA	5
ENSG00000243870	RN7SL236P	misc_RNA	5
ENSG00000265078	RN7SL664P	misc_RNA	5
ENSG00000201426	Y_RNA	misc_RNA	6
ENSG00000201818	RNY4P17	misc_RNA	6
ENSG00000201900	Y_RNA	misc_RNA	6
ENSG00000222529	Y_RNA	misc_RNA	6
ENSG00000241529	RN7SL767P	misc_RNA	6
ENSG00000242547	RN7SL169P	misc_RNA	6
ENSG00000252310	RNY5	misc_RNA	6
ENSG00000264169	RN7SL665P	misc_RNA	6
ENSG00000265753	RN7SL444P	misc_RNA	6
ENSG00000207481	Y_RNA	misc_RNA	7
ENSG00000239180	Y_RNA	misc_RNA	7
ENSG00000243124	RN7SL643P	misc_RNA	7
ENSG00000265894	RN7SL357P	misc_RNA	7
ENSG00000266037	RN7SL3	misc_RNA	7
ENSG00000199667	Y_RNA	misc_RNA	8
ENSG00000201239	Y_RNA	misc_RNA	8
ENSG00000201470	RNY4P7	misc_RNA	8
ENSG00000201850	Y_RNA	misc_RNA	8
ENSG00000202111	VTRNA1-2	misc_RNA	8
ENSG00000239390	RN7SL87P	misc_RNA	8
ENSG00000200141	Y_RNA	misc_RNA	9
ENSG00000264761	RN7SL43P	misc_RNA	9
ENSG00000212325	Y_RNA	misc_RNA	10
ENSG00000200494	Y_RNA	misc_RNA	11
ENSG00000199223	Y_RNA	misc_RNA	12
ENSG00000207207	Y_RNA	misc_RNA	12
ENSG00000265123	RN7SL200P	misc_RNA	12
ENSG00000199200	Y_RNA	misc_RNA	13
ENSG00000200064	RNY4P9	misc_RNA	13
ENSG00000200211	RNY4P27	misc_RNA	13
ENSG00000200261	Y_RNA	misc_RNA	13
ENSG00000266828	RN7SL712P	misc_RNA	13
ENSG00000202198	RN7SK	misc_RNA	14
ENSG00000244230	RN7SL151P	misc_RNA	14
ENSG00000200735	RNY4P8	misc_RNA	15
ENSG00000212512	Y_RNA	misc_RNA	17
ENSG00000238516	Y_RNA	misc_RNA	17
ENSG00000243738	RN7SL181P	misc_RNA	17
ENSG00000242696	RN7SL40P	misc_RNA	19
ENSG00000242764	RN7SL824P	misc_RNA	21
ENSG00000238711	RNY4P25	misc_RNA	24
ENSG00000201340	Y_RNA	misc_RNA	35
ENSG00000199285	Y_RNA	misc_RNA	38
ENSG00000244389	RN7SL242P	misc_RNA	40
ENSG00000202515	VTRNA1-3	misc_RNA	41
ENSG00000243905	RN7SL679P	misc_RNA	78
ENSG00000201938	Y_RNA	misc_RNA	93
ENSG00000200510	RNY4P2	misc_RNA	96
ENSG00000201412	Y_RNA	misc_RNA	102
ENSG00000199990	VTRNA1-1	misc_RNA	386
ENSG00000202354	RNY3	misc_RNA	580
ENSG00000201098	RNY1	misc_RNA	2243
ENSG00000252316	RNY4	misc_RNA	6208
ENSG00000265150	RN7SL2	misc_RNA	9644
ENSG00000211459	MT-RNR1	Mt_rRNA	2032
ENSG00000210082	MT-RNR2	Mt_rRNA	12145
ENSG00000210049	MT-TF	Mt_tRNA	1
ENSG00000210100	MT-TI	Mt_tRNA	1
ENSG00000210140	MT-TC	Mt_tRNA	2
ENSG00000210077	MT-TV	Mt_tRNA	4
ENSG00000210195	MT-TT	Mt_tRNA	10
ENSG00000210154	MT-TD	Mt_tRNA	11
ENSG00000209082	MT-TL1	Mt_tRNA	14
ENSG00000210144	MT-TY	Mt_tRNA	14
ENSG00000210112	MT-TM	Mt_tRNA	25
ENSG00000210174	MT-TR	Mt_tRNA	29
ENSG00000210176	MT-TH	Mt_tRNA	48
ENSG00000210196	MT-TP	Mt_tRNA	90
ENSG00000210191	MT-TL2	Mt_tRNA	167
ENSG00000210164	MT-TG	Mt_tRNA	328
ENSG00000210184	MT-TS2	Mt_tRNA	662
ENSG00000207748	MIR29B1	NA	1
ENSG00000231669	RP11-368D24__A.1	NA	1
ENSG00000240529	RP11-247I13.7	NA	1
ENSG00000256392	RP11-347I19.3	NA	1
ENSG00000261128	RP11-18F14.2	NA	1
ENSG00000271954	RP11-427H3.1	NA	1
ENSG00000207790	MIR29B2	NA	2
ENSG00000238206	RP11-472B18.2	NA	2
ENSG00000251390	RP11-276A18.2	NA	2
ENSG00000255896	U47924.19	NA	2
ENSG00000207966	MIR29C	NA	5
ENSG00000198981	MIR29A	NA	16
ENSG00000121083	DYNLL2	NA	26
ENSG00000110811	LEPREL2	polymorphic_pseudogene	1
ENSG00000189077	TMEM120A	polymorphic_pseudogene	1
ENSG00000183378	OVCH2	polymorphic_pseudogene	3
ENSG00000167984	NLRC3	polymorphic_pseudogene	5
	hsa-mir-4419a-precursor	precursor	61
	hsa-mir-1273a-precursor	precursor	5
	hsa-mir-6843-precursor	precursor	3
	hsa-mir-1303-precursor	precursor	2
	hsa-mir-125a-precursor	precursor	2
	hsa-mir-2110-precursor	precursor	1
	hsa-mir-218-1-precursor	precursor	1
	hsa-mir-107-precursor	precursor	1
	hsa-mir-2116-precursor	precursor	1
	hsa-mir-3159-precursor	precursor	1
	hsa-mir-331-precursor	precursor	1
	hsa-mir-6891-precursor	precursor	1
ENSG00000142396	ERVK3-1	processed_transcript	1
ENSG00000180769	WDFY3-AS2	processed_transcript	1
ENSG00000196756	SNHG17	processed_transcript	1
ENSG00000204466	DGKK	processed_transcript	1
ENSG00000223380	SEC22B	processed_transcript	1
ENSG00000224376	AC017104.6	processed_transcript	1
ENSG00000234456	MAGI2-AS3	processed_transcript	1
ENSG00000234616	JRK	processed_transcript	1
ENSG00000236850	LL22NC03-80A10.6	processed_transcript	1
ENSG00000246582	RP11-1149O23.3	processed_transcript	1
ENSG00000250208	FZD10-AS1	processed_transcript	1
ENSG00000257524	RP11-203J24.9	processed_transcript	1
ENSG00000258704	RP11-85K15.2	processed_transcript	1
ENSG00000260669	AL136419.6	processed_transcript	1
ENSG00000272373	ZNF33B	processed_transcript	1
ENSG00000006062	MAP3K14	processed_transcript	2
ENSG00000160336	ZNF761	processed_transcript	2
ENSG00000226950	DANCR	processed_transcript	2
ENSG00000245910	SNHG6	processed_transcript	2
ENSG00000247774	PCED1B-AS1	processed_transcript	2
ENSG00000212978	AC016747.3	processed_transcript	3
ENSG00000249492	RP11-159F24.3	processed_transcript	3
ENSG00000118412	CASP8AP2	processed_transcript	4
ENSG00000204054	LINC00963	processed_transcript	4
ENSG00000247556	OIP5-AS1	processed_transcript	4
ENSG00000088970	PLK1S1	processed_transcript	5
ENSG00000231607	DLEU2	processed_transcript	6
ENSG00000250899	RP11-253E3.3	processed_transcript	6
ENSG00000255717	SNHG1	processed_transcript	10
ENSG00000175061	C17orf76-AS1	processed_transcript	12
ENSG00000203875	SNHG5	processed_transcript	13
ENSG00000234741	GAS5	processed_transcript	15
ENSG00000215417	MIR17HG	processed_transcript	27
ENSG00000130600	H19	processed_transcript	118
ENSG00000000971	CFH	protein_coding	1
ENSG00000001084	GCLC	protein_coding	1
ENSG00000002016	RAD52	protein_coding	1
ENSG00000002330	BAD	protein_coding	1
ENSG00000002586	CD99	protein_coding	1
ENSG00000003393	ALS2	protein_coding	1
ENSG00000004399	PLXND1	protein_coding	1
ENSG00000004838	ZMYND10	protein_coding	1
ENSG00000004848	ARX	protein_coding	1
ENSG00000005059	CCDC109B	protein_coding	1
ENSG00000005075	POLR2J	protein_coding	1
ENSG00000005102	MEOX1	protein_coding	1
ENSG00000005187	ACSM3	protein_coding	1
ENSG00000005194	CIAPIN1	protein_coding	1
ENSG00000005471	ABCB4	protein_coding	1
ENSG00000005801	ZNF195	protein_coding	1
ENSG00000005961	ITGA2B	protein_coding	1
ENSG00000006015	C19orf60	protein_coding	1
ENSG00000006432	MAP3K9	protein_coding	1
ENSG00000006451	RALA	protein_coding	1
ENSG00000006530	AGK	protein_coding	1
ENSG00000006555	TTC22	protein_coding	1
ENSG00000006625	GGCT	protein_coding	1
ENSG00000006695	COX10	protein_coding	1
ENSG00000006740	ARHGAP44	protein_coding	1
ENSG00000007202	KIAA0100	protein_coding	1
ENSG00000007255	TRAPPC6A	protein_coding	1
ENSG00000007392	LUC7L	protein_coding	1
ENSG00000007541	PIGQ	protein_coding	1
ENSG00000007866	TEAD3	protein_coding	1
ENSG00000007944	MYLIP	protein_coding	1
ENSG00000007968	E2F2	protein_coding	1
ENSG00000008056	SYN1	protein_coding	1
ENSG00000008282	SYPL1	protein_coding	1
ENSG00000008283	CYB561	protein_coding	1
ENSG00000008382	MPND	protein_coding	1
ENSG00000009830	POMT2	protein_coding	1
ENSG00000009844	VTA1	protein_coding	1
ENSG00000010030	ETV7	protein_coding	1
ENSG00000010295	IFFO1	protein_coding	1
ENSG00000010318	PHF7	protein_coding	1
ENSG00000010322	NISCH	protein_coding	1
ENSG00000010327	STAB1	protein_coding	1
ENSG00000011114	BTBD7	protein_coding	1
ENSG00000011243	AKAP8L	protein_coding	1
ENSG00000011422	PLAUR	protein_coding	1
ENSG00000011426	ANLN	protein_coding	1
ENSG00000011566	MAP4K3	protein_coding	1
ENSG00000011638	TMEM159	protein_coding	1
ENSG00000011677	GABRA3	protein_coding	1
ENSG00000013503	POLR3B	protein_coding	1
ENSG00000013619	MAMLD1	protein_coding	1
ENSG00000014164	ZC3H3	protein_coding	1
ENSG00000014641	MDH1	protein_coding	1
ENSG00000014919	COX15	protein_coding	1
ENSG00000016391	CHDH	protein_coding	1
ENSG00000017373	SRCIN1	protein_coding	1
ENSG00000017483	SLC38A5	protein_coding	1
ENSG00000018610	CXorf56	protein_coding	1
ENSG00000019485	PRDM11	protein_coding	1
ENSG00000020129	NCDN	protein_coding	1
ENSG00000020922	MRE11A	protein_coding	1
ENSG00000022267	FHL1	protein_coding	1
ENSG00000022556	NLRP2	protein_coding	1
ENSG00000023572	GLRX2	protein_coding	1
ENSG00000023697	DERA	protein_coding	1
ENSG00000023909	GCLM	protein_coding	1
ENSG00000025434	NR1H3	protein_coding	1
ENSG00000025770	NCAPH2	protein_coding	1
ENSG00000025772	TOMM34	protein_coding	1
ENSG00000026297	RNASET2	protein_coding	1
ENSG00000027001	MIPEP	protein_coding	1
ENSG00000028310	BRD9	protein_coding	1
ENSG00000029364	SLC39A9	protein_coding	1
ENSG00000030110	BAK1	protein_coding	1
ENSG00000033867	SLC4A7	protein_coding	1
ENSG00000034239	EFCAB1	protein_coding	1
ENSG00000034693	PEX3	protein_coding	1
ENSG00000035115	SH3YL1	protein_coding	1
ENSG00000035141	FAM136A	protein_coding	1
ENSG00000036054	TBC1D23	protein_coding	1
ENSG00000037042	TUBG2	protein_coding	1
ENSG00000037280	FLT4	protein_coding	1
ENSG00000039068	CDH1	protein_coding	1
ENSG00000039560	RAI14	protein_coding	1
ENSG00000039650	PNKP	protein_coding	1
ENSG00000040341	STAU2	protein_coding	1
ENSG00000040487	PQLC2	protein_coding	1
ENSG00000041880	PARP3	protein_coding	1
ENSG00000042429	MED17	protein_coding	1
ENSG00000043591	ADRB1	protein_coding	1
ENSG00000047230	CTPS2	protein_coding	1
ENSG00000047578	KIAA0556	protein_coding	1
ENSG00000047617	ANO2	protein_coding	1
ENSG00000048392	RRM2B	protein_coding	1
ENSG00000049239	H6PD	protein_coding	1
ENSG00000049246	PER3	protein_coding	1
ENSG00000049449	RCN1	protein_coding	1
ENSG00000049541	RFC2	protein_coding	1
ENSG00000050165	DKK3	protein_coding	1
ENSG00000050393	MCUR1	protein_coding	1
ENSG00000050405	LIMA1	protein_coding	1
ENSG00000050820	BCAR1	protein_coding	1
ENSG00000052126	PLEKHA5	protein_coding	1
ENSG00000053501	USE1	protein_coding	1
ENSG00000054356	PTPRN	protein_coding	1
ENSG00000054598	FOXC1	protein_coding	1
ENSG00000055118	KCNH2	protein_coding	1
ENSG00000055211	GINM1	protein_coding	1
ENSG00000056050	C4orf27	protein_coding	1
ENSG00000056487	PHF21B	protein_coding	1
ENSG00000056661	PCGF2	protein_coding	1
ENSG00000057252	SOAT1	protein_coding	1
ENSG00000057657	PRDM1	protein_coding	1
ENSG00000058063	ATP11B	protein_coding	1
ENSG00000058799	YIPF1	protein_coding	1
ENSG00000059145	UNKL	protein_coding	1
ENSG00000059378	PARP12	protein_coding	1
ENSG00000059691	PET112	protein_coding	1
ENSG00000059804	SLC2A3	protein_coding	1
ENSG00000060558	GNA15	protein_coding	1
ENSG00000060718	COL11A1	protein_coding	1
ENSG00000060982	BCAT1	protein_coding	1
ENSG00000061676	NCKAP1	protein_coding	1
ENSG00000061936	SFSWAP	protein_coding	1
ENSG00000062725	APPBP2	protein_coding	1
ENSG00000063176	SPHK2	protein_coding	1
ENSG00000063180	CA11	protein_coding	1
ENSG00000063660	GPC1	protein_coding	1
ENSG00000064012	CASP8	protein_coding	1
ENSG00000064102	ASUN	protein_coding	1
ENSG00000064115	TM7SF3	protein_coding	1
ENSG00000064490	RFXANK	protein_coding	1
ENSG00000064687	ABCA7	protein_coding	1
ENSG00000064692	SNCAIP	protein_coding	1
ENSG00000064703	DDX20	protein_coding	1
ENSG00000064763	FAR2	protein_coding	1
ENSG00000064787	BCAS1	protein_coding	1
ENSG00000064886	CHI3L2	protein_coding	1
ENSG00000064995	TAF11	protein_coding	1
ENSG00000065183	WDR3	protein_coding	1
ENSG00000065308	TRAM2	protein_coding	1
ENSG00000065518	NDUFB4	protein_coding	1
ENSG00000065615	CYB5R4	protein_coding	1
ENSG00000065618	COL17A1	protein_coding	1
ENSG00000065717	TLE2	protein_coding	1
ENSG00000065802	ASB1	protein_coding	1
ENSG00000065923	SLC9A7	protein_coding	1
ENSG00000066279	ASPM	protein_coding	1
ENSG00000066427	ATXN3	protein_coding	1
ENSG00000066583	ISOC1	protein_coding	1
ENSG00000066654	THUMPD1	protein_coding	1
ENSG00000066923	STAG3	protein_coding	1
ENSG00000066933	MYO9A	protein_coding	1
ENSG00000067191	CACNB1	protein_coding	1
ENSG00000067221	STOML1	protein_coding	1
ENSG00000067955	CBFB	protein_coding	1
ENSG00000068120	COASY	protein_coding	1
ENSG00000068354	TBC1D25	protein_coding	1
ENSG00000068383	INPP5A	protein_coding	1
ENSG00000068697	LAPTM4A	protein_coding	1
ENSG00000068745	IP6K2	protein_coding	1
ENSG00000068971	PPP2R5B	protein_coding	1
ENSG00000069345	DNAJA2	protein_coding	1
ENSG00000069399	BCL3	protein_coding	1
ENSG00000069535	MAOB	protein_coding	1
ENSG00000069943	PIGB	protein_coding	1
ENSG00000069998	CECR5	protein_coding	1
ENSG00000070061	IKBKAP	protein_coding	1
ENSG00000070214	SLC44A1	protein_coding	1
ENSG00000070269	TMEM260	protein_coding	1
ENSG00000070371	CLTCL1	protein_coding	1
ENSG00000070476	ZXDC	protein_coding	1
ENSG00000070718	AP3M2	protein_coding	1
ENSG00000070759	TESK2	protein_coding	1
ENSG00000070761	C16orf80	protein_coding	1
ENSG00000070950	RAD18	protein_coding	1
ENSG00000070961	ATP2B1	protein_coding	1
ENSG00000071189	SNX13	protein_coding	1
ENSG00000071205	ARHGAP10	protein_coding	1
ENSG00000071243	ING3	protein_coding	1
ENSG00000071553	ATP6AP1	protein_coding	1
ENSG00000071889	FAM3A	protein_coding	1
ENSG00000072071	LPHN1	protein_coding	1
ENSG00000072134	EPN2	protein_coding	1
ENSG00000072415	MPP5	protein_coding	1
ENSG00000072506	HSD17B10	protein_coding	1
ENSG00000072858	SIDT1	protein_coding	1
ENSG00000073009	IKBKG	protein_coding	1
ENSG00000073464	CLCN4	protein_coding	1
ENSG00000073536	NLE1	protein_coding	1
ENSG00000073712	FERMT2	protein_coding	1
ENSG00000073792	IGF2BP2	protein_coding	1
ENSG00000074071	MRPS34	protein_coding	1
ENSG00000074181	NOTCH3	protein_coding	1
ENSG00000074319	TSG101	protein_coding	1
ENSG00000074582	BCS1L	protein_coding	1
ENSG00000074966	TXK	protein_coding	1
ENSG00000075336	TIMM21	protein_coding	1
ENSG00000075945	KIFAP3	protein_coding	1
ENSG00000076003	MCM6	protein_coding	1
ENSG00000076053	RBM7	protein_coding	1
ENSG00000076242	MLH1	protein_coding	1
ENSG00000076321	KLHL20	protein_coding	1
ENSG00000077157	PPP1R12B	protein_coding	1
ENSG00000077264	PAK3	protein_coding	1
ENSG00000077463	SIRT6	protein_coding	1
ENSG00000078114	NEBL	protein_coding	1
ENSG00000078124	ACER3	protein_coding	1
ENSG00000078237	C12orf5	protein_coding	1
ENSG00000078246	TULP3	protein_coding	1
ENSG00000078487	ZCWPW1	protein_coding	1
ENSG00000078596	ITM2A	protein_coding	1
ENSG00000079102	RUNX1T1	protein_coding	1
ENSG00000079263	SP140	protein_coding	1
ENSG00000079337	RAPGEF3	protein_coding	1
ENSG00000079616	KIF22	protein_coding	1
ENSG00000079739	PGM1	protein_coding	1
ENSG00000079841	RIMS1	protein_coding	1
ENSG00000079931	MOXD1	protein_coding	1
ENSG00000080802	CNOT4	protein_coding	1
ENSG00000080819	CPOX	protein_coding	1
ENSG00000080822	CLDND1	protein_coding	1
ENSG00000081026	MAGI3	protein_coding	1
ENSG00000081148	IMPG2	protein_coding	1
ENSG00000081307	UBA5	protein_coding	1
ENSG00000081692	JMJD4	protein_coding	1
ENSG00000081721	DUSP12	protein_coding	1
ENSG00000081870	HSPB11	protein_coding	1
ENSG00000082014	SMARCD3	protein_coding	1
ENSG00000082212	ME2	protein_coding	1
ENSG00000082516	GEMIN5	protein_coding	1
ENSG00000083099	LYRM2	protein_coding	1
ENSG00000083290	ULK2	protein_coding	1
ENSG00000083535	PIBF1	protein_coding	1
ENSG00000083844	ZNF264	protein_coding	1
ENSG00000084453	SLCO1A2	protein_coding	1
ENSG00000084693	AGBL5	protein_coding	1
ENSG00000084731	KIF3C	protein_coding	1
ENSG00000085063	CD59	protein_coding	1
ENSG00000085276	MECOM	protein_coding	1
ENSG00000085415	SEH1L	protein_coding	1
ENSG00000085433	WDR47	protein_coding	1
ENSG00000085449	WDFY1	protein_coding	1
ENSG00000085644	ZNF213	protein_coding	1
ENSG00000086200	IPO11	protein_coding	1
ENSG00000086570	FAT2	protein_coding	1
ENSG00000087128	TMPRSS11E	protein_coding	1
ENSG00000087157	PGS1	protein_coding	1
ENSG00000087301	TXNDC16	protein_coding	1
ENSG00000087494	PTHLH	protein_coding	1
ENSG00000088035	ALG6	protein_coding	1
ENSG00000088325	TPX2	protein_coding	1
ENSG00000088367	EPB41L1	protein_coding	1
ENSG00000088727	KIF9	protein_coding	1
ENSG00000088756	ARHGAP28	protein_coding	1
ENSG00000088808	PPP1R13B	protein_coding	1
ENSG00000088826	SMOX	protein_coding	1
ENSG00000088827	SIGLEC1	protein_coding	1
ENSG00000089022	MAPKAPK5	protein_coding	1
ENSG00000089050	RBBP9	protein_coding	1
ENSG00000090006	LTBP4	protein_coding	1
ENSG00000090054	SPTLC1	protein_coding	1
ENSG00000090097	PCBP4	protein_coding	1
ENSG00000090104	RGS1	protein_coding	1
ENSG00000090263	MRPS33	protein_coding	1
ENSG00000090432	MUL1	protein_coding	1
ENSG00000090447	TFAP4	protein_coding	1
ENSG00000090530	LEPREL1	protein_coding	1
ENSG00000090674	MCOLN1	protein_coding	1
ENSG00000090924	PLEKHG2	protein_coding	1
ENSG00000090975	PITPNM2	protein_coding	1
ENSG00000090989	EXOC1	protein_coding	1
ENSG00000091073	DTX2	protein_coding	1
ENSG00000091127	PUS7	protein_coding	1
ENSG00000091831	ESR1	protein_coding	1
ENSG00000091879	ANGPT2	protein_coding	1
ENSG00000091947	TMEM101	protein_coding	1
ENSG00000091972	CD200	protein_coding	1
ENSG00000092036	HAUS4	protein_coding	1
ENSG00000092068	SLC7A8	protein_coding	1
ENSG00000092421	SEMA6A	protein_coding	1
ENSG00000092445	TYRO3	protein_coding	1
ENSG00000092531	SNAP23	protein_coding	1
ENSG00000092758	COL9A3	protein_coding	1
ENSG00000092853	CLSPN	protein_coding	1
ENSG00000092969	TGFB2	protein_coding	1
ENSG00000093217	XYLB	protein_coding	1
ENSG00000094880	CDC23	protein_coding	1
ENSG00000094914	AAAS	protein_coding	1
ENSG00000095203	EPB41L4B	protein_coding	1
ENSG00000095397	DFNB31	protein_coding	1
ENSG00000095539	SEMA4G	protein_coding	1
ENSG00000095574	IKZF5	protein_coding	1
ENSG00000095587	TLL2	protein_coding	1
ENSG00000095713	CRTAC1	protein_coding	1
ENSG00000095906	NUBP2	protein_coding	1
ENSG00000096080	MRPS18A	protein_coding	1
ENSG00000099203	TMED1	protein_coding	1
ENSG00000099246	RAB18	protein_coding	1
ENSG00000099326	MZF1	protein_coding	1
ENSG00000099337	KCNK6	protein_coding	1
ENSG00000099800	TIMM13	protein_coding	1
ENSG00000099814	CEP170B	protein_coding	1
ENSG00000099821	POLRMT	protein_coding	1
ENSG00000099849	RASSF7	protein_coding	1
ENSG00000099860	GADD45B	protein_coding	1
ENSG00000099889	ARVCF	protein_coding	1
ENSG00000099904	ZDHHC8	protein_coding	1
ENSG00000099910	KLHL22	protein_coding	1
ENSG00000099949	LZTR1	protein_coding	1
ENSG00000099968	BCL2L13	protein_coding	1
ENSG00000100038	TOP3B	protein_coding	1
ENSG00000100084	HIRA	protein_coding	1
ENSG00000100139	MICALL1	protein_coding	1
ENSG00000100151	PICK1	protein_coding	1
ENSG00000100162	CENPM	protein_coding	1
ENSG00000100167	SEPT3	protein_coding	1
ENSG00000100211	CBY1	protein_coding	1
ENSG00000100226	GTPBP1	protein_coding	1
ENSG00000100246	DNAL4	protein_coding	1
ENSG00000100258	LMF2	protein_coding	1
ENSG00000100263	RHBDD3	protein_coding	1
ENSG00000100271	TTLL1	protein_coding	1
ENSG00000100288	CHKB	protein_coding	1
ENSG00000100300	TSPO	protein_coding	1
ENSG00000100350	FOXRED2	protein_coding	1
ENSG00000100360	IFT27	protein_coding	1
ENSG00000100372	SLC25A17	protein_coding	1
ENSG00000100376	FAM118A	protein_coding	1
ENSG00000100410	PHF5A	protein_coding	1
ENSG00000100412	ACO2	protein_coding	1
ENSG00000100417	PMM1	protein_coding	1
ENSG00000100442	FKBP3	protein_coding	1
ENSG00000100478	AP4S1	protein_coding	1
ENSG00000100490	CDKL1	protein_coding	1
ENSG00000100519	PSMC6	protein_coding	1
ENSG00000100575	TIMM9	protein_coding	1
ENSG00000100577	GSTZ1	protein_coding	1
ENSG00000100578	KIAA0586	protein_coding	1
ENSG00000100591	AHSA1	protein_coding	1
ENSG00000100600	LGMN	protein_coding	1
ENSG00000100601	ALKBH1	protein_coding	1
ENSG00000100726	TELO2	protein_coding	1
ENSG00000100744	GSKIP	protein_coding	1
ENSG00000100804	PSMB5	protein_coding	1
ENSG00000100836	PABPN1	protein_coding	1
ENSG00000100938	GMPR2	protein_coding	1
ENSG00000101166	SLMO2	protein_coding	1
ENSG00000101213	PTK6	protein_coding	1
ENSG00000101255	TRIB3	protein_coding	1
ENSG00000101294	HM13	protein_coding	1
ENSG00000101298	SNPH	protein_coding	1
ENSG00000101307	SIRPB1	protein_coding	1
ENSG00000101335	MYL9	protein_coding	1
ENSG00000101365	IDH3B	protein_coding	1
ENSG00000101400	SNTA1	protein_coding	1
ENSG00000101425	BPI	protein_coding	1
ENSG00000101470	TNNC2	protein_coding	1
ENSG00000101773	RBBP8	protein_coding	1
ENSG00000101882	NKAP	protein_coding	1
ENSG00000101888	NXT2	protein_coding	1
ENSG00000101901	ALG13	protein_coding	1
ENSG00000101911	PRPS2	protein_coding	1
ENSG00000102109	PCSK1N	protein_coding	1
ENSG00000102158	MAGT1	protein_coding	1
ENSG00000102302	FGD1	protein_coding	1
ENSG00000102312	PORCN	protein_coding	1
ENSG00000102390	PBDC1	protein_coding	1
ENSG00000102409	BEX4	protein_coding	1
ENSG00000102445	KIAA0226L	protein_coding	1
ENSG00000102547	CAB39L	protein_coding	1
ENSG00000102575	ACP5	protein_coding	1
ENSG00000102738	MRPS31	protein_coding	1
ENSG00000102743	SLC25A15	protein_coding	1
ENSG00000102760	RGCC	protein_coding	1
ENSG00000102837	OLFM4	protein_coding	1
ENSG00000102870	ZNF629	protein_coding	1
ENSG00000102871	TRADD	protein_coding	1
ENSG00000102962	CCL22	protein_coding	1
ENSG00000103024	NME3	protein_coding	1
ENSG00000103035	PSMD7	protein_coding	1
ENSG00000103037	SETD6	protein_coding	1
ENSG00000103066	PLA2G15	protein_coding	1
ENSG00000103150	MLYCD	protein_coding	1
ENSG00000103196	CRISPLD2	protein_coding	1
ENSG00000103257	SLC7A5	protein_coding	1
ENSG00000103404	USP31	protein_coding	1
ENSG00000103449	SALL1	protein_coding	1
ENSG00000103811	CTSH	protein_coding	1
ENSG00000103932	RPAP1	protein_coding	1
ENSG00000104047	DTWD1	protein_coding	1
ENSG00000104064	GABPB1	protein_coding	1
ENSG00000104081	BMF	protein_coding	1
ENSG00000104331	IMPAD1	protein_coding	1
ENSG00000104343	UBE2W	protein_coding	1
ENSG00000104368	PLAT	protein_coding	1
ENSG00000104412	EMC2	protein_coding	1
ENSG00000104442	ARMC1	protein_coding	1
ENSG00000104447	TRPS1	protein_coding	1
ENSG00000104450	SPAG1	protein_coding	1
ENSG00000104490	NCALD	protein_coding	1
ENSG00000104626	ERI1	protein_coding	1
ENSG00000104643	MTMR9	protein_coding	1
ENSG00000104679	R3HCC1	protein_coding	1
ENSG00000104714	ERICH1	protein_coding	1
ENSG00000104728	ARHGEF10	protein_coding	1
ENSG00000104804	TULP2	protein_coding	1
ENSG00000104835	SARS2	protein_coding	1
ENSG00000104859	CLASRP	protein_coding	1
ENSG00000104872	PIH1D1	protein_coding	1
ENSG00000104885	DOT1L	protein_coding	1
ENSG00000104936	DMPK	protein_coding	1
ENSG00000104953	TLE6	protein_coding	1
ENSG00000105173	CCNE1	protein_coding	1
ENSG00000105185	PDCD5	protein_coding	1
ENSG00000105227	PRX	protein_coding	1
ENSG00000105245	NUMBL	protein_coding	1
ENSG00000105251	SHD	protein_coding	1
ENSG00000105366	SIGLEC8	protein_coding	1
ENSG00000105383	CD33	protein_coding	1
ENSG00000105426	PTPRS	protein_coding	1
ENSG00000105447	GRWD1	protein_coding	1
ENSG00000105583	WDR83OS	protein_coding	1
ENSG00000105607	GCDH	protein_coding	1
ENSG00000105618	PRPF31	protein_coding	1
ENSG00000105649	RAB3A	protein_coding	1
ENSG00000105655	ISYNA1	protein_coding	1
ENSG00000105656	ELL	protein_coding	1
ENSG00000105662	CRTC1	protein_coding	1
ENSG00000105677	TMEM147	protein_coding	1
ENSG00000105722	ERF	protein_coding	1
ENSG00000105750	ZNF85	protein_coding	1
ENSG00000105771	SMG9	protein_coding	1
ENSG00000105793	GTPBP10	protein_coding	1
ENSG00000105819	PMPCB	protein_coding	1
ENSG00000105875	WDR91	protein_coding	1
ENSG00000105971	CAV2	protein_coding	1
ENSG00000105983	LMBR1	protein_coding	1
ENSG00000105993	DNAJB6	protein_coding	1
ENSG00000106028	SSBP1	protein_coding	1
ENSG00000106038	EVX1	protein_coding	1
ENSG00000106069	CHN2	protein_coding	1
ENSG00000106100	NOD1	protein_coding	1
ENSG00000106153	CHCHD2	protein_coding	1
ENSG00000106245	BUD31	protein_coding	1
ENSG00000106299	WASL	protein_coding	1
ENSG00000106305	AIMP2	protein_coding	1
ENSG00000106330	MOSPD3	protein_coding	1
ENSG00000106344	RBM28	protein_coding	1
ENSG00000106366	SERPINE1	protein_coding	1
ENSG00000106392	C1GALT1	protein_coding	1
ENSG00000106397	PLOD3	protein_coding	1
ENSG00000106443	PHF14	protein_coding	1
ENSG00000106554	CHCHD3	protein_coding	1
ENSG00000106603	COA1	protein_coding	1
ENSG00000106624	AEBP1	protein_coding	1
ENSG00000106633	GCK	protein_coding	1
ENSG00000106689	LHX2	protein_coding	1
ENSG00000106733	NMRK1	protein_coding	1
ENSG00000106803	SEC61B	protein_coding	1
ENSG00000106976	DNM1	protein_coding	1
ENSG00000107020	PLGRKT	protein_coding	1
ENSG00000107147	KCNT1	protein_coding	1
ENSG00000107164	FUBP3	protein_coding	1
ENSG00000107281	NPDC1	protein_coding	1
ENSG00000107331	ABCA2	protein_coding	1
ENSG00000107537	PHYH	protein_coding	1
ENSG00000107614	TRDMT1	protein_coding	1
ENSG00000107669	ATE1	protein_coding	1
ENSG00000107719	PALD1	protein_coding	1
ENSG00000107758	PPP3CB	protein_coding	1
ENSG00000107789	MINPP1	protein_coding	1
ENSG00000107796	ACTA2	protein_coding	1
ENSG00000107831	FGF8	protein_coding	1
ENSG00000107864	CPEB3	protein_coding	1
ENSG00000107874	CUEDC2	protein_coding	1
ENSG00000107882	SUFU	protein_coding	1
ENSG00000107954	NEURL	protein_coding	1
ENSG00000107960	OBFC1	protein_coding	1
ENSG00000107968	MAP3K8	protein_coding	1
ENSG00000108179	PPIF	protein_coding	1
ENSG00000108239	TBC1D12	protein_coding	1
ENSG00000108306	FBXL20	protein_coding	1
ENSG00000108370	RGS9	protein_coding	1
ENSG00000108395	TRIM37	protein_coding	1
ENSG00000108528	SLC25A11	protein_coding	1
ENSG00000108551	RASD1	protein_coding	1
ENSG00000108578	BLMH	protein_coding	1
ENSG00000108588	CCDC47	protein_coding	1
ENSG00000108651	UTP6	protein_coding	1
ENSG00000108684	ASIC2	protein_coding	1
ENSG00000108733	PEX12	protein_coding	1
ENSG00000108771	DHX58	protein_coding	1
ENSG00000108839	ALOX12	protein_coding	1
ENSG00000109066	TMEM104	protein_coding	1
ENSG00000109083	IFT20	protein_coding	1
ENSG00000109113	RAB34	protein_coding	1
ENSG00000109390	NDUFC1	protein_coding	1
ENSG00000109686	SH3D19	protein_coding	1
ENSG00000109919	MTCH2	protein_coding	1
ENSG00000109920	FNBP4	protein_coding	1
ENSG00000109956	B3GAT1	protein_coding	1
ENSG00000110002	VWA5A	protein_coding	1
ENSG00000110011	DNAJC4	protein_coding	1
ENSG00000110046	ATG2A	protein_coding	1
ENSG00000110060	PUS3	protein_coding	1
ENSG00000110171	TRIM3	protein_coding	1
ENSG00000110218	PANX1	protein_coding	1
ENSG00000110274	CEP164	protein_coding	1
ENSG00000110429	FBXO3	protein_coding	1
ENSG00000110628	SLC22A18	protein_coding	1
ENSG00000110852	CLEC2B	protein_coding	1
ENSG00000110888	CAPRIN2	protein_coding	1
ENSG00000111145	ELK3	protein_coding	1
ENSG00000111206	FOXM1	protein_coding	1
ENSG00000111224	PARP11	protein_coding	1
ENSG00000111325	OGFOD2	protein_coding	1
ENSG00000111339	ART4	protein_coding	1
ENSG00000111445	RFC5	protein_coding	1
ENSG00000111490	TBC1D30	protein_coding	1
ENSG00000111554	MDM1	protein_coding	1
ENSG00000111581	NUP107	protein_coding	1
ENSG00000111602	TIMELESS	protein_coding	1
ENSG00000111615	KRR1	protein_coding	1
ENSG00000111641	NOP2	protein_coding	1
ENSG00000111667	USP5	protein_coding	1
ENSG00000111674	ENO2	protein_coding	1
ENSG00000111725	PRKAB1	protein_coding	1
ENSG00000111727	HCFC2	protein_coding	1
ENSG00000111799	COL12A1	protein_coding	1
ENSG00000111860	CEP85L	protein_coding	1
ENSG00000111897	SERINC1	protein_coding	1
ENSG00000111911	HINT3	protein_coding	1
ENSG00000112031	MTRF1L	protein_coding	1
ENSG00000112033	PPARD	protein_coding	1
ENSG00000112130	RNF8	protein_coding	1
ENSG00000112139	MDGA1	protein_coding	1
ENSG00000112144	ICK	protein_coding	1
ENSG00000112200	ZNF451	protein_coding	1
ENSG00000112218	GPR63	protein_coding	1
ENSG00000112232	KHDRBS2	protein_coding	1
ENSG00000112242	E2F3	protein_coding	1
ENSG00000112294	ALDH5A1	protein_coding	1
ENSG00000112320	SOBP	protein_coding	1
ENSG00000112339	HBS1L	protein_coding	1
ENSG00000112367	FIG4	protein_coding	1
ENSG00000112414	GPR126	protein_coding	1
ENSG00000112651	MRPL2	protein_coding	1
ENSG00000112782	CLIC5	protein_coding	1
ENSG00000113303	BTNL8	protein_coding	1
ENSG00000113318	MSH3	protein_coding	1
ENSG00000113361	CDH6	protein_coding	1
ENSG00000113430	IRX4	protein_coding	1
ENSG00000113448	PDE4D	protein_coding	1
ENSG00000113494	PRLR	protein_coding	1
ENSG00000113520	IL4	protein_coding	1
ENSG00000113532	ST8SIA4	protein_coding	1
ENSG00000113615	SEC24A	protein_coding	1
ENSG00000113638	TTC33	protein_coding	1
ENSG00000113649	TCERG1	protein_coding	1
ENSG00000113749	HRH2	protein_coding	1
ENSG00000113905	HRG	protein_coding	1
ENSG00000114013	CD86	protein_coding	1
ENSG00000114054	PCCB	protein_coding	1
ENSG00000114270	COL7A1	protein_coding	1
ENSG00000114315	HES1	protein_coding	1
ENSG00000114354	TFG	protein_coding	1
ENSG00000114480	GBE1	protein_coding	1
ENSG00000114487	MORC1	protein_coding	1
ENSG00000114520	SNX4	protein_coding	1
ENSG00000114529	C3orf52	protein_coding	1
ENSG00000114767	RRP9	protein_coding	1
ENSG00000114796	KLHL24	protein_coding	1
ENSG00000114923	SLC4A3	protein_coding	1
ENSG00000114988	LMAN2L	protein_coding	1
ENSG00000114993	RTKN	protein_coding	1
ENSG00000115107	STEAP3	protein_coding	1
ENSG00000115211	EIF2B4	protein_coding	1
ENSG00000115255	REEP6	protein_coding	1
ENSG00000115266	APC2	protein_coding	1
ENSG00000115267	IFIH1	protein_coding	1
ENSG00000115282	TTC31	protein_coding	1
ENSG00000115317	HTRA2	protein_coding	1
ENSG00000115325	DOK1	protein_coding	1
ENSG00000115414	FN1	protein_coding	1
ENSG00000115457	IGFBP2	protein_coding	1
ENSG00000115459	ELMOD3	protein_coding	1
ENSG00000115525	ST3GAL5	protein_coding	1
ENSG00000115526	CHST10	protein_coding	1
ENSG00000115541	HSPE1	protein_coding	1
ENSG00000115548	KDM3A	protein_coding	1
ENSG00000115568	ZNF142	protein_coding	1
ENSG00000115607	IL18RAP	protein_coding	1
ENSG00000115652	UXS1	protein_coding	1
ENSG00000115694	STK25	protein_coding	1
ENSG00000115705	TPO	protein_coding	1
ENSG00000115750	TAF1B	protein_coding	1
ENSG00000115827	DCAF17	protein_coding	1
ENSG00000115844	DLX2	protein_coding	1
ENSG00000115902	SLC1A4	protein_coding	1
ENSG00000115942	ORC2	protein_coding	1
ENSG00000115947	ORC4	protein_coding	1
ENSG00000116030	SUMO1	protein_coding	1
ENSG00000116106	EPHA4	protein_coding	1
ENSG00000116151	MORN1	protein_coding	1
ENSG00000116161	CACYBP	protein_coding	1
ENSG00000116198	CEP104	protein_coding	1
ENSG00000116209	TMEM59	protein_coding	1
ENSG00000116212	LRRC42	protein_coding	1
ENSG00000116266	STXBP3	protein_coding	1
ENSG00000116353	MECR	protein_coding	1
ENSG00000116514	RNF19B	protein_coding	1
ENSG00000116521	SCAMP3	protein_coding	1
ENSG00000116574	RHOU	protein_coding	1
ENSG00000116586	LAMTOR2	protein_coding	1
ENSG00000116663	FBXO6	protein_coding	1
ENSG00000116678	LEPR	protein_coding	1
ENSG00000116691	MIIP	protein_coding	1
ENSG00000116704	SLC35D1	protein_coding	1
ENSG00000116711	PLA2G4A	protein_coding	1
ENSG00000116717	GADD45A	protein_coding	1
ENSG00000116750	UCHL5	protein_coding	1
ENSG00000116791	CRYZ	protein_coding	1
ENSG00000116793	PHTF1	protein_coding	1
ENSG00000116863	ADPRHL2	protein_coding	1
ENSG00000116954	RRAGC	protein_coding	1
ENSG00000116957	TBCE	protein_coding	1
ENSG00000116985	BMP8B	protein_coding	1
ENSG00000117009	KMO	protein_coding	1
ENSG00000117010	ZNF684	protein_coding	1
ENSG00000117114	LPHN2	protein_coding	1
ENSG00000117139	KDM5B	protein_coding	1
ENSG00000117298	ECE1	protein_coding	1
ENSG00000117395	EBNA1BP2	protein_coding	1
ENSG00000117475	BLZF1	protein_coding	1
ENSG00000117481	NSUN4	protein_coding	1
ENSG00000117500	TMED5	protein_coding	1
ENSG00000117543	DPH5	protein_coding	1
ENSG00000117593	DARS2	protein_coding	1
ENSG00000117625	RCOR3	protein_coding	1
ENSG00000117643	MAN1C1	protein_coding	1
ENSG00000117691	NENF	protein_coding	1
ENSG00000117697	NSL1	protein_coding	1
ENSG00000117707	PROX1	protein_coding	1
ENSG00000118046	STK11	protein_coding	1
ENSG00000118162	KPTN	protein_coding	1
ENSG00000118246	FASTKD2	protein_coding	1
ENSG00000118263	KLF7	protein_coding	1
ENSG00000118271	TTR	protein_coding	1
ENSG00000118276	B4GALT6	protein_coding	1
ENSG00000118298	CA14	protein_coding	1
ENSG00000118418	HMGN3	protein_coding	1
ENSG00000118495	PLAGL1	protein_coding	1
ENSG00000118507	AKAP7	protein_coding	1
ENSG00000118596	SLC16A7	protein_coding	1
ENSG00000118777	ABCG2	protein_coding	1
ENSG00000118855	MFSD1	protein_coding	1
ENSG00000119004	CYP20A1	protein_coding	1
ENSG00000119138	KLF9	protein_coding	1
ENSG00000119285	HEATR1	protein_coding	1
ENSG00000119508	NR4A3	protein_coding	1
ENSG00000119537	KDSR	protein_coding	1
ENSG00000119574	ZBTB45	protein_coding	1
ENSG00000119632	IFI27L2	protein_coding	1
ENSG00000119640	ACYP1	protein_coding	1
ENSG00000119681	LTBP2	protein_coding	1
ENSG00000119729	RHOQ	protein_coding	1
ENSG00000119878	CRIPT	protein_coding	1
ENSG00000119965	C10orf88	protein_coding	1
ENSG00000119969	HELLS	protein_coding	1
ENSG00000119977	TCTN3	protein_coding	1
ENSG00000120162	MOB3B	protein_coding	1
ENSG00000120211	INSL4	protein_coding	1
ENSG00000120254	MTHFD1L	protein_coding	1
ENSG00000120314	WDR55	protein_coding	1
ENSG00000120329	SLC25A2	protein_coding	1
ENSG00000120332	TNN	protein_coding	1
ENSG00000120370	GORAB	protein_coding	1
ENSG00000120437	ACAT2	protein_coding	1
ENSG00000120451	SNX19	protein_coding	1
ENSG00000120539	MASTL	protein_coding	1
ENSG00000120658	ENOX1	protein_coding	1
ENSG00000120738	EGR1	protein_coding	1
ENSG00000120800	UTP20	protein_coding	1
ENSG00000120805	ARL1	protein_coding	1
ENSG00000120875	DUSP4	protein_coding	1
ENSG00000120889	TNFRSF10B	protein_coding	1
ENSG00000120896	SORBS3	protein_coding	1
ENSG00000120915	EPHX2	protein_coding	1
ENSG00000120925	RNF170	protein_coding	1
ENSG00000120949	TNFRSF8	protein_coding	1
ENSG00000121073	SLC35B1	protein_coding	1
ENSG00000121274	PAPD5	protein_coding	1
ENSG00000121281	ADCY7	protein_coding	1
ENSG00000121297	TSHZ3	protein_coding	1
ENSG00000121316	PLBD1	protein_coding	1
ENSG00000121361	KCNJ8	protein_coding	1
ENSG00000121417	ZNF211	protein_coding	1
ENSG00000121542	SEC22A	protein_coding	1
ENSG00000121552	CSTA	protein_coding	1
ENSG00000121578	B4GALT4	protein_coding	1
ENSG00000121621	KIF18A	protein_coding	1
ENSG00000121671	CRY2	protein_coding	1
ENSG00000121848	RNF115	protein_coding	1
ENSG00000121851	POLR3GL	protein_coding	1
ENSG00000121864	ZNF639	protein_coding	1
ENSG00000121931	LRIF1	protein_coding	1
ENSG00000122378	FAM213A	protein_coding	1
ENSG00000122386	ZNF205	protein_coding	1
ENSG00000122390	NAA60	protein_coding	1
ENSG00000122417	ODF2L	protein_coding	1
ENSG00000122548	KIAA0087	protein_coding	1
ENSG00000122707	RECK	protein_coding	1
ENSG00000122966	CIT	protein_coding	1
ENSG00000122986	HVCN1	protein_coding	1
ENSG00000123352	SPATS2	protein_coding	1
ENSG00000123395	C12orf44	protein_coding	1
ENSG00000123411	IKZF4	protein_coding	1
ENSG00000123472	ATPAF1	protein_coding	1
ENSG00000123552	USP45	protein_coding	1
ENSG00000123607	TTC21B	protein_coding	1
ENSG00000123636	BAZ2B	protein_coding	1
ENSG00000123643	SLC36A1	protein_coding	1
ENSG00000123737	EXOSC9	protein_coding	1
ENSG00000123975	CKS2	protein_coding	1
ENSG00000124102	PI3	protein_coding	1
ENSG00000124243	BCAS4	protein_coding	1
ENSG00000124249	KCNK15	protein_coding	1
ENSG00000124333	VAMP7	protein_coding	1
ENSG00000124383	MPHOSPH10	protein_coding	1
ENSG00000124444	ZNF576	protein_coding	1
ENSG00000124459	ZNF45	protein_coding	1
ENSG00000124574	ABCC10	protein_coding	1
ENSG00000124587	PEX6	protein_coding	1
ENSG00000124588	NQO2	protein_coding	1
ENSG00000124593	PRICKLE4	protein_coding	1
ENSG00000124596	OARD1	protein_coding	1
ENSG00000124688	MAD2L1BP	protein_coding	1
ENSG00000124713	GNMT	protein_coding	1
ENSG00000124731	TREM1	protein_coding	1
ENSG00000124783	SSR1	protein_coding	1
ENSG00000125124	BBS2	protein_coding	1
ENSG00000125356	NDUFA1	protein_coding	1
ENSG00000125375	ATP5S	protein_coding	1
ENSG00000125398	SOX9	protein_coding	1
ENSG00000125510	OPRL1	protein_coding	1
ENSG00000125538	IL1B	protein_coding	1
ENSG00000125618	PAX8	protein_coding	1
ENSG00000125730	C3	protein_coding	1
ENSG00000125744	RTN2	protein_coding	1
ENSG00000125746	EML2	protein_coding	1
ENSG00000125812	GZF1	protein_coding	1
ENSG00000125814	NAPB	protein_coding	1
ENSG00000125827	TMX4	protein_coding	1
ENSG00000125844	RRBP1	protein_coding	1
ENSG00000125869	LAMP5	protein_coding	1
ENSG00000125871	MGME1	protein_coding	1
ENSG00000125901	MRPS26	protein_coding	1
ENSG00000125999	BPIFB1	protein_coding	1
ENSG00000126067	PSMB2	protein_coding	1
ENSG00000126088	UROD	protein_coding	1
ENSG00000126107	HECTD3	protein_coding	1
ENSG00000126243	LRFN3	protein_coding	1
ENSG00000126259	KIRREL2	protein_coding	1
ENSG00000126453	BCL2L12	protein_coding	1
ENSG00000126458	RRAS	protein_coding	1
ENSG00000126756	UXT	protein_coding	1
ENSG00000126767	ELK1	protein_coding	1
ENSG00000126773	PCNXL4	protein_coding	1
ENSG00000126860	EVI2A	protein_coding	1
ENSG00000126953	TIMM8A	protein_coding	1
ENSG00000127241	MASP1	protein_coding	1
ENSG00000127328	RAB3IP	protein_coding	1
ENSG00000127415	IDUA	protein_coding	1
ENSG00000127666	TICAM1	protein_coding	1
ENSG00000127838	PNKD	protein_coding	1
ENSG00000127948	POR	protein_coding	1
ENSG00000127980	PEX1	protein_coding	1
ENSG00000128040	SPINK2	protein_coding	1
ENSG00000128050	PAICS	protein_coding	1
ENSG00000128052	KDR	protein_coding	1
ENSG00000128185	DGCR6L	protein_coding	1
ENSG00000128274	A4GALT	protein_coding	1
ENSG00000128283	CDC42EP1	protein_coding	1
ENSG00000128595	CALU	protein_coding	1
ENSG00000128694	OSGEPL1	protein_coding	1
ENSG00000128699	ORMDL1	protein_coding	1
ENSG00000128709	HOXD9	protein_coding	1
ENSG00000128791	TWSG1	protein_coding	1
ENSG00000128891	C15orf57	protein_coding	1
ENSG00000128915	NARG2	protein_coding	1
ENSG00000128928	IVD	protein_coding	1
ENSG00000128944	KNSTRN	protein_coding	1
ENSG00000129071	MBD4	protein_coding	1
ENSG00000129084	PSMA1	protein_coding	1
ENSG00000129103	SUMF2	protein_coding	1
ENSG00000129159	KCNC1	protein_coding	1
ENSG00000129235	TXNDC17	protein_coding	1
ENSG00000129255	MPDU1	protein_coding	1
ENSG00000129292	PHF20L1	protein_coding	1
ENSG00000129450	SIGLEC9	protein_coding	1
ENSG00000129472	RAB2B	protein_coding	1
ENSG00000129480	DTD2	protein_coding	1
ENSG00000129538	RNASE1	protein_coding	1
ENSG00000129559	NEDD8	protein_coding	1
ENSG00000129562	DAD1	protein_coding	1
ENSG00000129932	DOHH	protein_coding	1
ENSG00000130147	SH3BP4	protein_coding	1
ENSG00000130222	GADD45G	protein_coding	1
ENSG00000130244	FAM98C	protein_coding	1
ENSG00000130300	PLVAP	protein_coding	1
ENSG00000130305	NSUN5	protein_coding	1
ENSG00000130312	MRPL34	protein_coding	1
ENSG00000130529	TRPM4	protein_coding	1
ENSG00000130544	ZNF557	protein_coding	1
ENSG00000130589	HELZ2	protein_coding	1
ENSG00000130590	SAMD10	protein_coding	1
ENSG00000130649	CYP2E1	protein_coding	1
ENSG00000130703	OSBPL2	protein_coding	1
ENSG00000130707	ASS1	protein_coding	1
ENSG00000130725	UBE2M	protein_coding	1
ENSG00000130731	C16orf13	protein_coding	1
ENSG00000130733	YIPF2	protein_coding	1
ENSG00000130758	MAP3K10	protein_coding	1
ENSG00000130770	ATPIF1	protein_coding	1
ENSG00000130783	CCDC62	protein_coding	1
ENSG00000130827	PLXNA3	protein_coding	1
ENSG00000130856	ZNF236	protein_coding	1
ENSG00000130940	CASZ1	protein_coding	1
ENSG00000131037	EPS8L1	protein_coding	1
ENSG00000131115	ZNF227	protein_coding	1
ENSG00000131263	RLIM	protein_coding	1
ENSG00000131368	MRPS25	protein_coding	1
ENSG00000131373	HACL1	protein_coding	1
ENSG00000131398	KCNC3	protein_coding	1
ENSG00000131462	TUBG1	protein_coding	1
ENSG00000131477	RAMP2	protein_coding	1
ENSG00000131495	NDUFA2	protein_coding	1
ENSG00000131503	ANKHD1	protein_coding	1
ENSG00000131584	ACAP3	protein_coding	1
ENSG00000131634	TMEM204	protein_coding	1
ENSG00000131711	MAP1B	protein_coding	1
ENSG00000131746	TNS4	protein_coding	1
ENSG00000131795	RBM8A	protein_coding	1
ENSG00000131831	RAI2	protein_coding	1
ENSG00000131845	ZNF304	protein_coding	1
ENSG00000131931	THAP1	protein_coding	1
ENSG00000132185	FCRLA	protein_coding	1
ENSG00000132300	PTCD3	protein_coding	1
ENSG00000132334	PTPRE	protein_coding	1
ENSG00000132376	INPP5K	protein_coding	1
ENSG00000132386	SERPINF1	protein_coding	1
ENSG00000132424	PNISR	protein_coding	1
ENSG00000132591	ERAL1	protein_coding	1
ENSG00000132704	FCRL2	protein_coding	1
ENSG00000132740	IGHMBP2	protein_coding	1
ENSG00000132793	LPIN3	protein_coding	1
ENSG00000132801	ZSWIM3	protein_coding	1
ENSG00000132842	AP3B1	protein_coding	1
ENSG00000132965	ALOX5AP	protein_coding	1
ENSG00000133065	SLC41A1	protein_coding	1
ENSG00000133067	LGR6	protein_coding	1
ENSG00000133317	LGALS12	protein_coding	1
ENSG00000133401	PDZD2	protein_coding	1
ENSG00000133460	SLC2A11	protein_coding	1
ENSG00000133597	ADCK2	protein_coding	1
ENSG00000133687	TMTC1	protein_coding	1
ENSG00000133731	IMPA1	protein_coding	1
ENSG00000133740	E2F5	protein_coding	1
ENSG00000133794	ARNTL	protein_coding	1
ENSG00000133895	MEN1	protein_coding	1
ENSG00000133935	C14orf1	protein_coding	1
ENSG00000134146	DPH6	protein_coding	1
ENSG00000134153	EMC7	protein_coding	1
ENSG00000134262	AP4B1	protein_coding	1
ENSG00000134291	TMEM106C	protein_coding	1
ENSG00000134294	SLC38A2	protein_coding	1
ENSG00000134317	GRHL1	protein_coding	1
ENSG00000134330	IAH1	protein_coding	1
ENSG00000134352	IL6ST	protein_coding	1
ENSG00000134444	KIAA1468	protein_coding	1
ENSG00000134460	IL2RA	protein_coding	1
ENSG00000134508	CABLES1	protein_coding	1
ENSG00000134532	SOX5	protein_coding	1
ENSG00000134759	ELP2	protein_coding	1
ENSG00000134760	DSG1	protein_coding	1
ENSG00000134809	TIMM10	protein_coding	1
ENSG00000134815	DHX34	protein_coding	1
ENSG00000134817	APLNR	protein_coding	1
ENSG00000134824	FADS2	protein_coding	1
ENSG00000134852	CLOCK	protein_coding	1
ENSG00000134871	COL4A2	protein_coding	1
ENSG00000134897	BIVM	protein_coding	1
ENSG00000134987	WDR36	protein_coding	1
ENSG00000135002	RFK	protein_coding	1
ENSG00000135119	RNFT2	protein_coding	1
ENSG00000135213	POM121C	protein_coding	1
ENSG00000135297	MTO1	protein_coding	1
ENSG00000135315	KIAA1009	protein_coding	1
ENSG00000135392	DNAJC14	protein_coding	1
ENSG00000135446	CDK4	protein_coding	1
ENSG00000135457	TFCP2	protein_coding	1
ENSG00000135472	FAIM2	protein_coding	1
ENSG00000135482	ZC3H10	protein_coding	1
ENSG00000135537	LACE1	protein_coding	1
ENSG00000135596	MICAL1	protein_coding	1
ENSG00000135622	SEMA4F	protein_coding	1
ENSG00000135632	SMYD5	protein_coding	1
ENSG00000135835	KIAA1614	protein_coding	1
ENSG00000135847	ACBD6	protein_coding	1
ENSG00000135900	MRPL44	protein_coding	1
ENSG00000135912	TTLL4	protein_coding	1
ENSG00000135913	USP37	protein_coding	1
ENSG00000135925	WNT10A	protein_coding	1
ENSG00000135956	TMEM127	protein_coding	1
ENSG00000135999	EPC2	protein_coding	1
ENSG00000136026	CKAP4	protein_coding	1
ENSG00000136052	SLC41A2	protein_coding	1
ENSG00000136059	VILL	protein_coding	1
ENSG00000136143	SUCLA2	protein_coding	1
ENSG00000136144	RCBTB1	protein_coding	1
ENSG00000136161	RCBTB2	protein_coding	1
ENSG00000136213	CHST12	protein_coding	1
ENSG00000136237	RAPGEF5	protein_coding	1
ENSG00000136270	TBRG4	protein_coding	1
ENSG00000136273	HUS1	protein_coding	1
ENSG00000136274	NACAD	protein_coding	1
ENSG00000136383	ALPK3	protein_coding	1
ENSG00000136478	TEX2	protein_coding	1
ENSG00000136492	BRIP1	protein_coding	1
ENSG00000136514	RTP4	protein_coding	1
ENSG00000136535	TBR1	protein_coding	1
ENSG00000136630	HLX	protein_coding	1
ENSG00000136689	IL1RN	protein_coding	1
ENSG00000136720	HS6ST1	protein_coding	1
ENSG00000136770	DNAJC1	protein_coding	1
ENSG00000136802	LRRC8A	protein_coding	1
ENSG00000136842	TMOD1	protein_coding	1
ENSG00000136872	ALDOB	protein_coding	1
ENSG00000136874	STX17	protein_coding	1
ENSG00000136895	GARNL3	protein_coding	1
ENSG00000136950	ARPC5L	protein_coding	1
ENSG00000136982	DSCC1	protein_coding	1
ENSG00000136986	DERL1	protein_coding	1
ENSG00000137033	IL33	protein_coding	1
ENSG00000137038	C9orf123	protein_coding	1
ENSG00000137094	DNAJB5	protein_coding	1
ENSG00000137106	GRHPR	protein_coding	1
ENSG00000137207	YIPF3	protein_coding	1
ENSG00000137221	TJAP1	protein_coding	1
ENSG00000137449	CPEB2	protein_coding	1
ENSG00000137491	SLCO2B1	protein_coding	1
ENSG00000137501	SYTL2	protein_coding	1
ENSG00000137509	PRCP	protein_coding	1
ENSG00000137513	NARS2	protein_coding	1
ENSG00000137648	TMPRSS4	protein_coding	1
ENSG00000137656	BUD13	protein_coding	1
ENSG00000137692	DCUN1D5	protein_coding	1
ENSG00000137699	TRIM29	protein_coding	1
ENSG00000137726	FXYD6	protein_coding	1
ENSG00000137802	MAPKBP1	protein_coding	1
ENSG00000137806	NDUFAF1	protein_coding	1
ENSG00000137807	KIF23	protein_coding	1
ENSG00000137834	SMAD6	protein_coding	1
ENSG00000137872	SEMA6D	protein_coding	1
ENSG00000137878	GCOM1	protein_coding	1
ENSG00000138095	LRPPRC	protein_coding	1
ENSG00000138100	TRIM54	protein_coding	1
ENSG00000138138	ATAD1	protein_coding	1
ENSG00000138175	ARL3	protein_coding	1
ENSG00000138286	FAM149B1	protein_coding	1
ENSG00000138315	OIT3	protein_coding	1
ENSG00000138346	DNA2	protein_coding	1
ENSG00000138376	BARD1	protein_coding	1
ENSG00000138381	ASNSD1	protein_coding	1
ENSG00000138386	NAB1	protein_coding	1
ENSG00000138430	OLA1	protein_coding	1
ENSG00000138495	COX17	protein_coding	1
ENSG00000138621	PPCDC	protein_coding	1
ENSG00000138642	HERC6	protein_coding	1
ENSG00000138686	BBS7	protein_coding	1
ENSG00000138688	KIAA1109	protein_coding	1
ENSG00000138698	RAP1GDS1	protein_coding	1
ENSG00000138709	LARP1B	protein_coding	1
ENSG00000138722	MMRN1	protein_coding	1
ENSG00000138744	NAAA	protein_coding	1
ENSG00000138755	CXCL9	protein_coding	1
ENSG00000138756	BMP2K	protein_coding	1
ENSG00000138794	CASP6	protein_coding	1
ENSG00000138801	PAPSS1	protein_coding	1
ENSG00000139116	KIF21A	protein_coding	1
ENSG00000139117	CPNE8	protein_coding	1
ENSG00000139131	YARS2	protein_coding	1
ENSG00000139182	CLSTN3	protein_coding	1
ENSG00000139209	SLC38A4	protein_coding	1
ENSG00000139211	AMIGO2	protein_coding	1
ENSG00000139291	TMEM19	protein_coding	1
ENSG00000139324	TMTC3	protein_coding	1
ENSG00000139354	GAS2L3	protein_coding	1
ENSG00000139370	SLC15A4	protein_coding	1
ENSG00000139438	FAM222A	protein_coding	1
ENSG00000139505	MTMR6	protein_coding	1
ENSG00000139546	TARBP2	protein_coding	1
ENSG00000139567	ACVRL1	protein_coding	1
ENSG00000139620	KANSL2	protein_coding	1
ENSG00000139626	ITGB7	protein_coding	1
ENSG00000139636	LMBR1L	protein_coding	1
ENSG00000139668	WDFY2	protein_coding	1
ENSG00000139719	VPS33A	protein_coding	1
ENSG00000139726	DENR	protein_coding	1
ENSG00000139737	SLAIN1	protein_coding	1
ENSG00000139767	SRRM4	protein_coding	1
ENSG00000139826	ABHD13	protein_coding	1
ENSG00000139921	TMX1	protein_coding	1
ENSG00000139946	PELI2	protein_coding	1
ENSG00000139970	RTN1	protein_coding	1
ENSG00000139977	NAA30	protein_coding	1
ENSG00000140090	SLC24A4	protein_coding	1
ENSG00000140263	SORD	protein_coding	1
ENSG00000140280	LYSMD2	protein_coding	1
ENSG00000140320	BAHD1	protein_coding	1
ENSG00000140326	CDAN1	protein_coding	1
ENSG00000140365	COMMD4	protein_coding	1
ENSG00000140379	BCL2A1	protein_coding	1
ENSG00000140400	MAN2C1	protein_coding	1
ENSG00000140403	DNAJA4	protein_coding	1
ENSG00000140416	TPM1	protein_coding	1
ENSG00000140459	CYP11A1	protein_coding	1
ENSG00000140471	LINS	protein_coding	1
ENSG00000140479	PCSK6	protein_coding	1
ENSG00000140525	FANCI	protein_coding	1
ENSG00000140563	MCTP2	protein_coding	1
ENSG00000140598	EFTUD1	protein_coding	1
ENSG00000140678	ITGAX	protein_coding	1
ENSG00000140682	TGFB1I1	protein_coding	1
ENSG00000140688	C16orf58	protein_coding	1
ENSG00000140691	ARMC5	protein_coding	1
ENSG00000140830	TXNL4B	protein_coding	1
ENSG00000140945	CDH13	protein_coding	1
ENSG00000140983	RHOT2	protein_coding	1
ENSG00000141012	GALNS	protein_coding	1
ENSG00000141013	GAS8	protein_coding	1
ENSG00000141026	MED9	protein_coding	1
ENSG00000141068	KSR1	protein_coding	1
ENSG00000141098	GFOD2	protein_coding	1
ENSG00000141101	NOB1	protein_coding	1
ENSG00000141141	DDX52	protein_coding	1
ENSG00000141349	G6PC3	protein_coding	1
ENSG00000141428	C18orf21	protein_coding	1
ENSG00000141429	GALNT1	protein_coding	1
ENSG00000141434	MEP1B	protein_coding	1
ENSG00000141441	GAREM	protein_coding	1
ENSG00000141448	GATA6	protein_coding	1
ENSG00000141505	ASGR1	protein_coding	1
ENSG00000141564	RPTOR	protein_coding	1
ENSG00000141570	CBX8	protein_coding	1
ENSG00000141576	RNF157	protein_coding	1
ENSG00000141622	RNF165	protein_coding	1
ENSG00000141655	TNFRSF11A	protein_coding	1
ENSG00000141744	PNMT	protein_coding	1
ENSG00000141753	IGFBP4	protein_coding	1
ENSG00000141854	hsa-mir-1199	protein_coding	1
ENSG00000141956	PRDM15	protein_coding	1
ENSG00000142102	ATHL1	protein_coding	1
ENSG00000142173	COL6A2	protein_coding	1
ENSG00000142178	SIK1	protein_coding	1
ENSG00000142207	URB1	protein_coding	1
ENSG00000142252	GEMIN7	protein_coding	1
ENSG00000142279	WTIP	protein_coding	1
ENSG00000142583	SLC2A5	protein_coding	1
ENSG00000142794	NBPF3	protein_coding	1
ENSG00000143079	CTTNBP2NL	protein_coding	1
ENSG00000143158	MPC2	protein_coding	1
ENSG00000143179	UCK2	protein_coding	1
ENSG00000143183	TMCO1	protein_coding	1
ENSG00000143207	RFWD2	protein_coding	1
ENSG00000143248	RGS5	protein_coding	1
ENSG00000143258	USP21	protein_coding	1
ENSG00000143318	CASQ1	protein_coding	1
ENSG00000143340	FAM163A	protein_coding	1
ENSG00000143344	RGL1	protein_coding	1
ENSG00000143365	RORC	protein_coding	1
ENSG00000143374	TARS2	protein_coding	1
ENSG00000143450	OAZ3	protein_coding	1
ENSG00000143457	GOLPH3L	protein_coding	1
ENSG00000143476	DTL	protein_coding	1
ENSG00000143537	ADAM15	protein_coding	1
[truncated: 7,824 more rows]

## Sheet: C15.gene_counts misc only
C15 - miscRNA biotype only
ensembl_id	gene	miscRNA biotype	expr	biotype
ENSG00000271986	Metazoa_SRP	Other	1	misc_RNA
ENSG00000202198	RN7SK	7SK_RNA	14	misc_RNA								all	>=2 expr	>=3 expr	>=4 expr	>=5 expr	>=10 expr	>=20 expr
ENSG00000222404	RN7SKP281	7SK_RNA	1	misc_RNA							Y_RNA	9877	9807	9753	9714	9690	9565	9419
ENSG00000264192	RN7SL117P	SRP/7SL_RNA	1	misc_RNA							Vault_RNA	436	435	435	435	435	427	427
ENSG00000266420	RN7SL118P	SRP/7SL_RNA	4	misc_RNA							7SK_RNA	15	14	14	14	14	14	0
ENSG00000242175	RN7SL127P	SRP/7SL_RNA	1	misc_RNA							SRP/7SL_RNA	10024	9996	9972	9960	9940	9858	9783
ENSG00000240869	RN7SL128P	SRP/7SL_RNA	4	misc_RNA							Other	1	0	0	0	0	0	0
ENSG00000241834	RN7SL149P	SRP/7SL_RNA	1	misc_RNA							Total	20353	20252	20174	20123	20079	19864	19629
ENSG00000244230	RN7SL151P	SRP/7SL_RNA	14	misc_RNA
ENSG00000264573	RN7SL15P	SRP/7SL_RNA	1	misc_RNA
ENSG00000266503	RN7SL162P	SRP/7SL_RNA	2	misc_RNA
ENSG00000242547	RN7SL169P	SRP/7SL_RNA	6	misc_RNA
ENSG00000242976	RN7SL177P	SRP/7SL_RNA	5	misc_RNA
ENSG00000243738	RN7SL181P	SRP/7SL_RNA	17	misc_RNA
ENSG00000241461	RN7SL182P	SRP/7SL_RNA	1	misc_RNA
ENSG00000239279	RN7SL184P	SRP/7SL_RNA	1	misc_RNA
ENSG00000265150	RN7SL2	SRP/7SL_RNA	9644	misc_RNA
ENSG00000265123	RN7SL200P	SRP/7SL_RNA	12	misc_RNA
ENSG00000243870	RN7SL236P	SRP/7SL_RNA	5	misc_RNA
ENSG00000244389	RN7SL242P	SRP/7SL_RNA	40	misc_RNA
ENSG00000240490	RN7SL277P	SRP/7SL_RNA	1	misc_RNA
ENSG00000263587	RN7SL296P	SRP/7SL_RNA	1	misc_RNA
ENSG00000266037	RN7SL3	SRP/7SL_RNA	7	misc_RNA
ENSG00000242688	RN7SL304P	SRP/7SL_RNA	1	misc_RNA
ENSG00000243951	RN7SL308P	SRP/7SL_RNA	3	misc_RNA
ENSG00000241568	RN7SL338P	SRP/7SL_RNA	2	misc_RNA
ENSG00000243049	RN7SL33P	SRP/7SL_RNA	2	misc_RNA
ENSG00000239398	RN7SL342P	SRP/7SL_RNA	1	misc_RNA
ENSG00000265894	RN7SL357P	SRP/7SL_RNA	7	misc_RNA
ENSG00000244384	RN7SL359P	SRP/7SL_RNA	4	misc_RNA
ENSG00000244642	RN7SL396P	SRP/7SL_RNA	1	misc_RNA
ENSG00000244356	RN7SL398P	SRP/7SL_RNA	1	misc_RNA
ENSG00000242696	RN7SL40P	SRP/7SL_RNA	19	misc_RNA
ENSG00000242769	RN7SL432P	SRP/7SL_RNA	2	misc_RNA
ENSG00000264761	RN7SL43P	SRP/7SL_RNA	9	misc_RNA
ENSG00000265753	RN7SL444P	SRP/7SL_RNA	6	misc_RNA
ENSG00000263841	RN7SL44P	SRP/7SL_RNA	2	misc_RNA
ENSG00000244710	RN7SL47P	SRP/7SL_RNA	2	misc_RNA
ENSG00000240322	RN7SL481P	SRP/7SL_RNA	1	misc_RNA
ENSG00000239821	RN7SL513P	SRP/7SL_RNA	4	misc_RNA
ENSG00000240877	RN7SL521P	SRP/7SL_RNA	2	misc_RNA
ENSG00000242712	RN7SL529P	SRP/7SL_RNA	3	misc_RNA
ENSG00000239825	RN7SL549P	SRP/7SL_RNA	1	misc_RNA
ENSG00000263905	RN7SL555P	SRP/7SL_RNA	2	misc_RNA
ENSG00000239703	RN7SL568P	SRP/7SL_RNA	1	misc_RNA
ENSG00000241552	RN7SL58P	SRP/7SL_RNA	1	misc_RNA
ENSG00000239884	RN7SL608P	SRP/7SL_RNA	1	misc_RNA
ENSG00000241243	RN7SL629P	SRP/7SL_RNA	1	misc_RNA
ENSG00000243124	RN7SL643P	SRP/7SL_RNA	7	misc_RNA
ENSG00000265727	RN7SL648P	SRP/7SL_RNA	3	misc_RNA
ENSG00000265078	RN7SL664P	SRP/7SL_RNA	5	misc_RNA
ENSG00000264169	RN7SL665P	SRP/7SL_RNA	6	misc_RNA
ENSG00000239899	RN7SL674P	SRP/7SL_RNA	5	misc_RNA
ENSG00000243905	RN7SL679P	SRP/7SL_RNA	78	misc_RNA
ENSG00000265675	RN7SL708P	SRP/7SL_RNA	1	misc_RNA
ENSG00000263654	RN7SL711P	SRP/7SL_RNA	2	misc_RNA
ENSG00000266828	RN7SL712P	SRP/7SL_RNA	13	misc_RNA
ENSG00000264618	RN7SL732P	SRP/7SL_RNA	1	misc_RNA
ENSG00000243420	RN7SL734P	SRP/7SL_RNA	2	misc_RNA
ENSG00000239964	RN7SL748P	SRP/7SL_RNA	1	misc_RNA
ENSG00000264275	RN7SL753P	SRP/7SL_RNA	1	misc_RNA
ENSG00000240317	RN7SL764P	SRP/7SL_RNA	2	misc_RNA
ENSG00000241529	RN7SL767P	SRP/7SL_RNA	6	misc_RNA
ENSG00000239888	RN7SL792P	SRP/7SL_RNA	2	misc_RNA
ENSG00000266794	RN7SL7P	SRP/7SL_RNA	1	misc_RNA
ENSG00000240637	RN7SL808P	SRP/7SL_RNA	1	misc_RNA
ENSG00000241217	RN7SL809P	SRP/7SL_RNA	1	misc_RNA
ENSG00000242764	RN7SL824P	SRP/7SL_RNA	21	misc_RNA
ENSG00000240502	RN7SL837P	SRP/7SL_RNA	1	misc_RNA
ENSG00000243562	RN7SL838P	SRP/7SL_RNA	1	misc_RNA
ENSG00000239390	RN7SL87P	SRP/7SL_RNA	8	misc_RNA
ENSG00000243352	RN7SL8P	SRP/7SL_RNA	4	misc_RNA
ENSG00000239230	RN7SL95P	SRP/7SL_RNA	1	misc_RNA
ENSG00000242216	RN7SL97P	SRP/7SL_RNA	3	misc_RNA
ENSG00000201098	RNY1	Y_RNA	2243	misc_RNA
ENSG00000206617	RNY1P5	Y_RNA	1	misc_RNA
ENSG00000202354	RNY3	Y_RNA	580	misc_RNA
ENSG00000201955	RNY3P1	Y_RNA	5	misc_RNA
ENSG00000252316	RNY4	Y_RNA	6208	misc_RNA
ENSG00000252159	RNY4P1	Y_RNA	2	misc_RNA
ENSG00000202441	RNY4P10	Y_RNA	1	misc_RNA
ENSG00000252403	RNY4P11	Y_RNA	1	misc_RNA
ENSG00000202012	RNY4P15	Y_RNA	5	misc_RNA
ENSG00000201818	RNY4P17	Y_RNA	6	misc_RNA
ENSG00000199400	RNY4P19	Y_RNA	1	misc_RNA
ENSG00000200510	RNY4P2	Y_RNA	96	misc_RNA
ENSG00000252487	RNY4P20	Y_RNA	3	misc_RNA
ENSG00000201377	RNY4P23	Y_RNA	1	misc_RNA
ENSG00000199605	RNY4P24	Y_RNA	2	misc_RNA
ENSG00000238711	RNY4P25	Y_RNA	24	misc_RNA
ENSG00000252895	RNY4P26	Y_RNA	4	misc_RNA
ENSG00000200211	RNY4P27	Y_RNA	13	misc_RNA
ENSG00000222733	RNY4P29	Y_RNA	5	misc_RNA
ENSG00000202124	RNY4P3	Y_RNA	1	misc_RNA
ENSG00000222148	RNY4P30	Y_RNA	1	misc_RNA
ENSG00000253018	RNY4P31	Y_RNA	2	misc_RNA
ENSG00000200843	RNY4P4	Y_RNA	1	misc_RNA
ENSG00000199678	RNY4P5	Y_RNA	1	misc_RNA
ENSG00000200537	RNY4P6	Y_RNA	2	misc_RNA
ENSG00000201470	RNY4P7	Y_RNA	8	misc_RNA
ENSG00000200735	RNY4P8	Y_RNA	15	misc_RNA
ENSG00000200064	RNY4P9	Y_RNA	13	misc_RNA
ENSG00000252310	RNY5	Y_RNA	6	misc_RNA
ENSG00000199990	VTRNA1-1	Vault_RNA	386	misc_RNA
ENSG00000202111	VTRNA1-2	Vault_RNA	8	misc_RNA
ENSG00000202515	VTRNA1-3	Vault_RNA	41	misc_RNA
ENSG00000199422	VTRNA3-1P	Vault_RNA	1	misc_RNA
ENSG00000194270	Y_RNA	Y_RNA	1	misc_RNA
ENSG00000199291	Y_RNA	Y_RNA	1	misc_RNA
ENSG00000199357	Y_RNA	Y_RNA	1	misc_RNA
ENSG00000199677	Y_RNA	Y_RNA	1	misc_RNA
ENSG00000199751	Y_RNA	Y_RNA	1	misc_RNA
ENSG00000199764	Y_RNA	Y_RNA	1	misc_RNA
ENSG00000199890	Y_RNA	Y_RNA	1	misc_RNA
ENSG00000200090	Y_RNA	Y_RNA	1	misc_RNA
ENSG00000200120	Y_RNA	Y_RNA	1	misc_RNA
ENSG00000200252	Y_RNA	Y_RNA	1	misc_RNA
ENSG00000200270	Y_RNA	Y_RNA	1	misc_RNA
ENSG00000200291	Y_RNA	Y_RNA	1	misc_RNA
ENSG00000200309	Y_RNA	Y_RNA	1	misc_RNA
ENSG00000200502	Y_RNA	Y_RNA	1	misc_RNA
ENSG00000200547	Y_RNA	Y_RNA	1	misc_RNA
ENSG00000200629	Y_RNA	Y_RNA	1	misc_RNA
ENSG00000200857	Y_RNA	Y_RNA	1	misc_RNA
ENSG00000201023	Y_RNA	Y_RNA	1	misc_RNA
ENSG00000201071	Y_RNA	Y_RNA	1	misc_RNA
ENSG00000201196	Y_RNA	Y_RNA	1	misc_RNA
ENSG00000201216	Y_RNA	Y_RNA	1	misc_RNA
ENSG00000201277	Y_RNA	Y_RNA	1	misc_RNA
ENSG00000201421	Y_RNA	Y_RNA	1	misc_RNA
ENSG00000201501	Y_RNA	Y_RNA	1	misc_RNA
ENSG00000201548	Y_RNA	Y_RNA	1	misc_RNA
ENSG00000201554	Y_RNA	Y_RNA	1	misc_RNA
ENSG00000201624	Y_RNA	Y_RNA	1	misc_RNA
ENSG00000202072	Y_RNA	Y_RNA	1	misc_RNA
ENSG00000202140	Y_RNA	Y_RNA	1	misc_RNA
ENSG00000202182	Y_RNA	Y_RNA	1	misc_RNA
ENSG00000202306	Y_RNA	Y_RNA	1	misc_RNA
ENSG00000202459	Y_RNA	Y_RNA	1	misc_RNA
ENSG00000206717	Y_RNA	Y_RNA	1	misc_RNA
ENSG00000206719	Y_RNA	Y_RNA	1	misc_RNA
ENSG00000206734	Y_RNA	Y_RNA	1	misc_RNA
ENSG00000206790	Y_RNA	Y_RNA	1	misc_RNA
ENSG00000206822	Y_RNA	Y_RNA	1	misc_RNA
ENSG00000206865	Y_RNA	Y_RNA	1	misc_RNA
ENSG00000206905	Y_RNA	Y_RNA	1	misc_RNA
ENSG00000206925	Y_RNA	Y_RNA	1	misc_RNA
ENSG00000206929	Y_RNA	Y_RNA	1	misc_RNA
ENSG00000206957	Y_RNA	Y_RNA	1	misc_RNA
ENSG00000206959	Y_RNA	Y_RNA	1	misc_RNA
ENSG00000207009	Y_RNA	Y_RNA	1	misc_RNA
ENSG00000207073	Y_RNA	Y_RNA	1	misc_RNA
ENSG00000207086	Y_RNA	Y_RNA	1	misc_RNA
ENSG00000207271	Y_RNA	Y_RNA	1	misc_RNA
ENSG00000207386	Y_RNA	Y_RNA	1	misc_RNA
ENSG00000212174	Y_RNA	Y_RNA	1	misc_RNA
ENSG00000222224	Y_RNA	Y_RNA	1	misc_RNA
ENSG00000222395	Y_RNA	Y_RNA	1	misc_RNA
ENSG00000222412	Y_RNA	Y_RNA	1	misc_RNA
ENSG00000222493	Y_RNA	Y_RNA	1	misc_RNA
ENSG00000238490	Y_RNA	Y_RNA	1	misc_RNA
ENSG00000238534	Y_RNA	Y_RNA	1	misc_RNA
ENSG00000251986	Y_RNA	Y_RNA	1	misc_RNA
ENSG00000252612	Y_RNA	Y_RNA	1	misc_RNA
ENSG00000252652	Y_RNA	Y_RNA	1	misc_RNA
ENSG00000252670	Y_RNA	Y_RNA	1	misc_RNA
ENSG00000252802	Y_RNA	Y_RNA	1	misc_RNA
ENSG00000253016	Y_RNA	Y_RNA	1	misc_RNA
ENSG00000199222	Y_RNA	Y_RNA	2	misc_RNA
ENSG00000199303	Y_RNA	Y_RNA	2	misc_RNA
ENSG00000199366	Y_RNA	Y_RNA	2	misc_RNA
ENSG00000199516	Y_RNA	Y_RNA	2	misc_RNA
ENSG00000199756	Y_RNA	Y_RNA	2	misc_RNA
ENSG00000200049	Y_RNA	Y_RNA	2	misc_RNA
ENSG00000200436	Y_RNA	Y_RNA	2	misc_RNA
ENSG00000201208	Y_RNA	Y_RNA	2	misc_RNA
ENSG00000201489	Y_RNA	Y_RNA	2	misc_RNA
ENSG00000201555	Y_RNA	Y_RNA	2	misc_RNA
ENSG00000201566	Y_RNA	Y_RNA	2	misc_RNA
ENSG00000201913	Y_RNA	Y_RNA	2	misc_RNA
ENSG00000206669	Y_RNA	Y_RNA	2	misc_RNA
ENSG00000206728	Y_RNA	Y_RNA	2	misc_RNA
ENSG00000206805	Y_RNA	Y_RNA	2	misc_RNA
ENSG00000206817	Y_RNA	Y_RNA	2	misc_RNA
ENSG00000207032	Y_RNA	Y_RNA	2	misc_RNA
ENSG00000207151	Y_RNA	Y_RNA	2	misc_RNA
ENSG00000251716	Y_RNA	Y_RNA	2	misc_RNA
ENSG00000252047	Y_RNA	Y_RNA	2	misc_RNA
ENSG00000252147	Y_RNA	Y_RNA	2	misc_RNA
ENSG00000252217	Y_RNA	Y_RNA	2	misc_RNA
ENSG00000252607	Y_RNA	Y_RNA	2	misc_RNA
ENSG00000199580	Y_RNA	Y_RNA	3	misc_RNA
ENSG00000200127	Y_RNA	Y_RNA	3	misc_RNA
ENSG00000200171	Y_RNA	Y_RNA	3	misc_RNA
ENSG00000200314	Y_RNA	Y_RNA	3	misc_RNA
ENSG00000200485	Y_RNA	Y_RNA	3	misc_RNA
ENSG00000200544	Y_RNA	Y_RNA	3	misc_RNA
ENSG00000201088	Y_RNA	Y_RNA	3	misc_RNA
ENSG00000201535	Y_RNA	Y_RNA	3	misc_RNA
ENSG00000202100	Y_RNA	Y_RNA	3	misc_RNA
ENSG00000207069	Y_RNA	Y_RNA	3	misc_RNA
ENSG00000222881	Y_RNA	Y_RNA	3	misc_RNA
ENSG00000223249	Y_RNA	Y_RNA	3	misc_RNA
ENSG00000199440	Y_RNA	Y_RNA	4	misc_RNA
ENSG00000199912	Y_RNA	Y_RNA	4	misc_RNA
ENSG00000200664	Y_RNA	Y_RNA	4	misc_RNA
ENSG00000202254	Y_RNA	Y_RNA	4	misc_RNA
ENSG00000251811	Y_RNA	Y_RNA	4	misc_RNA
ENSG00000200521	Y_RNA	Y_RNA	5	misc_RNA
ENSG00000201466	Y_RNA	Y_RNA	5	misc_RNA
ENSG00000201984	Y_RNA	Y_RNA	5	misc_RNA
ENSG00000207024	Y_RNA	Y_RNA	5	misc_RNA
ENSG00000207061	Y_RNA	Y_RNA	5	misc_RNA
ENSG00000201426	Y_RNA	Y_RNA	6	misc_RNA
ENSG00000201900	Y_RNA	Y_RNA	6	misc_RNA
ENSG00000222529	Y_RNA	Y_RNA	6	misc_RNA
ENSG00000207481	Y_RNA	Y_RNA	7	misc_RNA
ENSG00000239180	Y_RNA	Y_RNA	7	misc_RNA
ENSG00000199667	Y_RNA	Y_RNA	8	misc_RNA
ENSG00000201239	Y_RNA	Y_RNA	8	misc_RNA
ENSG00000201850	Y_RNA	Y_RNA	8	misc_RNA
ENSG00000200141	Y_RNA	Y_RNA	9	misc_RNA
ENSG00000212325	Y_RNA	Y_RNA	10	misc_RNA
ENSG00000200494	Y_RNA	Y_RNA	11	misc_RNA
ENSG00000199223	Y_RNA	Y_RNA	12	misc_RNA
ENSG00000207207	Y_RNA	Y_RNA	12	misc_RNA
ENSG00000199200	Y_RNA	Y_RNA	13	misc_RNA
ENSG00000200261	Y_RNA	Y_RNA	13	misc_RNA
ENSG00000212512	Y_RNA	Y_RNA	17	misc_RNA
ENSG00000238516	Y_RNA	Y_RNA	17	misc_RNA
ENSG00000201340	Y_RNA	Y_RNA	35	misc_RNA
ENSG00000199285	Y_RNA	Y_RNA	38	misc_RNA
ENSG00000201938	Y_RNA	Y_RNA	93	misc_RNA
ENSG00000201412	Y_RNA	Y_RNA	102	misc_RNA
				20353	total

## Sheet: C16.gene_counts
C16 - all biotypes
ensembl_id	gene	biotype	expr
ENSG00000257499	RP11-571M6.8	3prime_overlapping_ncrna	1
ENSG00000267174	CTC-510F12.4	3prime_overlapping_ncrna	1			all	>=2 expr	>=3 expr	>=4 expr	>=5 expr	>=10 expr	>=20 expr
ENSG00000267520	RP11-373L24.1	3prime_overlapping_ncrna	2		Protein coding	93915	90944	87076	83113	79245	63593	46866
ENSG00000177337	DLGAP1-AS1	antisense	1		Pseudogene	985	635	431	311	263	187	165
ENSG00000196810	CTBP1-AS2	antisense	1		Long noncoding	9483	9210	9042	8934	8834	8645	8412
ENSG00000203497	PDCD4-AS1	antisense	1		Short noncoding	343462	343010	342626	342347	342127	341219	339934
ENSG00000203808	BVES-AS1	antisense	1		NA	138	133	125	125	121	108	93
ENSG00000204584	RP11-304F15.3	antisense	1		total	447983	443932	439300	434830	430590	413752	395470
ENSG00000204791	CTD-3065J16.6	antisense	1
ENSG00000205414	RP11-401P9.6	antisense	1
ENSG00000215022	RP1-257A7.4	antisense	1		miRNA	46271	46147	46005	45927	45847	45518	45069
ENSG00000215424	MCM3AP-AS1	antisense	1		tRNA	152476	152438	152386	152341	152309	152146	151839
ENSG00000218018	RP4-800J21.3	antisense	1		misc_RNA	34566	34391	34249	34138	34050	33688	33260
ENSG00000219410	RP4-761J14.8	antisense	1		Mt_rRNA	99793	99793	99793	99793	99793	99793	99793
ENSG00000223482	NUTM2A-AS1	antisense	1		Mt_tRNA	9261	9261	9261	9261	9261	9254	9237
ENSG00000223797	ENTPD3-AS1	antisense	1		rRNA	393	385	385	385	385	385	385
ENSG00000224086	LL22NC03-86G7.1	antisense	1		snoRNA	176	120	104	71	63	41	0
ENSG00000224152	AC009506.1	antisense	1		snRNA	526	475	443	431	419	394	351
ENSG00000224272	AC114730.3	antisense	1		total	343462	343010	342626	342347	342127	341219	339934
ENSG00000225032	RP11-228B15.4	antisense	1
ENSG00000225083	GRTP1-AS1	antisense	1
ENSG00000225205	AC093818.1	antisense	1
ENSG00000225377	RP5-1103G7.4	antisense	1
ENSG00000225442	MPRIP-AS1	antisense	1
ENSG00000225465	RFPL1S	antisense	1
ENSG00000225889	AC074289.1	antisense	1
ENSG00000226465	RP13-401N8.1	antisense	1
ENSG00000227039	ITGB2-AS1	antisense	1
ENSG00000227811	RP4-773A18.4	antisense	1
ENSG00000228302	RP11-186N15.3	antisense	1
ENSG00000228363	AC015971.2	antisense	1
ENSG00000228661	AC090587.5	antisense	1
ENSG00000229931	RP1-151F17.1	antisense	1
ENSG00000229953	RP11-284F21.7	antisense	1
ENSG00000230035	RP11-174G17	antisense	1
ENSG00000231025	RP11-175O19.4	antisense	1
ENSG00000231074	HCG18	antisense	1
ENSG00000231113	RP3-475N16.1	antisense	1
ENSG00000231160	RP11-617D20.1	antisense	1
ENSG00000231233	CCDC147-AS1	antisense	1
ENSG00000231769	RP1-8B1.4	antisense	1
ENSG00000232754	RP1-85F18.6	antisense	1
ENSG00000232892	RP11-267N12.1	antisense	1
ENSG00000233452	STXBP5-AS1	antisense	1
ENSG00000233527	AC092295.7	antisense	1
ENSG00000233968	RP11-354E11.2	antisense	1
ENSG00000234028	AC062029.1	antisense	1
ENSG00000234694	RP1-92O14.3	antisense	1
ENSG00000234705	HMGA1P4	antisense	1
ENSG00000235092	AC011747.7	antisense	1
ENSG00000235488	JARID2-AS1	antisense	1
ENSG00000235865	GSN-AS1	antisense	1
ENSG00000237181	AC147651.4	antisense	1
ENSG00000237990	CNTN4-AS1	antisense	1
ENSG00000238160	AC116366.5	antisense	1
ENSG00000239377	RP4-584D14.6	antisense	1
ENSG00000239569	RP11-325F22.4	antisense	1
ENSG00000240137	RP11-103G8.2	antisense	1
ENSG00000242349	NPPA-AS1	antisense	1
ENSG00000245025	RP11-875O11.1	antisense	1
ENSG00000245552	RP11-712B9.2	antisense	1
ENSG00000246263	KB-431C1.4	antisense	1
ENSG00000247092	SNHG10	antisense	1
ENSG00000247271	ZBED5-AS1	antisense	1
ENSG00000248008	DYNLL1-AS1	antisense	1
ENSG00000248514	CTC-338M12.1	antisense	1
ENSG00000248932	RP11-319G6.1	antisense	1
ENSG00000249042	CTD-2015H6.3	antisense	1
ENSG00000249249	AC010226.4	antisense	1
ENSG00000249673	NOP14-AS1	antisense	1
ENSG00000249898	CTD-2541M15.1	antisense	1
ENSG00000250802	ZBED3-AS1	antisense	1
ENSG00000253210	RP11-809O17.1	antisense	1
ENSG00000253513	RP11-6D1.3	antisense	1
ENSG00000253554	RP11-32K4.1	antisense	1
ENSG00000253608	RP11-770E5.1	antisense	1
ENSG00000253616	RP11-875O11.3	antisense	1
ENSG00000253716	RP13-582O9.5	antisense	1
ENSG00000253738	GS1-251I9.4	antisense	1
ENSG00000254429	CTD-2562J17.7	antisense	1
ENSG00000254473	RP11-522I20.3	antisense	1
ENSG00000254635	WAC-AS1	antisense	1
ENSG00000254921	RP11-236J17.6	antisense	1
ENSG00000254980	RP11-794P6.6	antisense	1
ENSG00000255007	CTD-2589M5.4	antisense	1
ENSG00000255028	RP11-708B6.2	antisense	1
ENSG00000255240	RP11-142C4.6	antisense	1
ENSG00000255326	CTD-2530H12.4	antisense	1
ENSG00000255559	ZNF252P-AS1	antisense	1
ENSG00000256262	USP30-AS1	antisense	1
ENSG00000257167	TMPO-AS1	antisense	1
ENSG00000257176	RP11-996F15.2	antisense	1
ENSG00000257252	RP11-486A14.2	antisense	1
ENSG00000257557	RP11-84G21.1	antisense	1
ENSG00000259536	RP11-111A22.1	antisense	1
ENSG00000259877	RP11-46C24.7	antisense	1
ENSG00000260630	SNAI3-AS1	antisense	1
ENSG00000260852	FBXL19-AS1	antisense	1
ENSG00000260855	RP11-439E19.10	antisense	1
ENSG00000261253	AC137932.6	antisense	1
ENSG00000263220	RP11-420A6.2	antisense	1
ENSG00000263586	RP11-309N17.4	antisense	1
ENSG00000263843	RP11-649A18.12	antisense	1
ENSG00000264107	RP11-848P1.5	antisense	1
ENSG00000264843	RP11-856M7.2	antisense	1
ENSG00000265666	CTD-2267D19.2	antisense	1
ENSG00000266283	RP11-627G18.1	antisense	1
ENSG00000266401	RP11-874J12.4	antisense	1
ENSG00000266983	CTC-232P5.1	antisense	1
ENSG00000267040	RP11-35G9.3	antisense	1
ENSG00000267309	CTD-2630F21.1	antisense	1
ENSG00000267470	ZNF571-AS1	antisense	1
ENSG00000267690	LDLRAD4-AS1	antisense	1
ENSG00000268006	PTOV1-AS1	antisense	1
ENSG00000268081	RP11-678G14.2	antisense	1
ENSG00000269890	RP5-1139B12.2	antisense	1
ENSG00000270504	RP11-420L9.5	antisense	1
ENSG00000270605	RP5-1092A3.4	antisense	1
ENSG00000270959	LPP-AS2	antisense	1
ENSG00000272269	RP11-500C11.3	antisense	1
ENSG00000272288	RP11-140K17.3	antisense	1
ENSG00000177993	ZNRF3-AS1	antisense	2
ENSG00000180846	CSNK1G2-AS1	antisense	2
ENSG00000206573	SETD5-AS1	antisense	2
ENSG00000213904	LIPE-AS1	antisense	2
ENSG00000215458	AP001053.11	antisense	2
ENSG00000223935	AC008074.3	antisense	2
ENSG00000224875	AC083949.1	antisense	2
ENSG00000229245	RP11-542K23.7	antisense	2
ENSG00000230461	PROX1-AS1	antisense	2
ENSG00000232788	AC078883.3	antisense	2
ENSG00000232973	CYP1B1-AS1	antisense	2
ENSG00000233038	AC011899.9	antisense	2
ENSG00000233672	RNASEH2B-AS1	antisense	2
ENSG00000234445	FGF14-AS1	antisense	2
ENSG00000235453	TOPORS-AS1	antisense	2
ENSG00000237945	LINC00649	antisense	2
ENSG00000239911	PRKAG2-AS1	antisense	2
ENSG00000244300	RP11-475N22.4	antisense	2
ENSG00000248275	CTC-338M12.3	antisense	2
ENSG00000248309	MEF2C-AS1	antisense	2
ENSG00000248996	RP11-1334A24.6	antisense	2
ENSG00000250061	RP11-541P9.3	antisense	2
ENSG00000259436	CTC-378H22.2	antisense	2
ENSG00000259583	RP11-66B24.4	antisense	2
ENSG00000260236	RP11-708J19.1	antisense	2
ENSG00000260267	RP11-452L6.5	antisense	2
ENSG00000263080	RP11-485G7.5	antisense	2
ENSG00000264932	Y_RNA	antisense	2
ENSG00000265399	RP13-270P17.2	antisense	2
ENSG00000265749	RP11-849F2.5	antisense	2
ENSG00000266980	RP11-552F3.4	antisense	2
ENSG00000271122	RP11-379H18.1	antisense	2
ENSG00000215039	CD27-AS1	antisense	3
ENSG00000224597	PTCHD3P1	antisense	3
ENSG00000227165	WDR11-AS1	antisense	3
ENSG00000228063	RP11-135J2.4	antisense	3
ENSG00000228439	TSTD3	antisense	3
ENSG00000229797	AC140481.8	antisense	3
ENSG00000231305	RP11-723O4.2	antisense	3
ENSG00000236859	AC018737.1	antisense	3
ENSG00000239213	RP11-85F14.5	antisense	3
ENSG00000246448	RP13-578N3.3	antisense	3
ENSG00000250383	CTD-2197I11.1	antisense	3
ENSG00000255197	RP11-750H9.5	antisense	3
ENSG00000257824	RP11-1049A21.2	antisense	3
ENSG00000177406	RP11-218M22.1	antisense	4
ENSG00000225936	RP11-501J20.5	antisense	4
ENSG00000231890	AC093391.2	antisense	4
ENSG00000233016	SNHG7	antisense	4
ENSG00000236936	RP3-329E20.2	antisense	4
ENSG00000240288	GHRLOS	antisense	4
ENSG00000265148	BZRAP1-AS1	antisense	4
ENSG00000227128	LBX1-AS1	antisense	5
ENSG00000230393	AC092667.2	antisense	5
ENSG00000253982	CTD-2336O2.1	antisense	5
ENSG00000255153	TOLLIP-AS1	antisense	5
ENSG00000126005	MMP24-AS1	antisense	6
ENSG00000197989	SNHG12	antisense	6
ENSG00000259549	RP11-115K3.1	antisense	6
ENSG00000261118	RP11-104N10.1	antisense	6
ENSG00000229124	VIM-AS1	antisense	7
ENSG00000244968	LIFR-AS1	antisense	7
ENSG00000267532	MIR497HG	antisense	7
ENSG00000253352	TUG1	antisense	8
ENSG00000266413	RP11-88L24.4	antisense	9
ENSG00000225733	FGD5-AS1	antisense	10
ENSG00000177410	ZFAS1	antisense	14
ENSG00000261441	RP11-217B1.2	antisense	16
ENSG00000233806	AC131097.3	antisense	35
ENSG00000236304	AP001189.4	antisense	55
ENSG00000265206	MIR142	antisense	118
ENSG00000259001	RPPH1	antisense	795
ENSG00000258486	RN7SL1	antisense	5863
ENSG00000211890	IGHA2	IG_C_gene	1
ENSG00000211896	IGHG1	IG_C_gene	2
ENSG00000211893	IGHG2	IG_C_gene	3
ENSG00000211677	IGLC2	IG_C_gene	4
ENSG00000211898	IGHD	IG_C_gene	5
ENSG00000211895	IGHA1	IG_C_gene	6
ENSG00000211899	IGHM	IG_C_gene	14
ENSG00000271336	IGHD1OR15-1A	IG_D_gene	1
ENSG00000211918	IGHD2-15	IG_D_gene	2
ENSG00000227800	IGHD4-17	IG_D_gene	3
ENSG00000211676	IGLJ2	IG_J_gene	1
ENSG00000211649	IGLV7-46	IG_V_gene	1
ENSG00000211651	IGLV1-44	IG_V_gene	1
ENSG00000211669	IGLV3-10	IG_V_gene	1
ENSG00000211673	IGLV3-1	IG_V_gene	1
ENSG00000211957	IGHV3-35	IG_V_gene	1
ENSG00000224650	IGHV3-74	IG_V_gene	1
ENSG00000239951	IGKV3-20	IG_V_gene	1
ENSG00000241351	IGKV3-11	IG_V_gene	1
ENSG00000211640	IGLV6-57	IG_V_gene	2
ENSG00000211955	IGHV3-33	IG_V_gene	2
ENSG00000223350	IGLV9-49	IG_V_gene	2
ENSG00000211962	IGHV1-46	IG_V_gene	3
ENSG00000254075	IGLVV-66	IG_V_pseudogene	1
ENSG00000132204	LINC00470	lincRNA	1
ENSG00000136315	RP11-84C10.2	lincRNA	1
ENSG00000145063	AC062028.1	lincRNA	1
ENSG00000166770	ZNF667-AS1	lincRNA	1
ENSG00000175873	AC004840.9	lincRNA	1
ENSG00000178440	LINC00843	lincRNA	1
ENSG00000179523	EIF3J-AS1	lincRNA	1
ENSG00000186594	MIR22HG	lincRNA	1
ENSG00000196243	LINC00615	lincRNA	1
ENSG00000197291	RAMP2-AS1	lincRNA	1
ENSG00000203721	LINC00862	lincRNA	1
ENSG00000204110	RP1-153P14.8	lincRNA	1
ENSG00000205181	LINC00654	lincRNA	1
ENSG00000214347	CTB-180A7.8	lincRNA	1
ENSG00000222041	LINC00152	lincRNA	1
ENSG00000223382	RP1-65J11.1	lincRNA	1
ENSG00000225873	LINC00694	lincRNA	1
ENSG00000226101	AC007461.2	lincRNA	1
ENSG00000226791	AC109826.1	lincRNA	1
ENSG00000226913	BSN-AS2	lincRNA	1
ENSG00000228189	RP13-60M5.2	lincRNA	1
ENSG00000228223	HCG11	lincRNA	1
ENSG00000228261	RP11-127L20.3	lincRNA	1
ENSG00000230590	FTX	lincRNA	1
ENSG00000230699	RP11-54O7.1	lincRNA	1
ENSG00000230839	RP5-968J1.1	lincRNA	1
ENSG00000231327	AC016700.5	lincRNA	1
ENSG00000231437	RP11-88H9.2	lincRNA	1
ENSG00000231453	AC018470.4	lincRNA	1
ENSG00000232956	SNHG15	lincRNA	1
ENSG00000233013	FAM157B	lincRNA	1
ENSG00000233656	RP11-716O23.1	lincRNA	1
ENSG00000233757	AC092835.2	lincRNA	1
ENSG00000233895	RP1-122P22.2	lincRNA	1
ENSG00000235601	RP11-231K24.2	lincRNA	1
ENSG00000235609	AF127936.7	lincRNA	1
ENSG00000235621	LINC00494	lincRNA	1
ENSG00000235884	LINC00941	lincRNA	1
ENSG00000236008	AC011747.4	lincRNA	1
ENSG00000237473	RP11-324C10.1	lincRNA	1
ENSG00000237585	RP11-442J21.1	lincRNA	1
ENSG00000238005	RP11-443B7.1	lincRNA	1
ENSG00000240497	RP11-185E8.1	lincRNA	1
ENSG00000241469	LINC00635	lincRNA	1
ENSG00000244063	AC024704.2	lincRNA	1
ENSG00000245556	CTD-2037K23.2	lincRNA	1
ENSG00000246084	CTD-2506J14.1	lincRNA	1
ENSG00000248242	RP11-556I14.2	lincRNA	1
ENSG00000249426	CTC-448D22.1	lincRNA	1
ENSG00000250390	RP11-338H14.1	lincRNA	1
ENSG00000251377	RP11-18H21.3	lincRNA	1
ENSG00000251432	RP11-420A23.1	lincRNA	1
ENSG00000251600	RP11-673E1.1	lincRNA	1
ENSG00000251615	RP11-774O3.3	lincRNA	1
ENSG00000251688	RP11-752L20.5	lincRNA	1
ENSG00000253720	RP11-473O4.3	lincRNA	1
ENSG00000253764	RP11-439C15.4	lincRNA	1
ENSG00000254006	RP11-1D12.2	lincRNA	1
ENSG00000254018	RP11-785H20.1	lincRNA	1
ENSG00000254038	RP11-419C23.1	lincRNA	1
ENSG00000254837	AP001372.2	lincRNA	1
ENSG00000255455	RP11-890B15.3	lincRNA	1
ENSG00000256287	RP11-664H17.1	lincRNA	1
ENSG00000257407	RP11-1028N23.4	lincRNA	1
ENSG00000257433	RP1-197B17.3	lincRNA	1
ENSG00000258582	RP11-44L9.1	lincRNA	1
ENSG00000258733	CTD-2341M24.1	lincRNA	1
ENSG00000259070	LINC00639	lincRNA	1
ENSG00000259560	RP11-648K4.2	lincRNA	1
ENSG00000259577	RP11-430B1.2	lincRNA	1
ENSG00000259758	CASC7	lincRNA	1
ENSG00000259886	U82695.10	lincRNA	1
ENSG00000259941	RP11-48G14.2	lincRNA	1
ENSG00000259942	RP11-292F22.7	lincRNA	1
ENSG00000260359	RP11-4F5.2	lincRNA	1
ENSG00000260482	CTD-2196E14.9	lincRNA	1
ENSG00000260750	RP11-482M8.1	lincRNA	1
ENSG00000261177	RP11-805I24.1	lincRNA	1
ENSG00000261386	CTD-2012K14.6	lincRNA	1
ENSG00000261455	RP5-1129J21.3	lincRNA	1
ENSG00000262745	CTD-2377D24.8	lincRNA	1
ENSG00000263574	CTD-2532D12.4	lincRNA	1
ENSG00000266213	RP11-100K18.1	lincRNA	1
ENSG00000266290	RP11-159D12.10	lincRNA	1
ENSG00000266402	SNORA76	lincRNA	1
ENSG00000266999	AC015849.16	lincRNA	1
ENSG00000267107	AC011526.1	lincRNA	1
ENSG00000267268	AC007204.2	lincRNA	1
ENSG00000267519	MIR24-2	lincRNA	1
ENSG00000267767	CTC-523E23.4	lincRNA	1
ENSG00000268027	AC006129.2	lincRNA	1
ENSG00000268649	MIR296	lincRNA	1
ENSG00000269640	CTD-2521M24.9	lincRNA	1
ENSG00000269946	RP11-2B6.3	lincRNA	1
ENSG00000269973	RP11-95D17.1	lincRNA	1
ENSG00000270949	RP11-288H12.4	lincRNA	1
ENSG00000271522	RP11-36B6.1	lincRNA	1
ENSG00000272086	CTD-2186M15.3	lincRNA	1
ENSG00000272121	RP4-555D20.4	lincRNA	1
ENSG00000272282	RP11-222K16.2	lincRNA	1
ENSG00000272449	RP3-395M20.12	lincRNA	1
ENSG00000272520	CTD-2044J15.2	lincRNA	1
ENSG00000176840	MIR7-3HG	lincRNA	2
ENSG00000197176	RP11-76E12.1	lincRNA	2
ENSG00000212694	AC084018.1	lincRNA	2
ENSG00000213468	RP11-453F18__B.1	lincRNA	2
ENSG00000223749	MIR503HG	lincRNA	2
ENSG00000225791	TRAM2-AS1	lincRNA	2
ENSG00000226137	BAIAP2-AS1	lincRNA	2
ENSG00000226149	RP1-69D17.4	lincRNA	2
ENSG00000229647	AC007879.7	lincRNA	2
ENSG00000234506	RP11-274B18.2	lincRNA	2
ENSG00000234608	MAPKAPK5-AS1	lincRNA	2
ENSG00000234807	RP4-794H19.2	lincRNA	2
ENSG00000235408	SNORA71B	lincRNA	2
ENSG00000236790	LINC00299	lincRNA	2
ENSG00000237604	AP001056.1	lincRNA	2
ENSG00000245060	LINC00847	lincRNA	2
ENSG00000250903	RP1-80B9.2	lincRNA	2
ENSG00000253819	RP11-973F15.1	lincRNA	2
ENSG00000256039	RP11-291B21.2	lincRNA	2
ENSG00000256050	RP11-982M15.6	lincRNA	2
ENSG00000257698	RP11-620J15.3	lincRNA	2
ENSG00000259230	CTD-2555C10.3	lincRNA	2
ENSG00000259834	RP11-284N8.3	lincRNA	2
ENSG00000261705	RP11-61A14.2	lincRNA	2
ENSG00000266088	RP5-1028K7.2	lincRNA	2
ENSG00000267316	RP11-879F14.3	lincRNA	2
ENSG00000267427	CTC-503J8.6	lincRNA	2
ENSG00000269220	LINC00528	lincRNA	2
ENSG00000270066	SCARNA2	lincRNA	2
ENSG00000270170	NCBP2-AS2	lincRNA	2
ENSG00000270346	RP1-90J20.12	lincRNA	2
ENSG00000271584	RP11-89C3.4	lincRNA	2
ENSG00000271743	CTD-2541M15.3	lincRNA	2
ENSG00000272091	RP4-758J24.5	lincRNA	2
ENSG00000272142	RP11-428J1.5	lincRNA	2
ENSG00000272168	LINC00340	lincRNA	2
ENSG00000100181	TPTEP1	lincRNA	3
ENSG00000214870	AC004540.5	lincRNA	3
ENSG00000223855	AC147651.3	lincRNA	3
ENSG00000229459	AC023669.1	lincRNA	3
ENSG00000229719	MIR194-2	lincRNA	3
ENSG00000229807	XIST	lincRNA	3
ENSG00000246526	RP11-539L10.2	lincRNA	3
ENSG00000248516	RP11-265O12.1	lincRNA	3
ENSG00000258754	CTD-3049M7.1	lincRNA	3
ENSG00000259719	RP11-930O11.1	lincRNA	3
ENSG00000260054	RP11-611L7.1	lincRNA	3
ENSG00000260655	CTA-250D10.23	lincRNA	3
ENSG00000261088	RP11-61A14.3	lincRNA	3
ENSG00000267506	RP11-13K12.1	lincRNA	3
ENSG00000270081	RP5-935K16.1	lincRNA	3
ENSG00000272447	RP11-182L21.6	lincRNA	3
ENSG00000188070	C11orf95	lincRNA	4
ENSG00000204261	XXbac-BPG246D15.8	lincRNA	4
ENSG00000245164	LINC00861	lincRNA	4
ENSG00000250312	ZNF718	lincRNA	4
ENSG00000251301	RP11-81H14.2	lincRNA	4
ENSG00000253394	LINC00534	lincRNA	4
ENSG00000256092	hsa-mir-8072	lincRNA	4
ENSG00000260464	RP4-561L24.3	lincRNA	4
ENSG00000262758	CTD-3195I5.1	lincRNA	4
ENSG00000263934	SNORD3A	lincRNA	4
ENSG00000267279	RP11-879F14.2	lincRNA	4
ENSG00000267535	LINC00868	lincRNA	4
ENSG00000270141	TERC	lincRNA	4
ENSG00000230438	RP11-420G6.4	lincRNA	5
ENSG00000254226	CTB-12O2.1	lincRNA	5
ENSG00000215908	CROCCP2	lincRNA	6
ENSG00000224397	RP11-290F20.3	lincRNA	6
ENSG00000253782	RP11-350F16.2	lincRNA	6
ENSG00000269893	SNHG8	lincRNA	6
ENSG00000233137	RP11-220I1.1	lincRNA	7
ENSG00000250334	LINC00989	lincRNA	7
ENSG00000244041	RP1-90J20.7	lincRNA	8
ENSG00000172965	MIR4435-1HG	lincRNA	10
ENSG00000232388	LINC00493	lincRNA	10
ENSG00000260032	LINC00657	lincRNA	10
ENSG00000245532	NEAT1	lincRNA	12
ENSG00000236209	AC104135.2	lincRNA	13
ENSG00000268555	RP11-678G14.3	lincRNA	15
ENSG00000238201	AC114752.3	lincRNA	17
ENSG00000251562	MALAT1	lincRNA	18
ENSG00000254810	RP11-672A2.4	lincRNA	18
ENSG00000198106	SNX29P2	lincRNA	20
ENSG00000270103	RNU11	lincRNA	30
ENSG00000272053	RP11-367G6.3	lincRNA	30
ENSG00000264198	RP11-94L15.2	lincRNA	31
ENSG00000269936	MIR145	lincRNA	59
ENSG00000270022	RNU12	lincRNA	61
ENSG00000253522	MIR146A	lincRNA	85
ENSG00000269900	RMRP	lincRNA	179
ENSG00000270123	VTRNA2-1	lincRNA	294
ENSG00000264066	MIR4732	lincRNA	505
	hsa-miR-223-3p	mature	8799
	hsa-miR-451a	mature	6068
	hsa-miR-26a-5p	mature	2488
	hsa-miR-21-5p	mature	2106
	hsa-miR-23a-3p/miR-23b-3p	mature	1656
	hsa-miR-19b-3p/miR-19a-3p	mature	1562
	hsa-miR-16-5p	mature	1220
	hsa-miR-191-5p	mature	1145
	hsa-miR-126-3p	mature	914
	hsa-miR-103a-3p	mature	907
	hsa-miR-150-5p	mature	801
	hsa-miR-27b-3p/miR-27a-3p	mature	791
	hsa-miR-142-3p	mature	737
	hsa-miR-30e-5p/miR-30a-5p/miR-30d-5p	mature	647
	hsa-miR-185-5p	mature	565
	hsa-miR-126-5p	mature	485
	hsa-miR-151a-5p	mature	482
	hsa-miR-342-3p	mature	410
	hsa-miR-484	mature	394
	hsa-miR-145-5p	mature	373
	hsa-miR-30c-5p	mature	349
	hsa-miR-17-5p/miR-106a-5p	mature	309
	hsa-miR-320a	mature	255
	hsa-miR-26b-5p	mature	251
	hsa-miR-93-5p	mature	249
	hsa-miR-146a-5p	mature	224
	hsa-miR-125a-5p	mature	221
	hsa-miR-29b-3p	mature	210
	hsa-miR-10b-5p/miR-10a-5p	mature	208
	hsa-miR-130a-3p	mature	204
	hsa-miR-199b-3p/miR-199a-3p	mature	200
	hsa-miR-30b-5p	mature	198
	hsa-miR-20a-5p	mature	198
	hsa-miR-486-5p	mature	196
	hsa-miR-15b-5p	mature	194
	hsa-let-7g-5p	mature	187
	hsa-miR-18b-5p/miR-18a-5p	mature	184
	hsa-miR-29c-3p/miR-29a-3p	mature	174
	hsa-miR-24-3p	mature	169
	hsa-miR-423-3p	mature	166
	hsa-miR-139-5p	mature	164
	hsa-miR-107	mature	156
	hsa-miR-425-5p	mature	156
	hsa-miR-140-3p	mature	148
	hsa-miR-142-5p	mature	141
	hsa-miR-15a-5p	mature	140
	hsa-miR-221-3p	mature	139
	hsa-miR-101-3p	mature	136
	hsa-miR-181a-5p	mature	134
	hsa-miR-106b-5p	mature	116
	hsa-miR-744-5p	mature	99
	hsa-let-7d-5p	mature	81
	hsa-miR-222-3p	mature	77
	hsa-miR-144-5p	mature	74
	hsa-miR-146b-5p	mature	68
	hsa-miR-197-3p	mature	67
	hsa-miR-423-5p	mature	60
	hsa-miR-186-5p	mature	50
	hsa-miR-590-5p	mature	49
	hsa-miR-335-5p	mature	49
	hsa-miR-361-5p	mature	48
	hsa-miR-199a-5p	mature	48
	hsa-miR-4433b-5p	mature	48
	hsa-let-7i-5p	mature	47
	hsa-miR-625-5p	mature	44
	hsa-miR-376c-3p	mature	44
	hsa-miR-125b-5p	mature	44
	hsa-miR-22-3p	mature	38
	hsa-miR-339-5p	mature	37
	hsa-miR-374b-5p	mature	36
	hsa-miR-361-3p	mature	30
	hsa-miR-148a-3p	mature	30
	hsa-miR-99b-5p	mature	29
	hsa-miR-652-3p	mature	28
	hsa-miR-625-3p	mature	28
	hsa-miR-28-3p	mature	28
	hsa-miR-1307-3p	mature	26
	hsa-miR-766-3p	mature	26
	hsa-miR-128-3p	mature	25
	hsa-miR-122-5p	mature	25
	hsa-miR-20b-5p	mature	23
	hsa-miR-584-5p	mature	23
	hsa-miR-143-3p	mature	22
	hsa-miR-106b-3p	mature	22
	hsa-miR-4286	mature	21
	hsa-miR-301a-3p	mature	20
	hsa-miR-194-5p	mature	20
	hsa-miR-660-5p	mature	20
	hsa-miR-340-5p	mature	20
	hsa-miR-148b-3p	mature	19
	hsa-miR-378a-3p	mature	19
	hsa-miR-338-3p	mature	18
	hsa-miR-99a-5p/miR-100-5p	mature	17
	hsa-miR-652-5p	mature	16
	hsa-let-7c-5p/let-7a-5p/let-7e-5p/let-7f-5p/let-7b-5p	mature	16
	hsa-miR-505-3p	mature	16
	hsa-miR-503-5p	mature	16
	hsa-miR-152-3p	mature	16
	hsa-miR-224-5p	mature	15
	hsa-miR-550a-3p	mature	15
	hsa-miR-192-5p	mature	14
	hsa-miR-155-5p	mature	14
	hsa-miR-181b-5p/miR-181d-5p	mature	13
	hsa-miR-29c-5p	mature	13
	hsa-miR-365b-3p/miR-365a-3p	mature	12
	hsa-miR-151a-3p	mature	12
	hsa-miR-324-5p	mature	12
	hsa-miR-140-5p	mature	12
	hsa-miR-25-3p	mature	11
	hsa-miR-340-3p	mature	10
	hsa-miR-454-3p	mature	10
	hsa-miR-664a-3p	mature	10
	hsa-miR-28-5p	mature	10
	hsa-miR-22-5p	mature	9
	hsa-miR-425-3p	mature	8
	hsa-let-7d-3p	mature	8
	hsa-miR-32-5p	mature	8
	hsa-miR-363-3p	mature	8
	hsa-miR-15b-3p	mature	8
	hsa-miR-494-3p	mature	8
	hsa-miR-1306-5p	mature	7
	hsa-miR-326	mature	7
	hsa-miR-485-3p	mature	7
	hsa-miR-769-5p	mature	7
	hsa-miR-545-3p	mature	7
	hsa-miR-30e-3p/miR-30a-3p	mature	6
	hsa-miR-5690	mature	6
	hsa-miR-497-5p	mature	6
	hsa-miR-483-3p	mature	6
	hsa-miR-532-3p	mature	6
	hsa-miR-151b	mature	6
	hsa-miR-204-5p	mature	6
	hsa-miR-345-5p	mature	6
	hsa-miR-210-3p	mature	6
	hsa-miR-21-3p	mature	6
	hsa-miR-182-5p	mature	6
	hsa-miR-193a-5p	mature	6
	hsa-miR-331-3p	mature	5
	hsa-miR-98-5p	mature	5
	hsa-miR-130b-5p	mature	5
	hsa-miR-4433b-3p	mature	5
	hsa-miR-130b-3p	mature	5
	hsa-miR-654-3p	mature	5
	hsa-miR-590-3p	mature	5
	hsa-miR-483-5p	mature	4
	hsa-miR-320b	mature	4
	hsa-miR-1273h-3p	mature	4
	hsa-miR-199b-5p	mature	4
	hsa-miR-378c	mature	4
	hsa-miR-589-3p	mature	4
	hsa-miR-96-5p	mature	4
	hsa-miR-421	mature	4
	hsa-miR-200c-3p	mature	4
	hsa-miR-3065-5p	mature	4
	hsa-miR-374a-5p	mature	4
	hsa-miR-532-5p	mature	4
	hsa-miR-342-5p	mature	4
	hsa-miR-424-5p	mature	4
	hsa-miR-16-2-3p	mature	4
	hsa-miR-33a-3p	mature	4
	hsa-miR-31-3p	mature	3
	hsa-miR-487a-3p	mature	3
	hsa-miR-190a-5p	mature	3
	hsa-miR-584-3p	mature	3
	hsa-miR-582-5p	mature	3
	hsa-miR-542-3p	mature	3
	hsa-miR-20a-3p	mature	3
	hsa-miR-7-1-3p	mature	3
	hsa-miR-455-3p	mature	3
	hsa-miR-624-5p	mature	3
	hsa-miR-181a-2-3p	mature	3
	hsa-miR-132-3p	mature	3
	hsa-miR-195-5p	mature	3
	hsa-miR-1256	mature	3
	hsa-miR-214-3p	mature	3
	hsa-miR-148b-5p	mature	3
	hsa-miR-487b-3p	mature	3
	hsa-miR-93-3p	mature	3
	hsa-miR-548j-5p	mature	3
	hsa-miR-339-3p	mature	2
	hsa-miR-1179	mature	2
	hsa-miR-34b-3p	mature	2
	hsa-miR-335-3p	mature	2
	hsa-miR-185-3p	mature	2
	hsa-miR-376a-3p	mature	2
	hsa-miR-181c-5p	mature	2
	hsa-miR-92b-5p	mature	2
	hsa-miR-192-3p	mature	2
	hsa-miR-330-3p	mature	2
	hsa-miR-489-3p	mature	2
	hsa-miR-26b-3p	mature	2
	hsa-miR-454-5p	mature	2
	hsa-miR-27b-5p	mature	2
	hsa-miR-338-5p	mature	2
	hsa-miR-379-5p	mature	2
	hsa-miR-330-5p	mature	2
	hsa-miR-497-3p	mature	2
	hsa-miR-495-3p	mature	2
	hsa-miR-874-5p	mature	2
	hsa-miR-3615	mature	2
	hsa-miR-486-3p	mature	2
	hsa-miR-452-5p	mature	2
	hsa-miR-501-5p	mature	2
	hsa-miR-337-3p	mature	2
	hsa-miR-135a-5p/miR-135b-5p	mature	2
	hsa-miR-331-5p	mature	2
	hsa-miR-99a-3p	mature	2
	hsa-miR-301b	mature	2
	hsa-miR-34a-5p	mature	2
	hsa-miR-1292-5p	mature	2
	hsa-miR-188-5p	mature	2
	hsa-miR-328-3p	mature	2
	hsa-miR-224-3p	mature	2
	hsa-miR-377-5p	mature	2
	hsa-miR-1307-5p	mature	2
	hsa-miR-1185-2-3p/miR-1185-1-3p	mature	2
	hsa-miR-1304-5p	mature	1
	hsa-miR-218-5p	mature	1
	hsa-miR-664b-3p	mature	1
	hsa-miR-214-5p	mature	1
	hsa-miR-127-3p	mature	1
	hsa-miR-16-1-3p	mature	1
	hsa-miR-501-3p	mature	1
	hsa-let-7e-3p	mature	1
	hsa-miR-627-5p	mature	1
	hsa-miR-409-3p	mature	1
	hsa-miR-505-5p	mature	1
	hsa-miR-769-3p	mature	1
	hsa-let-7g-3p	mature	1
	hsa-miR-301a-5p	mature	1
	hsa-miR-2355-5p	mature	1
	hsa-miR-5581-3p	mature	1
	hsa-miR-95-3p	mature	1
	hsa-miR-487a-5p	mature	1
	hsa-miR-708-5p	mature	1
	hsa-miR-3177-3p	mature	1
	hsa-miR-3940-3p	mature	1
	hsa-miR-6761-3p	mature	1
	hsa-miR-215-5p	mature	1
	hsa-miR-378d	mature	1
	hsa-miR-2110	mature	1
	hsa-miR-3065-3p	mature	1
	hsa-miR-324-3p	mature	1
	hsa-miR-374b-3p	mature	1
	hsa-miR-4721	mature	1
	hsa-miR-223-5p	mature	1
	hsa-miR-500a-3p	mature	1
	hsa-miR-34c-5p	mature	1
	hsa-miR-519d-3p	mature	1
	hsa-miR-4732-3p	mature	1
	hsa-miR-101-5p	mature	1
	hsa-miR-877-5p	mature	1
	hsa-miR-34b-5p	mature	1
	hsa-miR-496	mature	1
	hsa-miR-1301-3p	mature	1
	hsa-miR-138-5p	mature	1
	hsa-miR-671-3p	mature	1
	hsa-miR-6891-3p	mature	1
	hsa-miR-6751-3p	mature	1
	hsa-miR-380-3p	mature	1
	hsa-miR-758-3p	mature	1
	hsa-miR-145-3p	mature	1
	hsa-miR-5683	mature	1
	hsa-miR-26a-1-3p	mature	1
	hsa-miR-99b-3p	mature	1
	hsa-miR-551b-3p	mature	1
	hsa-miR-6770-5p	mature	1
	hsa-miR-369-5p	mature	1
	hsa-miR-548i/miR-548c-5p/miR-548b-5p/miR-548d-5p/miR-548o-5p/miR-548as-5p/miR-548am-5p	mature	1
	hsa-miR-144-3p	mature	1
	hsa-miR-92b-3p	mature	1
	hsa-miR-376b-3p	mature	1
	hsa-miR-6842-5p	mature	1
	hsa-miR-362-3p	mature	1
	hsa-miR-1180-3p	mature	1
	hsa-miR-103a-2-5p	mature	1
	hsa-miR-193b-3p	mature	1
	hsa-miR-411-3p	mature	1
	hsa-miR-376a-5p	mature	1
	hsa-miR-6803-3p	mature	1
ENSG00000194717	MIR494	miRNA	1
ENSG00000199030	MIRLET7C	miRNA	1
ENSG00000199038	MIR210	miRNA	1
ENSG00000199165	MIRLET7A1	miRNA	1
ENSG00000199172	MIR331	miRNA	1
ENSG00000207619	MIR585	miRNA	1
ENSG00000207646	MIR655	miRNA	1
ENSG00000207692	MIR592	miRNA	1
ENSG00000207712	MIR627	miRNA	1
ENSG00000207754	MIR487B	miRNA	1
ENSG00000207759	MIR181A1	miRNA	1
ENSG00000207768	MIR188	miRNA	1
ENSG00000207781	MIR625	miRNA	1
ENSG00000207789	MIR26A2	miRNA	1
ENSG00000207807	MIR95	miRNA	1
ENSG00000207935	MIR204	miRNA	1
ENSG00000207993	MIR134	miRNA	1
ENSG00000208000	MIR509-1	miRNA	1
ENSG00000208027	MIR485	miRNA	1
ENSG00000216077	MIR887	miRNA	1
ENSG00000216101	MIR877	miRNA	1
ENSG00000221344	AC068946.1	miRNA	1
ENSG00000221421	MIR1283-1	miRNA	1
ENSG00000221656	MIR1225	miRNA	1
ENSG00000254324	MIR151A	miRNA	1
ENSG00000263439	MIR4753	miRNA	1
ENSG00000263572	MIR5683	miRNA	1
ENSG00000263593	MIR4804	miRNA	1
ENSG00000263791	MIR4727	miRNA	1
ENSG00000263926	MIR4462	miRNA	1
ENSG00000264141	MIR3928	miRNA	1
ENSG00000264210	MIR4716	miRNA	1
ENSG00000264986	MIR5092	miRNA	1
ENSG00000265137	MIR3192	miRNA	1
ENSG00000265515	AC092287.1	miRNA	1
ENSG00000265867	MIR4516	miRNA	1
ENSG00000266139	MIR4435-2	miRNA	1
ENSG00000266180	MIR4282	miRNA	1
ENSG00000266203	MIR5585	miRNA	1
ENSG00000266206	MIR3926-1	miRNA	1
ENSG00000266320	MIR3909	miRNA	1
ENSG00000266581	MIR3166	miRNA	1
ENSG00000266638	MIR3676	miRNA	1
ENSG00000271748	MIR92B	miRNA	1
ENSG00000199023	MIR339	miRNA	2
ENSG00000199053	MIR324	miRNA	2
ENSG00000199135	MIR101-1	miRNA	2
ENSG00000207639	MIR193B	miRNA	2
ENSG00000207742	MIR382	miRNA	2
ENSG00000207785	MIR500A	miRNA	2
ENSG00000207944	MIR574	miRNA	2
ENSG00000207964	MIR628	miRNA	2
ENSG00000207973	MIR589	miRNA	2
ENSG00000207994	MIR100	miRNA	2
ENSG00000207996	MIR301A	miRNA	2
ENSG00000208005	MIR503	miRNA	2
ENSG00000211563	MIR338	miRNA	2
ENSG00000211997	MIR708	miRNA	2
ENSG00000221369	MIR548G	miRNA	2
ENSG00000221371	MIR1265	miRNA	2
ENSG00000221394	MIR1229	miRNA	2
ENSG00000221445	MIR1301	miRNA	2
ENSG00000222321	MIR1912	miRNA	2
ENSG00000264010	MIR4429	miRNA	2
ENSG00000264585	MIR4449	miRNA	2
ENSG00000264678	MIR3140	miRNA	2
ENSG00000264975	MIR4431	miRNA	2
ENSG00000266194	MIR4661	miRNA	2
ENSG00000267195	MIR212	miRNA	2
ENSG00000271946	MIR376C	miRNA	2
ENSG00000198995	MIR340	miRNA	3
ENSG00000207710	MIR20B	miRNA	3
ENSG00000264408	MIR4470	miRNA	3
ENSG00000265871	MIR3174	miRNA	3
ENSG00000266043	MIR3649	miRNA	3
ENSG00000199085	MIR148A	miRNA	4
ENSG00000211580	MIR769	miRNA	4
ENSG00000267200	MIR132	miRNA	4
ENSG00000272291	MIR665	miRNA	4
ENSG00000202566	MIR421	miRNA	5
ENSG00000207547	MIR25	miRNA	5
ENSG00000207717	MIR551B	miRNA	5
ENSG00000207965	MIR629	miRNA	5
ENSG00000198997	MIR107	miRNA	6
ENSG00000207648	MIR192	miRNA	6
ENSG00000207714	MIR584	miRNA	6
ENSG00000207947	MIR152	miRNA	6
ENSG00000271886	MIR98	miRNA	6
ENSG00000207638	MIR99A	miRNA	7
ENSG00000207949	MIR214	miRNA	7
ENSG00000264355	AC008738.2	miRNA	7
ENSG00000199168	MIR374A	miRNA	8
ENSG00000202569	MIR146B	miRNA	8
ENSG00000199179	MIRLET7I	miRNA	9
ENSG00000207709	MIR197	miRNA	9
ENSG00000208036	MIR106B	miRNA	9
ENSG00000211578	MIR766	miRNA	9
ENSG00000199150	MIRLET7G	miRNA	10
ENSG00000207778	MIR122	miRNA	10
ENSG00000207779	MIR15B	miRNA	10
ENSG00000212027	MIR374B	miRNA	10
ENSG00000207721	MIR186	miRNA	12
ENSG00000207744	MIR10B	miRNA	13
ENSG00000198984	MIR345	miRNA	16
ENSG00000199122	MIR148B	miRNA	16
ENSG00000264297	MIR4433	miRNA	16
ENSG00000199051	MIR361	miRNA	20
ENSG00000199133	MIRLET7D	miRNA	20
ENSG00000198974	MIR30E	miRNA	21
ENSG00000207725	MIR222	miRNA	22
ENSG00000207757	MIR93	miRNA	22
ENSG00000208009	MIR130A	miRNA	22
ENSG00000272036	MIR139	miRNA	28
ENSG00000207582	MIR30B	miRNA	32
ENSG00000207864	MIR27B	miRNA	39
ENSG00000266297	MIR744	miRNA	39
ENSG00000199032	MIR425	miRNA	44
ENSG00000208035	MIR143	miRNA	51
ENSG00000207870	MIR221	miRNA	56
ENSG00000208013	MIR652	miRNA	58
ENSG00000199121	MIR26B	miRNA	64
ENSG00000199090	MIR326	miRNA	66
ENSG00000199153	MIR30D	miRNA	68
ENSG00000208023	MIR185	miRNA	89
ENSG00000199082	MIR342	miRNA	129
ENSG00000208017	MIR140	miRNA	140
ENSG00000208037	MIR320A	miRNA	144
ENSG00000207563	MIR23B	miRNA	147
ENSG00000207605	MIR191	miRNA	154
ENSG00000207980	MIR23A	miRNA	160
ENSG00000207808	MIR27A	miRNA	397
ENSG00000199161	MIR126	miRNA	998
ENSG00000207939	MIR223	miRNA	1965
ENSG00000199214	Y_RNA	misc_RNA	1
ENSG00000199220	Y_RNA	misc_RNA	1
ENSG00000199290	Y_RNA	misc_RNA	1
ENSG00000199331	Y_RNA	misc_RNA	1
ENSG00000199362	Y_RNA	misc_RNA	1
ENSG00000199366	Y_RNA	misc_RNA	1
ENSG00000199398	Y_RNA	misc_RNA	1
ENSG00000199422	VTRNA3-1P	misc_RNA	1
ENSG00000199515	Y_RNA	misc_RNA	1
ENSG00000199595	Y_RNA	misc_RNA	1
ENSG00000199755	Y_RNA	misc_RNA	1
ENSG00000199801	Y_RNA	misc_RNA	1
ENSG00000199862	Y_RNA	misc_RNA	1
ENSG00000199938	Y_RNA	misc_RNA	1
ENSG00000199949	Y_RNA	misc_RNA	1
ENSG00000199980	Y_RNA	misc_RNA	1
ENSG00000200065	Y_RNA	misc_RNA	1
ENSG00000200135	Y_RNA	misc_RNA	1
ENSG00000200171	Y_RNA	misc_RNA	1
ENSG00000200243	RN7SKP79	misc_RNA	1
ENSG00000200252	Y_RNA	misc_RNA	1
ENSG00000200291	Y_RNA	misc_RNA	1
ENSG00000200351	Y_RNA	misc_RNA	1
ENSG00000200379	RN7SKP45	misc_RNA	1
ENSG00000200419	Y_RNA	misc_RNA	1
ENSG00000200506	Y_RNA	misc_RNA	1
ENSG00000200508	Y_RNA	misc_RNA	1
ENSG00000200629	Y_RNA	misc_RNA	1
ENSG00000200651	Y_RNA	misc_RNA	1
ENSG00000200702	Y_RNA	misc_RNA	1
ENSG00000200750	Y_RNA	misc_RNA	1
ENSG00000200764	Y_RNA	misc_RNA	1
ENSG00000200788	Y_RNA	misc_RNA	1
ENSG00000200829	Y_RNA	misc_RNA	1
ENSG00000200843	RNY4P4	misc_RNA	1
ENSG00000200888	Y_RNA	misc_RNA	1
ENSG00000200976	Y_RNA	misc_RNA	1
ENSG00000201218	Y_RNA	misc_RNA	1
ENSG00000201228	Y_RNA	misc_RNA	1
ENSG00000201279	Y_RNA	misc_RNA	1
ENSG00000201339	Y_RNA	misc_RNA	1
ENSG00000201354	Y_RNA	misc_RNA	1
ENSG00000201425	Y_RNA	misc_RNA	1
ENSG00000201451	Y_RNA	misc_RNA	1
ENSG00000201501	Y_RNA	misc_RNA	1
ENSG00000201563	Y_RNA	misc_RNA	1
ENSG00000201565	Y_RNA	misc_RNA	1
ENSG00000201644	Y_RNA	misc_RNA	1
ENSG00000201800	Y_RNA	misc_RNA	1
ENSG00000201860	Y_RNA	misc_RNA	1
ENSG00000201868	Y_RNA	misc_RNA	1
ENSG00000201892	Y_RNA	misc_RNA	1
ENSG00000202008	Y_RNA	misc_RNA	1
ENSG00000202014	Y_RNA	misc_RNA	1
ENSG00000202035	Y_RNA	misc_RNA	1
ENSG00000202078	Y_RNA	misc_RNA	1
ENSG00000202105	Y_RNA	misc_RNA	1
ENSG00000202140	Y_RNA	misc_RNA	1
ENSG00000202146	Y_RNA	misc_RNA	1
ENSG00000202151	RNY4P28	misc_RNA	1
ENSG00000202182	Y_RNA	misc_RNA	1
ENSG00000202254	Y_RNA	misc_RNA	1
ENSG00000202279	Y_RNA	misc_RNA	1
ENSG00000202357	Y_RNA	misc_RNA	1
ENSG00000202382	Y_RNA	misc_RNA	1
ENSG00000202459	Y_RNA	misc_RNA	1
ENSG00000206659	Y_RNA	misc_RNA	1
ENSG00000206677	Y_RNA	misc_RNA	1
ENSG00000206682	Y_RNA	misc_RNA	1
ENSG00000206699	Y_RNA	misc_RNA	1
ENSG00000206816	Y_RNA	misc_RNA	1
ENSG00000206824	Y_RNA	misc_RNA	1
ENSG00000206920	RNY1P6	misc_RNA	1
ENSG00000206950	Y_RNA	misc_RNA	1
ENSG00000206957	Y_RNA	misc_RNA	1
ENSG00000206959	Y_RNA	misc_RNA	1
ENSG00000206967	Y_RNA	misc_RNA	1
ENSG00000207086	Y_RNA	misc_RNA	1
ENSG00000207108	Y_RNA	misc_RNA	1
ENSG00000207139	Y_RNA	misc_RNA	1
ENSG00000207218	Y_RNA	misc_RNA	1
ENSG00000207293	Y_RNA	misc_RNA	1
ENSG00000207316	Y_RNA	misc_RNA	1
ENSG00000207371	Y_RNA	misc_RNA	1
ENSG00000207390	Y_RNA	misc_RNA	1
ENSG00000207408	Y_RNA	misc_RNA	1
ENSG00000207499	Y_RNA	misc_RNA	1
ENSG00000212306	Y_RNA	misc_RNA	1
ENSG00000212418	Y_RNA	misc_RNA	1
ENSG00000212556	Y_RNA	misc_RNA	1
ENSG00000222072	Y_RNA	misc_RNA	1
ENSG00000222467	Y_RNA	misc_RNA	1
ENSG00000222543	RN7SKP220	misc_RNA	1
ENSG00000222579	Y_RNA	misc_RNA	1
ENSG00000222701	Y_RNA	misc_RNA	1
ENSG00000222704	RN7SKP182	misc_RNA	1
ENSG00000222714	RN7SKP38	misc_RNA	1
ENSG00000222881	Y_RNA	misc_RNA	1
ENSG00000222883	Y_RNA	misc_RNA	1
ENSG00000223187	Y_RNA	misc_RNA	1
ENSG00000238366	Y_RNA	misc_RNA	1
ENSG00000238713	Y_RNA	misc_RNA	1
ENSG00000238813	Y_RNA	misc_RNA	1
ENSG00000238912	Y_RNA	misc_RNA	1
ENSG00000239211	RN7SL563P	misc_RNA	1
ENSG00000239333	RN7SL658P	misc_RNA	1
ENSG00000239471	RN7SL584P	misc_RNA	1
ENSG00000239742	RN7SL672P	misc_RNA	1
ENSG00000239868	RN7SL34P	misc_RNA	1
ENSG00000239923	RN7SL864P	misc_RNA	1
ENSG00000239948	RN7SL368P	misc_RNA	1
ENSG00000239958	RN7SL51P	misc_RNA	1
ENSG00000240160	RN7SL263P	misc_RNA	1
ENSG00000240205	RN7SL865P	misc_RNA	1
ENSG00000240474	RN7SL116P	misc_RNA	1
ENSG00000240637	RN7SL808P	misc_RNA	1
ENSG00000241159	RN7SL160P	misc_RNA	1
ENSG00000241175	RN7SL494P	misc_RNA	1
ENSG00000241217	RN7SL809P	misc_RNA	1
ENSG00000241243	RN7SL629P	misc_RNA	1
ENSG00000241524	RN7SL632P	misc_RNA	1
ENSG00000241568	RN7SL338P	misc_RNA	1
ENSG00000241587	RN7SL482P	misc_RNA	1
ENSG00000241625	RN7SL18P	misc_RNA	1
ENSG00000241693	RN7SL704P	misc_RNA	1
ENSG00000241785	RN7SL390P	misc_RNA	1
ENSG00000242236	RN7SL594P	misc_RNA	1
ENSG00000242502	RN7SL536P	misc_RNA	1
ENSG00000242822	RN7SL575P	misc_RNA	1
ENSG00000243333	RN7SL174P	misc_RNA	1
ENSG00000243339	RN7SL738P	misc_RNA	1
ENSG00000243352	RN7SL8P	misc_RNA	1
ENSG00000243426	RN7SL454P	misc_RNA	1
ENSG00000243549	RN7SL705P	misc_RNA	1
ENSG00000243560	RN7SL364P	misc_RNA	1
ENSG00000243714	RN7SL696P	misc_RNA	1
ENSG00000243954	RN7SL743P	misc_RNA	1
ENSG00000244034	RN7SL424P	misc_RNA	1
ENSG00000244066	RN7SL148P	misc_RNA	1
ENSG00000244091	RN7SL483P	misc_RNA	1
ENSG00000244112	RN7SL508P	misc_RNA	1
ENSG00000244232	RN7SL698P	misc_RNA	1
ENSG00000244264	RN7SL597P	misc_RNA	1
ENSG00000244307	RN7SL395P	misc_RNA	1
ENSG00000244402	RN7SL314P	misc_RNA	1
ENSG00000244514	RN7SL125P	misc_RNA	1
ENSG00000244532	RN7SL380P	misc_RNA	1
ENSG00000244710	RN7SL47P	misc_RNA	1
ENSG00000251728	Y_RNA	misc_RNA	1
ENSG00000251779	Y_RNA	misc_RNA	1
ENSG00000251986	Y_RNA	misc_RNA	1
ENSG00000251995	Y_RNA	misc_RNA	1
ENSG00000252233	RN7SKP253	misc_RNA	1
ENSG00000252442	RNY4P22	misc_RNA	1
ENSG00000252534	Y_RNA	misc_RNA	1
ENSG00000252612	Y_RNA	misc_RNA	1
ENSG00000252874	Y_RNA	misc_RNA	1
ENSG00000252965	Y_RNA	misc_RNA	1
ENSG00000252982	RN7SKP234	misc_RNA	1
ENSG00000263587	RN7SL296P	misc_RNA	1
ENSG00000263595	RN7SL823P	misc_RNA	1
ENSG00000263650	RN7SL270P	misc_RNA	1
ENSG00000263905	RN7SL555P	misc_RNA	1
ENSG00000264017	RN7SL336P	misc_RNA	1
ENSG00000264192	RN7SL117P	misc_RNA	1
ENSG00000264573	RN7SL15P	misc_RNA	1
ENSG00000264833	RN7SL468P	misc_RNA	1
ENSG00000264840	RN7SL404P	misc_RNA	1
ENSG00000265727	RN7SL648P	misc_RNA	1
ENSG00000266187	RN7SL480P	misc_RNA	1
ENSG00000266439	RN7SL493P	misc_RNA	1
ENSG00000266467	RN7SL220P	misc_RNA	1
ENSG00000271818	7SK	misc_RNA	1
ENSG00000272019	Metazoa_SRP	misc_RNA	1
ENSG00000272113	Y_RNA	misc_RNA	1
ENSG00000199224	Y_RNA	misc_RNA	2
ENSG00000199357	Y_RNA	misc_RNA	2
ENSG00000199635	Y_RNA	misc_RNA	2
ENSG00000199701	Y_RNA	misc_RNA	2
ENSG00000199832	Y_RNA	misc_RNA	2
ENSG00000199866	Y_RNA	misc_RNA	2
ENSG00000200011	Y_RNA	misc_RNA	2
ENSG00000200085	Y_RNA	misc_RNA	2
ENSG00000200120	Y_RNA	misc_RNA	2
ENSG00000200502	Y_RNA	misc_RNA	2
ENSG00000200547	Y_RNA	misc_RNA	2
ENSG00000200600	Y_RNA	misc_RNA	2
ENSG00000200615	Y_RNA	misc_RNA	2
ENSG00000200849	Y_RNA	misc_RNA	2
ENSG00000200883	Y_RNA	misc_RNA	2
ENSG00000201031	Y_RNA	misc_RNA	2
ENSG00000201134	Y_RNA	misc_RNA	2
ENSG00000201509	Y_RNA	misc_RNA	2
ENSG00000201638	RNY4P16	misc_RNA	2
ENSG00000202385	Y_RNA	misc_RNA	2
ENSG00000202469	Y_RNA	misc_RNA	2
ENSG00000206728	Y_RNA	misc_RNA	2
ENSG00000206784	Y_RNA	misc_RNA	2
ENSG00000206844	Y_RNA	misc_RNA	2
ENSG00000207009	Y_RNA	misc_RNA	2
ENSG00000207020	Y_RNA	misc_RNA	2
ENSG00000207069	Y_RNA	misc_RNA	2
ENSG00000207151	Y_RNA	misc_RNA	2
ENSG00000207193	Y_RNA	misc_RNA	2
ENSG00000207223	Y_RNA	misc_RNA	2
ENSG00000207231	Y_RNA	misc_RNA	2
ENSG00000207282	Y_RNA	misc_RNA	2
ENSG00000207391	Y_RNA	misc_RNA	2
ENSG00000207417	Y_RNA	misc_RNA	2
ENSG00000212319	Y_RNA	misc_RNA	2
ENSG00000222371	RN7SKP202	misc_RNA	2
ENSG00000222412	Y_RNA	misc_RNA	2
ENSG00000223188	Y_RNA	misc_RNA	2
ENSG00000223298	RNY3P8	misc_RNA	2
ENSG00000238426	Y_RNA	misc_RNA	2
ENSG00000238723	Y_RNA	misc_RNA	2
ENSG00000239224	RN7SL546P	misc_RNA	2
ENSG00000239437	RN7SL752P	misc_RNA	2
ENSG00000239595	RN7SL79P	misc_RNA	2
ENSG00000239745	RN7SL790P	misc_RNA	2
ENSG00000239825	RN7SL549P	misc_RNA	2
ENSG00000240490	RN7SL277P	misc_RNA	2
ENSG00000240869	RN7SL128P	misc_RNA	2
ENSG00000242170	RN7SL329P	misc_RNA	2
ENSG00000242707	RN7SL362P	misc_RNA	2
ENSG00000242712	RN7SL529P	misc_RNA	2
ENSG00000242894	RN7SL634P	misc_RNA	2
ENSG00000243103	RN7SL452P	misc_RNA	2
ENSG00000243420	RN7SL734P	misc_RNA	2
ENSG00000243900	RN7SL320P	misc_RNA	2
ENSG00000243951	RN7SL308P	misc_RNA	2
ENSG00000244642	RN7SL396P	misc_RNA	2
ENSG00000251799	Y_RNA	misc_RNA	2
ENSG00000251811	Y_RNA	misc_RNA	2
ENSG00000252047	Y_RNA	misc_RNA	2
ENSG00000252217	Y_RNA	misc_RNA	2
ENSG00000252412	Y_RNA	misc_RNA	2
ENSG00000252744	Y_RNA	misc_RNA	2
ENSG00000252802	Y_RNA	misc_RNA	2
ENSG00000263841	RN7SL44P	misc_RNA	2
ENSG00000265770	RN7SL660P	misc_RNA	2
ENSG00000266059	RN7SL140P	misc_RNA	2
ENSG00000266503	RN7SL162P	misc_RNA	2
ENSG00000266794	RN7SL7P	misc_RNA	2
ENSG00000266875	RN7SL408P	misc_RNA	2
ENSG00000271986	Metazoa_SRP	misc_RNA	2
ENSG00000199291	Y_RNA	misc_RNA	3
ENSG00000199867	Y_RNA	misc_RNA	3
ENSG00000199890	Y_RNA	misc_RNA	3
ENSG00000200436	Y_RNA	misc_RNA	3
ENSG00000200662	Y_RNA	misc_RNA	3
ENSG00000200980	Y_RNA	misc_RNA	3
ENSG00000201023	Y_RNA	misc_RNA	3
ENSG00000201584	Y_RNA	misc_RNA	3
ENSG00000201912	RN7SKP189	misc_RNA	3
ENSG00000201955	RNY3P1	misc_RNA	3
ENSG00000202072	Y_RNA	misc_RNA	3
ENSG00000202137	Y_RNA	misc_RNA	3
ENSG00000202190	Y_RNA	misc_RNA	3
ENSG00000202306	Y_RNA	misc_RNA	3
ENSG00000202309	Y_RNA	misc_RNA	3
ENSG00000202441	RNY4P10	misc_RNA	3
ENSG00000206640	Y_RNA	misc_RNA	3
ENSG00000206779	Y_RNA	misc_RNA	3
ENSG00000206817	Y_RNA	misc_RNA	3
ENSG00000207039	Y_RNA	misc_RNA	3
ENSG00000207132	Y_RNA	misc_RNA	3
ENSG00000207196	Y_RNA	misc_RNA	3
ENSG00000207403	Y_RNA	misc_RNA	3
ENSG00000212569	Y_RNA	misc_RNA	3
ENSG00000223042	RN7SKP161	misc_RNA	3
ENSG00000238490	Y_RNA	misc_RNA	3
ENSG00000240997	RN7SL183P	misc_RNA	3
ENSG00000241869	RN7SL363P	misc_RNA	3
ENSG00000242216	RN7SL97P	misc_RNA	3
ENSG00000242547	RN7SL169P	misc_RNA	3
ENSG00000243124	RN7SL643P	misc_RNA	3
ENSG00000243173	RN7SL861P	misc_RNA	3
ENSG00000252670	Y_RNA	misc_RNA	3
ENSG00000252820	Y_RNA	misc_RNA	3
ENSG00000252895	RNY4P26	misc_RNA	3
ENSG00000263654	RN7SL711P	misc_RNA	3
ENSG00000265327	RN7SL411P	misc_RNA	3
ENSG00000199222	Y_RNA	misc_RNA	4
ENSG00000199516	Y_RNA	misc_RNA	4
ENSG00000199678	RNY4P5	misc_RNA	4
ENSG00000199751	Y_RNA	misc_RNA	4
ENSG00000200049	Y_RNA	misc_RNA	4
ENSG00000200208	Y_RNA	misc_RNA	4
ENSG00000200332	Y_RNA	misc_RNA	4
ENSG00000201377	RNY4P23	misc_RNA	4
ENSG00000206617	RNY1P5	misc_RNA	4
ENSG00000212174	Y_RNA	misc_RNA	4
ENSG00000222224	Y_RNA	misc_RNA	4
ENSG00000239040	Y_RNA	misc_RNA	4
ENSG00000239899	RN7SL674P	misc_RNA	4
ENSG00000243870	RN7SL236P	misc_RNA	4
ENSG00000244376	RN7SL636P	misc_RNA	4
ENSG00000244384	RN7SL359P	misc_RNA	4
ENSG00000252085	Y_RNA	misc_RNA	4
ENSG00000252159	RNY4P1	misc_RNA	4
ENSG00000252310	RNY5	misc_RNA	4
ENSG00000252319	Y_RNA	misc_RNA	4
ENSG00000264169	RN7SL665P	misc_RNA	4
ENSG00000264618	RN7SL732P	misc_RNA	4
ENSG00000199461	Y_RNA	misc_RNA	5
ENSG00000199895	Y_RNA	misc_RNA	5
ENSG00000199912	Y_RNA	misc_RNA	5
ENSG00000200090	Y_RNA	misc_RNA	5
ENSG00000200141	Y_RNA	misc_RNA	5
ENSG00000200664	Y_RNA	misc_RNA	5
ENSG00000201208	Y_RNA	misc_RNA	5
ENSG00000201365	Y_RNA	misc_RNA	5
ENSG00000201421	Y_RNA	misc_RNA	5
ENSG00000201724	Y_RNA	misc_RNA	5
ENSG00000201900	Y_RNA	misc_RNA	5
ENSG00000202012	RNY4P15	misc_RNA	5
ENSG00000206734	Y_RNA	misc_RNA	5
ENSG00000206925	Y_RNA	misc_RNA	5
ENSG00000207494	Y_RNA	misc_RNA	5
ENSG00000212197	RNY3P6	misc_RNA	5
ENSG00000252652	Y_RNA	misc_RNA	5
ENSG00000199440	Y_RNA	misc_RNA	6
ENSG00000200544	Y_RNA	misc_RNA	6
ENSG00000200847	Y_RNA	misc_RNA	6
ENSG00000201088	Y_RNA	misc_RNA	6
ENSG00000201239	Y_RNA	misc_RNA	6
ENSG00000201498	Y_RNA	misc_RNA	6
ENSG00000202124	RNY4P3	misc_RNA	6
ENSG00000202407	Y_RNA	misc_RNA	6
ENSG00000206669	Y_RNA	misc_RNA	6
ENSG00000206865	Y_RNA	misc_RNA	6
ENSG00000222493	Y_RNA	misc_RNA	6
ENSG00000240606	RN7SL564P	misc_RNA	6
ENSG00000240877	RN7SL521P	misc_RNA	6
ENSG00000251716	Y_RNA	misc_RNA	6
ENSG00000252147	Y_RNA	misc_RNA	6
ENSG00000252403	RNY4P11	misc_RNA	6
ENSG00000200309	Y_RNA	misc_RNA	7
ENSG00000200314	Y_RNA	misc_RNA	7
ENSG00000201913	Y_RNA	misc_RNA	7
ENSG00000202169	Y_RNA	misc_RNA	7
ENSG00000222529	Y_RNA	misc_RNA	7
ENSG00000238534	Y_RNA	misc_RNA	7
ENSG00000239390	RN7SL87P	misc_RNA	7
ENSG00000243738	RN7SL181P	misc_RNA	7
ENSG00000266185	RN7SL804P	misc_RNA	7
ENSG00000199409	Y_RNA	misc_RNA	8
ENSG00000199764	Y_RNA	misc_RNA	8
ENSG00000202533	Y_RNA	misc_RNA	8
ENSG00000207386	Y_RNA	misc_RNA	8
ENSG00000207387	Y_RNA	misc_RNA	8
ENSG00000239180	Y_RNA	misc_RNA	8
ENSG00000265123	RN7SL200P	misc_RNA	8
ENSG00000265753	RN7SL444P	misc_RNA	8
ENSG00000200485	Y_RNA	misc_RNA	9
ENSG00000201723	Y_RNA	misc_RNA	9
ENSG00000207142	Y_RNA	misc_RNA	9
ENSG00000241529	RN7SL767P	misc_RNA	9
ENSG00000264761	RN7SL43P	misc_RNA	9
ENSG00000265802	RN7SL49P	misc_RNA	9
ENSG00000201489	Y_RNA	misc_RNA	10
ENSG00000201566	Y_RNA	misc_RNA	10
ENSG00000207032	Y_RNA	misc_RNA	10
ENSG00000212325	Y_RNA	misc_RNA	10
ENSG00000266828	RN7SL712P	misc_RNA	10
ENSG00000200742	Y_RNA	misc_RNA	11
ENSG00000201984	Y_RNA	misc_RNA	11
ENSG00000206805	Y_RNA	misc_RNA	11
ENSG00000207061	Y_RNA	misc_RNA	11
ENSG00000207207	Y_RNA	misc_RNA	11
ENSG00000239888	RN7SL792P	misc_RNA	11
ENSG00000265078	RN7SL664P	misc_RNA	11
ENSG00000266420	RN7SL118P	misc_RNA	11
ENSG00000199223	Y_RNA	misc_RNA	12
ENSG00000199605	RNY4P24	misc_RNA	12
ENSG00000200127	Y_RNA	misc_RNA	12
ENSG00000207123	Y_RNA	misc_RNA	12
ENSG00000223249	Y_RNA	misc_RNA	12
ENSG00000201535	Y_RNA	misc_RNA	13
ENSG00000201624	Y_RNA	misc_RNA	13
ENSG00000206790	Y_RNA	misc_RNA	13
ENSG00000201548	Y_RNA	misc_RNA	14
ENSG00000207481	Y_RNA	misc_RNA	14
ENSG00000242769	RN7SL432P	misc_RNA	14
ENSG00000252487	RNY4P20	misc_RNA	14
ENSG00000207281	Y_RNA	misc_RNA	15
ENSG00000239821	RN7SL513P	misc_RNA	16
ENSG00000242696	RN7SL40P	misc_RNA	16
ENSG00000201466	Y_RNA	misc_RNA	17
ENSG00000201850	Y_RNA	misc_RNA	17
ENSG00000238711	RNY4P25	misc_RNA	17
ENSG00000200537	RNY4P6	misc_RNA	18
ENSG00000207024	Y_RNA	misc_RNA	19
ENSG00000200735	RNY4P8	misc_RNA	20
ENSG00000222733	RNY4P29	misc_RNA	21
ENSG00000265894	RN7SL357P	misc_RNA	21
ENSG00000200261	Y_RNA	misc_RNA	24
ENSG00000199580	Y_RNA	misc_RNA	27
ENSG00000244230	RN7SL151P	misc_RNA	27
ENSG00000266037	RN7SL3	misc_RNA	27
ENSG00000200494	Y_RNA	misc_RNA	28
ENSG00000200834	Y_RNA	misc_RNA	28
ENSG00000200521	Y_RNA	misc_RNA	29
ENSG00000201818	RNY4P17	misc_RNA	33
ENSG00000200064	RNY4P9	misc_RNA	34
ENSG00000243905	RN7SL679P	misc_RNA	38
ENSG00000212512	Y_RNA	misc_RNA	39
ENSG00000199200	Y_RNA	misc_RNA	40
ENSG00000201426	Y_RNA	misc_RNA	41
ENSG00000201470	RNY4P7	misc_RNA	41
ENSG00000202198	RN7SK	misc_RNA	44
ENSG00000242764	RN7SL824P	misc_RNA	44
ENSG00000244389	RN7SL242P	misc_RNA	44
ENSG00000199667	Y_RNA	misc_RNA	52
ENSG00000200211	RNY4P27	misc_RNA	61
ENSG00000238516	Y_RNA	misc_RNA	80
ENSG00000199285	Y_RNA	misc_RNA	99
ENSG00000201938	Y_RNA	misc_RNA	174
ENSG00000202515	VTRNA1-3	misc_RNA	179
ENSG00000201340	Y_RNA	misc_RNA	193
ENSG00000202111	VTRNA1-2	misc_RNA	225
ENSG00000201412	Y_RNA	misc_RNA	247
ENSG00000200510	RNY4P2	misc_RNA	253
ENSG00000202354	RNY3	misc_RNA	1554
ENSG00000199990	VTRNA1-1	misc_RNA	1810
ENSG00000201098	RNY1	misc_RNA	4002
ENSG00000252316	RNY4	misc_RNA	11716
ENSG00000265150	RN7SL2	misc_RNA	11965
ENSG00000211459	MT-RNR1	Mt_rRNA	10652
ENSG00000210082	MT-RNR2	Mt_rRNA	89141
ENSG00000210140	MT-TC	Mt_tRNA	7
ENSG00000210049	MT-TF	Mt_tRNA	17
ENSG00000210100	MT-TI	Mt_tRNA	20
ENSG00000210195	MT-TT	Mt_tRNA	43
ENSG00000210154	MT-TD	Mt_tRNA	68
ENSG00000210077	MT-TV	Mt_tRNA	70
ENSG00000210174	MT-TR	Mt_tRNA	97
ENSG00000210144	MT-TY	Mt_tRNA	100
ENSG00000210112	MT-TM	Mt_tRNA	106
ENSG00000209082	MT-TL1	Mt_tRNA	144
ENSG00000210176	MT-TH	Mt_tRNA	417
ENSG00000210196	MT-TP	Mt_tRNA	593
ENSG00000210191	MT-TL2	Mt_tRNA	1283
ENSG00000210164	MT-TG	Mt_tRNA	2486
ENSG00000210184	MT-TS2	Mt_tRNA	3810
ENSG00000240742	RP11-465L10.7	NA	1
ENSG00000266878	RP11-1090M7.2	NA	1
ENSG00000270674	RP11-216F19.2	NA	1
ENSG00000271954	RP11-427H3.1	NA	1
ENSG00000272441	RP11-496N12.9	NA	1
ENSG00000207790	MIR29B2	NA	2
ENSG00000213283	AC009237.8	NA	2
ENSG00000251390	RP11-276A18.2	NA	2
ENSG00000261128	RP11-18F14.2	NA	2
ENSG00000270032	C12orf63	NA	4
ENSG00000150086	GRIN2B	NA	6
ENSG00000231669	RP11-368D24__A.1	NA	7
ENSG00000207966	MIR29C	NA	15
ENSG00000121083	DYNLL2	NA	27
ENSG00000251060	U66061.31	NA	28
ENSG00000198981	MIR29A	NA	38
ENSG00000165862	PNLIPRP2	polymorphic_pseudogene	1
ENSG00000197849	OR8G1	polymorphic_pseudogene	1
ENSG00000251608	OR12D1P	polymorphic_pseudogene	1
ENSG00000258806	OR11H7	polymorphic_pseudogene	1
ENSG00000146839	ZAN	polymorphic_pseudogene	2
ENSG00000189077	TMEM120A	polymorphic_pseudogene	2
ENSG00000244682	FCGR2C	polymorphic_pseudogene	2
ENSG00000254184	TYW1B	polymorphic_pseudogene	3
ENSG00000183378	OVCH2	polymorphic_pseudogene	6
ENSG00000167984	NLRC3	polymorphic_pseudogene	8
	hsa-mir-4419a-precursor	precursor	174
	hsa-mir-1273a-precursor	precursor	7
	hsa-mir-1294-precursor	precursor	3
	hsa-mir-130a-precursor	precursor	3
	hsa-mir-1291-precursor	precursor	2
	hsa-let-7a-1-precursor	precursor	2
	hsa-mir-1303-precursor	precursor	2
	hsa-mir-6891-precursor	precursor	2
	hsa-mir-103a-1-precursor	precursor	2
	hsa-mir-320a-precursor	precursor	2
	hsa-mir-3654-precursor	precursor	2
	hsa-mir-139-precursor	precursor	2
	hsa-mir-452-precursor	precursor	1
	hsa-mir-6516-precursor	precursor	1
	hsa-mir-4426-precursor	precursor	1
	hsa-mir-181a-1-precursor	precursor	1
	hsa-mir-627-precursor	precursor	1
	hsa-mir-4485-precursor	precursor	1
	hsa-mir-1248-precursor	precursor	1
	hsa-mir-181b-1-precursor	precursor	1
	hsa-mir-4649-precursor	precursor	1
	hsa-mir-501-precursor	precursor	1
	hsa-mir-1258-precursor	precursor	1
	hsa-mir-500b-precursor	precursor	1
	hsa-mir-1273f-precursor	precursor	1
	hsa-mir-1256-precursor	precursor	1
	hsa-mir-374b-precursor	precursor	1
	hsa-mir-6723-precursor	precursor	1
ENSG00000034063	UHRF1	processed_transcript	1
ENSG00000088970	PLK1S1	processed_transcript	1
ENSG00000125804	FAM182A	processed_transcript	1
ENSG00000142396	ERVK3-1	processed_transcript	1
ENSG00000153363	LINC00467	processed_transcript	1
ENSG00000160336	ZNF761	processed_transcript	1
ENSG00000175611	LINC00476	processed_transcript	1
ENSG00000186530	XKR5	processed_transcript	1
ENSG00000196668	LINC00173	processed_transcript	1
ENSG00000203709	C1orf132	processed_transcript	1
ENSG00000203865	ATP1A1OS	processed_transcript	1
ENSG00000204272	RP11-622K12.1	processed_transcript	1
ENSG00000219665	CTD-2006C1.2	processed_transcript	1
ENSG00000223745	RP4-717I23.3	processed_transcript	1
ENSG00000224078	SNHG14	processed_transcript	1
ENSG00000224281	SLC25A5-AS1	processed_transcript	1
ENSG00000224761	RP11-508N22.8	processed_transcript	1
ENSG00000226287	TMEM191A	processed_transcript	1
ENSG00000227888	FAM66A	processed_transcript	1
ENSG00000230551	CTB-89H12.4	processed_transcript	1
ENSG00000235257	AC093415.2	processed_transcript	1
ENSG00000241860	RP11-34P13.13	processed_transcript	1
ENSG00000245910	SNHG6	processed_transcript	1
ENSG00000249859	PVT1	processed_transcript	1
ENSG00000260669	AL136419.6	processed_transcript	1
ENSG00000261777	RP11-529K1.2	processed_transcript	1
ENSG00000262879	RP11-156P1.3	processed_transcript	1
ENSG00000267287	RP11-567M16.1	processed_transcript	1
ENSG00000268575	RP1-283E3.8	processed_transcript	1
ENSG00000271147	RP4-769N13.6	processed_transcript	1
ENSG00000006062	MAP3K14	processed_transcript	2
ENSG00000203875	SNHG5	processed_transcript	2
ENSG00000204054	LINC00963	processed_transcript	2
ENSG00000204466	DGKK	processed_transcript	2
ENSG00000214336	FOXI3	processed_transcript	2
ENSG00000214783	POLR2J4	processed_transcript	2
ENSG00000214894	LINC00243	processed_transcript	2
ENSG00000234456	MAGI2-AS3	processed_transcript	2
ENSG00000234912	LINC00338	processed_transcript	2
ENSG00000235954	TTC28-AS1	processed_transcript	2
ENSG00000237036	ZEB1-AS1	processed_transcript	2
ENSG00000243836	WDR86-AS1	processed_transcript	2
ENSG00000256049	PADI6	processed_transcript	2
ENSG00000269609	RP11-18I14.10	processed_transcript	2
ENSG00000005206	SPPL2B	processed_transcript	3
ENSG00000212978	AC016747.3	processed_transcript	3
ENSG00000254363	CTB-131B5.5	processed_transcript	3
ENSG00000261067	RP11-264B17.3	processed_transcript	3
ENSG00000213971	RP11-15H20.6	processed_transcript	4
ENSG00000226950	DANCR	processed_transcript	4
ENSG00000234616	JRK	processed_transcript	4
ENSG00000118412	CASP8AP2	processed_transcript	5
ENSG00000250899	RP11-253E3.3	processed_transcript	5
ENSG00000247774	PCED1B-AS1	processed_transcript	8
ENSG00000234741	GAS5	processed_transcript	9
ENSG00000223380	SEC22B	processed_transcript	10
ENSG00000231607	DLEU2	processed_transcript	11
ENSG00000247556	OIP5-AS1	processed_transcript	19
ENSG00000175061	C17orf76-AS1	processed_transcript	21
ENSG00000255717	SNHG1	processed_transcript	47
ENSG00000215417	MIR17HG	processed_transcript	89
ENSG00000130600	H19	processed_transcript	95
[truncated: 12,604 more rows]

[truncated: 1 more sheets: C16.gene_counts misc only]
