# Supplementary material for: A total transcriptome profiling method for plasma-derived extracellular vesicles: applications for liquid biopsies
Source: Sci Rep. 2017 Oct 31;7:14395. doi: 10.1038/s41598-017-14264-5 (PMC5663969; doi:10.1038/s41598-017-14264-5)
Supplement: Supplementary file 3 — Supplementary Table 2 [file 41598_2017_14264_MOESM3_ESM.xlsx]

## Sheet: Sheet1
ensembl_id	gene	biotype	norm_mean	norm_sd	n_samples	Experiments that found mRNA in Vesiclepedia
ENSG00000210082	MT-RNR2	Mt_rRNA	15370.2	12256.6	5
ENSG00000265150	RN7SL2	misc_RNA	7840.56	2370.17	5
ENSG00000252316	RNY4	misc_RNA	7154.32	2116.56	5
ENSG00000258486	RN7SL1	antisense	2743.36	462.772	5
ENSG00000201098	RNY1	misc_RNA	2413.64	564.527	5
ENSG00000211459	MT-RNR1	Mt_rRNA	2066.5	1445.69	5
ENSG00000244734	HBB	protein_coding	1371.86	675.744	5	440 441
ENSG00000202354	RNY3	misc_RNA	757.401	193.785	5
ENSG00000210184	MT-TS2	Mt_tRNA	707.962	496.637	5
ENSG00000199161	MIR126	miRNA	589.054	222.793	5
ENSG00000199990	VTRNA1-1	misc_RNA	436.121	265.114	5
ENSG00000210164	MT-TG	Mt_tRNA	397.919	346.935	5
ENSG00000251705	RNA5-8SP6	rRNA	271.893	104.106	5
ENSG00000075624	ACTB	protein_coding	259.071	27.9495	5	203 303 317 326 410
ENSG00000259001	RPPH1	antisense	254.024	60.6345	5
ENSG00000167658	EEF2	protein_coding	248.963	80.3635	5	203 303
ENSG00000133112	TPT1	protein_coding	245.211	85.1707	5	203 303 394 405 410
ENSG00000210191	MT-TL2	Mt_tRNA	192.993	185.757	5
ENSG00000087086	FTL	protein_coding	169.8	56.1255	5	203 303 394 494 495 496 497
ENSG00000198888	MT-ND1	protein_coding	158.298	154.985	5	Not found
ENSG00000270123	VTRNA2-1	lincRNA	146.32	82.6337	5
ENSG00000166710	B2M	protein_coding	145.258	94.8066	5	203 303 394 410
ENSG00000171992	SYNPO	protein_coding	138.158	37.2598	5	203
ENSG00000100316	RPL3	protein_coding	134.079	41.2768	5	203 303 405 410
ENSG00000100345	MYH9	protein_coding	133.691	35.1345	5	203 303
ENSG00000142676	RPL11	protein_coding	128.472	53.7246	5	203 303 394 405
ENSG00000198886	MT-ND4	protein_coding	125.358	99.2367	5	Not found
ENSG00000137154	RPS6	protein_coding	125.286	40.7509	5	203 303 405 410
ENSG00000184009	ACTG1	protein_coding	124.26	36.9289	5	203 303 405 410 494 495 496 497
ENSG00000117289	TXNIP	protein_coding	121.586	38.6568	5	203 303
ENSG00000204628	GNB2L1	protein_coding	118.844	41.6711	5	203 303 394
ENSG00000142534	RPS11	protein_coding	117.898	43.8166	5	203 303 394
ENSG00000163220	S100A9	protein_coding	117.641	61.4589	5	303 410
ENSG00000070756	PABPC1	protein_coding	117.038	32.099	5	203 303 405 410
ENSG00000115993	TRAK2	protein_coding	116.241	48.7896	5	303 405
ENSG00000196924	FLNA	protein_coding	114.279	26.2399	5	203 303
ENSG00000149273	RPS3	protein_coding	108.881	47.5158	5	203 303
ENSG00000210196	MT-TP	Mt_tRNA	106.805	88.8262	5
ENSG00000130600	H19	processed_transcript	106.635	49.5691	5
ENSG00000188536	HBA2	protein_coding	106.447	60.9815	5	303 440 441
ENSG00000137076	TLN1	protein_coding	105.621	24.8674	5	303 394
ENSG00000222414	RNU2-59P	snRNA	104.572	13.1884	5
ENSG00000198786	MT-ND5	protein_coding	103.215	103.068	5	Not found
ENSG00000177600	RPLP2	protein_coding	102.604	28.4751	5	203 303
ENSG00000206172	HBA1	protein_coding	101.854	35.8513	5	440 441
ENSG00000156508	EEF1A1	protein_coding	97.4059	40.4475	5	203 303 394 405 410 494 495 496 497
ENSG00000201412	Y_RNA	misc_RNA	92.4202	21.0684	5
ENSG00000163736	PPBP	protein_coding	90.0892	57.1272	5	303 394
ENSG00000198034	RPS4X	protein_coding	89.4198	37.7703	5	203 303 394 410
ENSG00000087460	GNAS	protein_coding	88.1165	17.2499	5	203 303 394 405 410 494 495 496 497
ENSG00000115306	SPTBN1	protein_coding	86.6517	23.5582	5
ENSG00000231500	RPS18	protein_coding	86.3747	29.821	5
ENSG00000108298	RPL19	protein_coding	85.1727	32.3925	5
ENSG00000142541	RPL13A	protein_coding	83.6915	34.3401	5
ENSG00000111348	ARHGDIB	protein_coding	82.1651	18.9655	5
ENSG00000198727	MT-CYB	protein_coding	81.7872	86.0105	5
ENSG00000198763	MT-ND2	protein_coding	80.9803	85.4447	5
ENSG00000147065	MSN	protein_coding	78.9606	16.0528	5
ENSG00000198804	MT-CO1	protein_coding	77.5562	55.7293	5
ENSG00000124942	AHNAK	protein_coding	77.494	19.4274	5
ENSG00000161016	RPL8	protein_coding	74.9391	26.2626	5
ENSG00000136167	LCP1	protein_coding	73.8353	25.1417	5
ENSG00000198712	MT-CO2	protein_coding	69.1776	52.8838	5
ENSG00000184640	SEPT9	protein_coding	68.6821	21.6177	5
ENSG00000034510	TMSB10	protein_coding	68.2623	29.8191	5
ENSG00000134954	ETS1	protein_coding	64.9512	25.6872	5
ENSG00000174444	RPL4	protein_coding	64.3955	22.7567	5
ENSG00000200434	RNA5-8SP2	rRNA	63.8584	18.8479	5
ENSG00000154146	NRGN	protein_coding	63.6167	34.784	5
ENSG00000269900	RMRP	lincRNA	63.3974	13.8169	5
ENSG00000102879	CORO1A	protein_coding	63.0785	15.6039	5
ENSG00000210176	MT-TH	Mt_tRNA	62.993	59.845	5
ENSG00000105373	GLTSCR2	protein_coding	61.2325	27.2282	5
ENSG00000118816	CCNI	protein_coding	61.2322	24.782	5
ENSG00000114353	GNAI2	protein_coding	60.5522	15.9198	5
ENSG00000110321	EIF4G2	protein_coding	60.3394	18.0088	5
ENSG00000199347	RNU5E-1	snRNA	60.163	30.0288	5
ENSG00000167526	RPL13	protein_coding	59.9582	32.4963	5
ENSG00000142669	SH3BGRL3	protein_coding	59.8831	7.67027	5
ENSG00000158710	TAGLN2	protein_coding	59.1592	16.4511	5
ENSG00000063177	RPL18	protein_coding	58.4655	20.5353	5
ENSG00000083845	RPS5	protein_coding	57.4257	16.5221	5
ENSG00000112306	RPS12	protein_coding	56.7015	25.0751	5
ENSG00000186517	ARHGAP30	protein_coding	56.1982	21.8128	5
ENSG00000106948	AKNA	protein_coding	56.0851	24.7809	5
ENSG00000137818	RPLP1	protein_coding	55.919	14.7471	5
ENSG00000138293	NCOA4	protein_coding	54.2287	23.4049	5
ENSG00000208037	MIR320A	miRNA	53.707	8.85692	5
ENSG00000204592	HLA-E	protein_coding	53.2099	11.6735	5
ENSG00000019582	CD74	protein_coding	52.8385	23.8167	5
ENSG00000103187	COTL1	protein_coding	52.1585	14.2403	5
ENSG00000142937	RPS8	protein_coding	51.6345	17.5028	5
ENSG00000065054	SLC9A3R2	protein_coding	50.9593	13.8437	5
ENSG00000162511	LAPTM5	protein_coding	50.6182	15.0701	5
ENSG00000165757	KIAA1462	protein_coding	49.976	19.6778	5
ENSG00000067560	RHOA	protein_coding	49.6415	9.85505	5
ENSG00000026025	VIM	protein_coding	49.4246	19.8546	5
ENSG00000104904	OAZ1	protein_coding	48.7432	14.2901	5
ENSG00000131504	DIAPH1	protein_coding	48.7326	17.219	5
ENSG00000197694	SPTAN1	protein_coding	48.1334	17.485	5
ENSG00000200510	RNY4P2	misc_RNA	48.0878	43.6923	5
ENSG00000104964	AES	protein_coding	48.0503	18.4634	5
ENSG00000138326	RPS24	protein_coding	47.661	18.6467	5
ENSG00000207980	MIR23A	miRNA	46.9649	22.7993	5
ENSG00000060237	WNK1	protein_coding	46.9386	17.2719	5
ENSG00000149925	ALDOA	protein_coding	45.8903	12.5395	5
ENSG00000109971	HSPA8	protein_coding	45.7838	19.3973	5
ENSG00000185811	IKZF1	protein_coding	45.6888	19.7245	5
ENSG00000204287	HLA-DRA	protein_coding	45.6582	21.3998	5
ENSG00000009307	CSDE1	protein_coding	45.5405	14.1018	5
ENSG00000202515	VTRNA1-3	misc_RNA	45.3251	20.0913	5
ENSG00000161570	CCL5	protein_coding	44.9774	28.8625	5
ENSG00000170889	RPS9	protein_coding	44.9015	16.3585	5
ENSG00000152601	MBNL1	protein_coding	44.3592	5.56195	5
ENSG00000130592	LSP1	protein_coding	43.8926	20.0991	5
ENSG00000212907	MT-ND4L	protein_coding	42.8069	30.928	5
ENSG00000115935	WIPF1	protein_coding	42.7252	10.3381	5
ENSG00000140988	RPS2	protein_coding	42.1959	13.0957	5
ENSG00000067225	PKM	protein_coding	42.1888	12.577	5
ENSG00000173442	EHBP1L1	protein_coding	41.7065	19.2673	5
ENSG00000104765	BNIP3L	protein_coding	41.702	18.2559	5
ENSG00000153179	RASSF3	protein_coding	41.5323	12.3401	5
ENSG00000201938	Y_RNA	misc_RNA	41.4553	34.9018	5
ENSG00000108518	PFN1	protein_coding	41.264	20.1393	5
ENSG00000129250	KIF1C	protein_coding	40.5658	8.94526	5
ENSG00000122406	RPL5	protein_coding	39.8681	14.9212	5
ENSG00000071127	WDR1	protein_coding	39.4545	11.7643	5
ENSG00000213654	GPSM3	protein_coding	39.305	12.6793	5
ENSG00000146278	PNRC1	protein_coding	39.2389	13.2437	5
ENSG00000180353	HCLS1	protein_coding	38.5833	12.2031	5
ENSG00000076108	BAZ2A	protein_coding	38.5202	15.9496	5
ENSG00000163466	ARPC2	protein_coding	38.5066	14.1145	5
ENSG00000008988	RPS20	protein_coding	38.4603	14.0278	5
ENSG00000199285	Y_RNA	misc_RNA	38.4102	12.5327	5
ENSG00000198668	CALM1	protein_coding	38.3726	8.42888	5
ENSG00000055163	CYFIP2	protein_coding	37.8618	10.7571	5
ENSG00000170004	CHD3	protein_coding	37.7154	15.0477	5
ENSG00000180448	HMHA1	protein_coding	37.354	13.5898	5
ENSG00000160710	ADAR	protein_coding	37.2876	13.4444	5
ENSG00000110422	HIPK3	protein_coding	36.9729	10.6489	5
ENSG00000221983	UBA52	protein_coding	36.9069	12.7181	5
ENSG00000131236	CAP1	protein_coding	36.3507	9.13264	5
ENSG00000160014	CALM3	protein_coding	36.1353	6.96948	5
ENSG00000118181	RPS25	protein_coding	36.1175	13.879	5
ENSG00000072786	STK10	protein_coding	36.0656	17.0401	5
ENSG00000146112	PPP1R18	protein_coding	35.5411	10.5075	5
ENSG00000047849	MAP4	protein_coding	35.4959	12.5847	5
ENSG00000234745	HLA-B	protein_coding	35.4178	12.662	5
ENSG00000198938	MT-CO3	protein_coding	35.3869	31.8919	5
ENSG00000174748	RPL15	protein_coding	35.3149	16.3032	5
ENSG00000157554	ERG	protein_coding	34.6998	13.4465	5
ENSG00000197043	ANXA6	protein_coding	34.6916	8.98664	5
ENSG00000169926	KLF13	protein_coding	34.6161	16.8418	5
ENSG00000111913	FAM65B	protein_coding	34.5229	11.5245	5
ENSG00000223865	HLA-DPB1	protein_coding	34.4331	14.8761	5
ENSG00000142347	MYO1F	protein_coding	34.2832	10.8545	5
ENSG00000189067	LITAF	protein_coding	34.2514	9.28532	5
ENSG00000196154	S100A4	protein_coding	33.7964	14.1733	5
ENSG00000100351	GRAP2	protein_coding	33.7526	14.3692	5
ENSG00000187109	NAP1L1	protein_coding	33.705	12.5545	5
ENSG00000159840	ZYX	protein_coding	33.1764	12.2033	5
ENSG00000173020	ADRBK1	protein_coding	32.9425	7.12056	5
ENSG00000124126	PREX1	protein_coding	32.8318	12.3699	5
ENSG00000210112	MT-TM	Mt_tRNA	32.8175	25.3681	5
ENSG00000126247	CAPNS1	protein_coding	32.7841	9.60671	5
ENSG00000112096	SOD2	protein_coding	32.5779	6.36973	5
ENSG00000198755	RPL10A	protein_coding	32.4431	12.6154	5
ENSG00000162817	C1orf115	protein_coding	32.3618	14.4505	5
ENSG00000089157	RPLP0	protein_coding	32.3586	9.32988	5
ENSG00000118971	CCND2	protein_coding	32.2984	17.6617	5
ENSG00000173812	EIF1	protein_coding	32.1281	7.46988	5
ENSG00000199153	MIR30D	miRNA	32.062	6.07204	5
ENSG00000101347	SAMHD1	protein_coding	31.8624	18.216	5
ENSG00000152818	UTRN	protein_coding	31.7768	9.69169	5
ENSG00000092841	MYL6	protein_coding	31.7311	10.3521	5
ENSG00000078369	GNB1	protein_coding	31.7061	9.52162	5
ENSG00000002834	LASP1	protein_coding	31.2343	10.2294	5
ENSG00000130429	ARPC1B	protein_coding	31.1248	8.77637	5
ENSG00000143384	MCL1	protein_coding	30.9989	8.90232	5
ENSG00000064393	HIPK2	protein_coding	30.959	11.211	5
ENSG00000168497	SDPR	protein_coding	30.7504	12.8033	5
ENSG00000122566	HNRNPA2B1	protein_coding	30.571	12.5798	5
ENSG00000173821	RNF213	protein_coding	30.5348	6.9367	5
ENSG00000133561	GIMAP6	protein_coding	30.5096	11.2443	5
ENSG00000167978	SRRM2	protein_coding	30.391	11.5339	5
ENSG00000115053	NCL	protein_coding	30.3809	12.7689	5
ENSG00000074800	ENO1	protein_coding	30.2277	12.6866	5
ENSG00000103653	CSK	protein_coding	30.0055	14.0464	5
ENSG00000101162	TUBB1	protein_coding	29.895	15.3259	5
ENSG00000162434	JAK1	protein_coding	29.4134	12.1211	5
ENSG00000206737	RNVU1-18	snRNA	29.3507	15.0676	5
ENSG00000167244	IGF2	protein_coding	29.3193	11.2031	5
ENSG00000096384	HSP90AB1	protein_coding	29.1407	7.49257	5
ENSG00000177469	PTRF	protein_coding	29.0351	12.7597	5
ENSG00000105701	FKBP8	protein_coding	28.8666	6.7326	5
ENSG00000183283	DAZAP2	protein_coding	28.843	6.46768	5
ENSG00000175567	UCP2	protein_coding	28.7504	3.09514	5
ENSG00000100129	EIF3L	protein_coding	28.7184	13.7545	5
ENSG00000104894	CD37	protein_coding	28.6225	11.9564	5
ENSG00000168298	HIST1H1E	protein_coding	28.5415	16.2627	5
ENSG00000105887	MTPN	protein_coding	28.4865	4.32682	5
ENSG00000108292	MLLT6	protein_coding	28.3197	9.55778	5
ENSG00000184922	FMNL1	protein_coding	28.1976	15.1859	5
ENSG00000270103	RNU11	lincRNA	28.1789	14.5857	5
ENSG00000072135	PTPN18	protein_coding	28.0911	7.9619	5
ENSG00000136653	RASSF5	protein_coding	27.8494	12.1033	5
ENSG00000198899	MT-ATP6	protein_coding	27.7418	25.829	5
ENSG00000150867	PIP4K2A	protein_coding	27.3169	3.22674	5
ENSG00000125753	VASP	protein_coding	27.2671	9.30344	5
ENSG00000111640	GAPDH	protein_coding	27.2007	7.44507	5
ENSG00000153187	HNRNPU	protein_coding	27.0494	9.54456	5
ENSG00000123349	PFDN5	protein_coding	27.043	12.2972	5
ENSG00000142634	EFHD2	protein_coding	27.0158	12.4396	5
ENSG00000115956	PLEK	protein_coding	26.9159	8.13916	5
ENSG00000147403	RPL10	protein_coding	26.7653	6.76749	5
ENSG00000208023	MIR185	miRNA	26.7283	17.4757	5
ENSG00000148303	RPL7A	protein_coding	26.5317	8.90647	5
ENSG00000077549	CAPZB	protein_coding	26.3633	9.03534	5
ENSG00000159023	EPB41	protein_coding	26.3368	7.88518	5
ENSG00000079308	TNS1	protein_coding	26.2924	2.25599	5
ENSG00000141480	ARRB2	protein_coding	26.0528	8.0246	5
ENSG00000158711	ELK4	protein_coding	25.9554	8.10632	5
ENSG00000180573	HIST1H2AC	protein_coding	25.8304	3.55916	5
ENSG00000132466	ANKRD17	protein_coding	25.7709	7.40776	5
ENSG00000107263	RAPGEF1	protein_coding	25.5185	9.38726	5
ENSG00000081059	TCF7	protein_coding	25.4846	18.9718	5
ENSG00000111679	PTPN6	protein_coding	25.3691	6.99313	5
ENSG00000183508	FAM46C	protein_coding	25.2789	12.9858	5
ENSG00000112576	CCND3	protein_coding	25.2612	6.02527	5
ENSG00000150681	RGS18	protein_coding	25.2125	19.4889	5
ENSG00000211772	TRBC2	TR_C_gene	25.1901	6.52361	5
ENSG00000184007	PTP4A2	protein_coding	25.0212	9.61065	5
ENSG00000117713	ARID1A	protein_coding	24.9477	12.829	5
ENSG00000112851	ERBB2IP	protein_coding	24.9059	8.89361	5
ENSG00000124529	HIST1H4B	protein_coding	24.895	8.58722	5
ENSG00000169714	CNBP	protein_coding	24.8772	8.074	5
ENSG00000129657	SEC14L1	protein_coding	24.8587	9.23152	5
ENSG00000138071	ACTR2	protein_coding	24.7876	6.98739	5
ENSG00000227507	LTB	protein_coding	24.6411	14.5289	5
ENSG00000171858	RPS21	protein_coding	24.6135	10.1359	5
ENSG00000110880	CORO1C	protein_coding	24.3902	7.51732	5
ENSG00000107581	EIF3A	protein_coding	24.3716	7.72668	5
ENSG00000128340	RAC2	protein_coding	24.3509	9.59309	5
ENSG00000117523	PRRC2C	protein_coding	24.2878	8.98213	5
ENSG00000140575	IQGAP1	protein_coding	24.2702	11.7074	5
ENSG00000159140	SON	protein_coding	24.1363	8.71059	5
ENSG00000100353	EIF3D	protein_coding	24.1228	12.8562	5
ENSG00000169564	PCBP1	protein_coding	24.1155	7.41193	5
ENSG00000116016	EPAS1	protein_coding	24.0873	5.31857	5
ENSG00000148516	ZEB1	protein_coding	24.0637	8.21804	5
ENSG00000171608	PIK3CD	protein_coding	23.9976	8.01734	5
ENSG00000204469	PRRC2A	protein_coding	23.9935	6.77415	5
ENSG00000105323	HNRNPUL1	protein_coding	23.9892	8.52167	5
ENSG00000170776	AKAP13	protein_coding	23.9508	6.5938	5
ENSG00000202111	VTRNA1-2	misc_RNA	23.8632	36.8593	4
ENSG00000076928	ARHGEF1	protein_coding	23.8022	10.2648	5
ENSG00000185650	ZFP36L1	protein_coding	23.7875	9.24343	5
ENSG00000163931	TKT	protein_coding	23.6676	10.7445	5
ENSG00000081320	STK17B	protein_coding	23.5606	15.6355	5
ENSG00000127528	KLF2	protein_coding	23.5246	10.1336	5
ENSG00000108654	DDX5	protein_coding	23.5151	6.16409	5
ENSG00000204525	HLA-C	protein_coding	23.4725	7.07353	5
ENSG00000026508	CD44	protein_coding	23.4611	8.46607	5
ENSG00000115091	ACTR3	protein_coding	23.4204	10.3384	5
ENSG00000073921	PICALM	protein_coding	23.3831	8.14267	5
ENSG00000133574	GIMAP4	protein_coding	23.3656	9.42695	5
ENSG00000166888	STAT6	protein_coding	23.2939	14.1477	5
ENSG00000136938	ANP32B	protein_coding	23.2857	6.87112	5
ENSG00000092820	EZR	protein_coding	23.2656	10.9621	5
ENSG00000071054	MAP4K4	protein_coding	23.2574	7.68571	5
ENSG00000110367	DDX6	protein_coding	23.2328	7.44491	5
ENSG00000143761	ARF1	protein_coding	23.2216	7.64619	5
ENSG00000100201	DDX17	protein_coding	23.2042	5.62593	5
ENSG00000064666	CNN2	protein_coding	23.0017	10.039	5
ENSG00000063046	EIF4B	protein_coding	22.8829	10.1181	5
ENSG00000166750	SLFN5	protein_coding	22.8824	8.59222	5
ENSG00000177954	RPS27	protein_coding	22.8797	9.90645	5
ENSG00000187239	FNBP1	protein_coding	22.8664	7.02599	5
ENSG00000101265	RASSF2	protein_coding	22.8574	10.7688	5
ENSG00000101109	STK4	protein_coding	22.8017	9.3831	5
ENSG00000198695	MT-ND6	protein_coding	22.7785	20.3496	5
ENSG00000151702	FLI1	protein_coding	22.7257	7.74512	5
ENSG00000174718	KIAA1551	protein_coding	22.5919	10.5222	5
ENSG00000152518	ZFP36L2	protein_coding	22.56	8.59442	5
ENSG00000175215	CTDSP2	protein_coding	22.4484	7.32768	5
ENSG00000091527	CDV3	protein_coding	22.3725	9.54018	5
ENSG00000164924	YWHAZ	protein_coding	22.3634	6.61924	5
ENSG00000110934	BIN2	protein_coding	22.1886	5.04215	5
ENSG00000130723	PRRC2B	protein_coding	22.174	12.9916	5
ENSG00000086758	HUWE1	protein_coding	22.1522	6.75801	5
ENSG00000110700	RPS13	protein_coding	22.1302	9.26828	5
ENSG00000172354	GNB2	protein_coding	22.1159	13.1147	5
ENSG00000157514	TSC22D3	protein_coding	22.0516	6.75263	5
ENSG00000117091	CD48	protein_coding	22.0281	10.1297	5
ENSG00000213719	CLIC1	protein_coding	21.9978	9.86047	5
ENSG00000172081	MOB3A	protein_coding	21.9445	8.69655	5
ENSG00000204256	BRD2	protein_coding	21.894	11.2618	5
ENSG00000132589	FLOT2	protein_coding	21.8938	9.95532	5
ENSG00000105698	USF2	protein_coding	21.847	5.7999	5
ENSG00000168309	FAM107A	protein_coding	21.8286	7.28732	5
ENSG00000163737	PF4	protein_coding	21.8284	14.5739	5
ENSG00000141298	SSH2	protein_coding	21.7623	10.2383	5
ENSG00000089327	FXYD5	protein_coding	21.7229	6.10975	5
ENSG00000080603	SRCAP	protein_coding	21.6769	8.01926	5
ENSG00000209082	MT-TL1	Mt_tRNA	21.6457	20.6755	5
ENSG00000168028	RPSA	protein_coding	21.5738	8.50275	5
ENSG00000125107	CNOT1	protein_coding	21.4747	7.49788	5
ENSG00000158195	WASF2	protein_coding	21.4669	9.20345	5
ENSG00000108819	PPP1R9B	protein_coding	21.4018	7.80441	5
ENSG00000169442	CD52	protein_coding	21.3867	8.18105	5
ENSG00000087274	ADD1	protein_coding	21.3845	13.9467	5
ENSG00000202198	RN7SK	misc_RNA	21.3838	6.38014	5
ENSG00000084070	SMAP2	protein_coding	21.3648	12.1796	5
ENSG00000066336	SPI1	protein_coding	21.3409	9.17879	5
ENSG00000108669	CYTH1	protein_coding	21.317	9.39999	5
ENSG00000133639	BTG1	protein_coding	21.2609	7.18921	5
ENSG00000199121	MIR26B	miRNA	21.2156	9.7789	5
ENSG00000166913	YWHAB	protein_coding	21.2102	11.1911	5
ENSG00000136942	RPL35	protein_coding	21.1533	9.36775	5
ENSG00000147454	SLC25A37	protein_coding	21.1218	10.9061	5
ENSG00000141027	NCOR1	protein_coding	21.1088	5.33156	5
ENSG00000168610	STAT3	protein_coding	21.0447	5.0344	5
ENSG00000200735	RNY4P8	misc_RNA	20.9478	10.2562	5
ENSG00000101096	NFATC2	protein_coding	20.9086	6.49067	5
ENSG00000004939	SLC4A1	protein_coding	20.8912	6.00348	5
ENSG00000173848	NET1	protein_coding	20.8474	5.96257	5
ENSG00000141522	ARHGDIA	protein_coding	20.8471	5.23314	5
ENSG00000114861	FOXP1	protein_coding	20.8271	6.03236	5
ENSG00000196498	NCOR2	protein_coding	20.8103	8.18054	5
ENSG00000168918	INPP5D	protein_coding	20.793	9.42666	5
ENSG00000000938	FGR	protein_coding	20.7284	6.78805	5
ENSG00000166501	PRKCB	protein_coding	20.6754	5.73038	5
ENSG00000125347	IRF1	protein_coding	20.606	7.24496	5
ENSG00000108946	PRKAR1A	protein_coding	20.604	3.52482	5
ENSG00000125534	PPDPF	protein_coding	20.6018	4.4339	5
ENSG00000172660	TAF15	protein_coding	20.5911	7.93191	5
ENSG00000198771	RCSD1	protein_coding	20.5529	8.11684	5
ENSG00000135821	GLUL	protein_coding	20.5224	3.42107	5
ENSG00000092964	DPYSL2	protein_coding	20.4823	12.2243	5
ENSG00000228474	OST4	protein_coding	20.4691	15.9677	5
ENSG00000107099	DOCK8	protein_coding	20.3659	7.30332	5
ENSG00000122122	SASH3	protein_coding	20.3292	6.76051	5
ENSG00000134516	DOCK2	protein_coding	20.2849	5.82571	5
ENSG00000131469	RPL27	protein_coding	20.2295	11.3091	5
ENSG00000175115	PACS1	protein_coding	20.1829	7.74335	5
ENSG00000020633	RUNX3	protein_coding	20.1598	9.29039	5
ENSG00000188042	ARL4C	protein_coding	20.1249	8.9086	5
ENSG00000100225	FBXO7	protein_coding	20.0552	5.69519	5
ENSG00000233276	GPX1	protein_coding	20.0202	5.48582	5
ENSG00000069424	KCNAB2	protein_coding	19.9856	6.71448	5
ENSG00000198840	MT-ND3	protein_coding	19.9568	21.2505	5
ENSG00000125952	MAX	protein_coding	19.879	4.49424	5
ENSG00000136286	MYO1G	protein_coding	19.8613	5.83381	5
ENSG00000123143	PKN1	protein_coding	19.7934	11.132	5
ENSG00000124831	LRRFIP1	protein_coding	19.7673	8.53809	5
ENSG00000197622	CDC42SE1	protein_coding	19.7673	5.1962	5
ENSG00000130985	UBA1	protein_coding	19.7532	9.03281	5
ENSG00000149781	FERMT3	protein_coding	19.693	4.01693	5
ENSG00000065978	YBX1	protein_coding	19.6598	6.47651	5
ENSG00000072736	NFATC3	protein_coding	19.6579	6.6464	5
ENSG00000173575	CHD2	protein_coding	19.6105	4.01291	5
ENSG00000115677	HDLBP	protein_coding	19.5586	7.46668	5
ENSG00000102804	TSC22D1	protein_coding	19.5083	14.233	5
ENSG00000146083	RNF44	protein_coding	19.4634	8.8625	5
ENSG00000183688	FAM101B	protein_coding	19.4457	9.44274	5
ENSG00000127947	PTPN12	protein_coding	19.3649	9.86003	5
ENSG00000186635	ARAP1	protein_coding	19.36	5.59279	5
ENSG00000254087	LYN	protein_coding	19.2994	6.04798	5
ENSG00000105329	TGFB1	protein_coding	19.2916	3.18808	5
ENSG00000099204	ABLIM1	protein_coding	19.2662	11.627	5
ENSG00000110092	CCND1	protein_coding	19.2212	7.93349	5
ENSG00000171634	BPTF	protein_coding	19.1972	8.13219	5
ENSG00000161203	AP2M1	protein_coding	19.1837	8.48022	5
ENSG00000188846	RPL14	protein_coding	19.1773	10.8505	5
ENSG00000082074	FYB	protein_coding	19.084	6.7372	5
ENSG00000238711	RNY4P25	misc_RNA	19.0807	9.02554	5
ENSG00000142327	RNPEPL1	protein_coding	19.0693	5.61182	5
ENSG00000174231	PRPF8	protein_coding	19.0368	6.69338	5
ENSG00000166783	KIAA0430	protein_coding	19.0132	8.94151	5
ENSG00000173120	KDM2A	protein_coding	18.9754	8.82243	5
ENSG00000124575	HIST1H1D	protein_coding	18.9494	9.17155	5
ENSG00000198876	DCAF12	protein_coding	18.9429	7.66453	5
ENSG00000169499	PLEKHA2	protein_coding	18.9043	9.96786	5
ENSG00000159388	BTG2	protein_coding	18.897	6.25048	5
ENSG00000121083	DYNLL2	NA	18.8808	6.63555	5
ENSG00000057608	GDI2	protein_coding	18.8716	5.21674	5
ENSG00000095787	WAC	protein_coding	18.7902	6.86888	5
ENSG00000173889	PHC3	protein_coding	18.7477	2.45742	5
ENSG00000156265	MAP3K7CL	protein_coding	18.666	12.0812	5
ENSG00000124491	F13A1	protein_coding	18.6409	16.1453	5
ENSG00000089159	PXN	protein_coding	18.6107	6.63341	5
ENSG00000162191	UBXN1	protein_coding	18.5979	6.19661	5
ENSG00000153147	SMARCA5	protein_coding	18.5903	5.60727	5
ENSG00000147677	EIF3H	protein_coding	18.4968	9.03127	5
ENSG00000180354	C7orf41	protein_coding	18.4861	6.72508	5
ENSG00000158985	CDC42SE2	protein_coding	18.4411	7.91482	5
ENSG00000148730	EIF4EBP2	protein_coding	18.3664	5.40325	5
ENSG00000171552	BCL2L1	protein_coding	18.3342	8.02797	5
ENSG00000173210	ABLIM3	protein_coding	18.3007	3.82523	5
ENSG00000143549	TPM3	protein_coding	18.2967	5.36565	5
ENSG00000111716	LDHB	protein_coding	18.2885	7.01414	5
ENSG00000092010	PSME1	protein_coding	18.2622	7.12326	5
ENSG00000141867	BRD4	protein_coding	18.259	7.39189	5
ENSG00000149311	ATM	protein_coding	18.2019	7.83017	5
ENSG00000173473	SMARCC1	protein_coding	18.1989	5.10898	5
ENSG00000169813	HNRNPF	protein_coding	18.1909	8.16798	5
ENSG00000132819	RBM38	protein_coding	18.0926	4.35357	5
ENSG00000213445	SIPA1	protein_coding	18.048	4.77212	5
ENSG00000196405	EVL	protein_coding	17.9778	5.66327	5
ENSG00000099875	MKNK2	protein_coding	17.9431	6.08217	5
ENSG00000210144	MT-TY	Mt_tRNA	17.9376	15.1868	5
ENSG00000153827	TRIP12	protein_coding	17.9236	6.7652	5
ENSG00000081237	PTPRC	protein_coding	17.9129	15.9603	5
ENSG00000181222	POLR2A	protein_coding	17.9078	6.0855	5
ENSG00000187837	HIST1H1C	protein_coding	17.8429	9.62876	5
ENSG00000125354	SEPT6	protein_coding	17.827	4.87739	5
ENSG00000033327	GAB2	protein_coding	17.7663	4.64105	5
ENSG00000099995	SF3A1	protein_coding	17.7507	5.4249	5
ENSG00000211899	IGHM	IG_C_gene	17.7165	12.7687	5
ENSG00000167460	TPM4	protein_coding	17.7121	3.35433	5
ENSG00000155629	PIK3AP1	protein_coding	17.7065	8.14686	5
ENSG00000197958	RPL12	protein_coding	17.671	8.93153	5
ENSG00000187514	PTMA	protein_coding	17.6583	3.72033	5
ENSG00000120899	PTK2B	protein_coding	17.6441	7.67271	5
ENSG00000103479	RBL2	protein_coding	17.5808	7.15805	5
ENSG00000130402	ACTN4	protein_coding	17.5365	4.45105	5
ENSG00000200261	Y_RNA	misc_RNA	17.5276	6.47144	5
ENSG00000122359	ANXA11	protein_coding	17.5053	2.98273	5
ENSG00000185989	RASA3	protein_coding	17.5046	6.27719	5
ENSG00000114942	EEF1B2	protein_coding	17.4877	6.06683	5
ENSG00000163349	HIPK1	protein_coding	17.4875	6.93816	5
ENSG00000111642	CHD4	protein_coding	17.4622	5.11722	5
ENSG00000043462	LCP2	protein_coding	17.4483	7.9907	5
ENSG00000068796	KIF2A	protein_coding	17.4277	9.37958	5
ENSG00000184602	SNN	protein_coding	17.4096	7.68537	5
ENSG00000054654	SYNE2	protein_coding	17.3596	8.07547	5
ENSG00000272036	MIR139	miRNA	17.3366	8.53736	5
ENSG00000148700	ADD3	protein_coding	17.3361	4.26794	5
ENSG00000048740	CELF2	protein_coding	17.3147	8.0116	5
ENSG00000005483	KMT2E	protein_coding	17.2862	5.52868	5
ENSG00000128016	ZFP36	protein_coding	17.2795	3.78074	5
ENSG00000168066	SF1	protein_coding	17.2428	5.42282	5
ENSG00000090060	PAPOLA	protein_coding	17.1693	3.13332	5
ENSG00000131018	SYNE1	protein_coding	17.1319	4.24288	5
ENSG00000160255	ITGB2	protein_coding	17.1292	7.70043	5
ENSG00000251562	MALAT1	lincRNA	17.0825	9.43574	5
ENSG00000152332	UHMK1	protein_coding	16.9665	6.44837	5
ENSG00000213402	PTPRCAP	protein_coding	16.9444	7.01816	5
ENSG00000197102	DYNC1H1	protein_coding	16.9353	9.77177	5
ENSG00000085832	EPS15	protein_coding	16.8847	9.05204	5
ENSG00000196182	STK40	protein_coding	16.8828	5.42197	5
ENSG00000087365	SF3B2	protein_coding	16.8814	9.74708	5
ENSG00000165119	HNRNPK	protein_coding	16.8698	6.95675	5
ENSG00000105939	ZC3HAV1	protein_coding	16.867	8.66726	5
ENSG00000126878	AIF1L	protein_coding	16.8604	8.70565	5
ENSG00000156675	RAB11FIP1	protein_coding	16.8105	6.7001	5
ENSG00000172349	IL16	protein_coding	16.7804	5.79884	5
ENSG00000010810	FYN	protein_coding	16.7777	7.84442	5
ENSG00000163131	CTSS	protein_coding	16.7295	5.47337	5
ENSG00000105639	JAK3	protein_coding	16.7132	9.1284	5
ENSG00000148484	RSU1	protein_coding	16.6997	7.98141	5
ENSG00000144283	PKP4	protein_coding	16.6828	5.79394	5
ENSG00000144711	IQSEC1	protein_coding	16.6759	9.10217	5
ENSG00000090382	LYZ	protein_coding	16.6626	9.96655	5
ENSG00000198858	R3HDM4	protein_coding	16.6585	4.63939	5
ENSG00000137193	PIM1	protein_coding	16.5521	7.67264	5
ENSG00000101608	MYL12A	protein_coding	16.5485	2.45886	5
ENSG00000134287	ARF3	protein_coding	16.5436	4.93164	5
ENSG00000210174	MT-TR	Mt_tRNA	16.5232	15.7883	5
ENSG00000200064	RNY4P9	misc_RNA	16.5156	3.68264	5
ENSG00000123338	NCKAP1L	protein_coding	16.5152	7.72206	5
ENSG00000125637	PSD4	protein_coding	16.5054	3.32365	5
ENSG00000162909	CAPN2	protein_coding	16.4837	3.73078	5
ENSG00000075785	RAB7A	protein_coding	16.4068	6.20443	5
ENSG00000198624	CCDC69	protein_coding	16.3933	5.36037	5
ENSG00000095303	PTGS1	protein_coding	16.3868	7.7113	5
ENSG00000135046	ANXA1	protein_coding	16.3795	6.55592	5
ENSG00000196821	C6orf106	protein_coding	16.3643	6.30307	5
ENSG00000102144	PGK1	protein_coding	16.3177	7.0291	5
ENSG00000172531	PPP1CA	protein_coding	16.2685	5.49884	5
ENSG00000112308	C6orf62	protein_coding	16.2196	4.62738	5
ENSG00000100393	EP300	protein_coding	16.18	5.5469	5
ENSG00000163219	ARHGAP25	protein_coding	16.154	4.30818	5
ENSG00000182718	ANXA2	protein_coding	16.1528	11.3677	5
ENSG00000162368	CMPK1	protein_coding	16.1282	6.64549	5
ENSG00000178982	EIF3K	protein_coding	16.1066	10.6207	5
ENSG00000104408	EIF3E	protein_coding	16.1044	5.31915	5
ENSG00000136279	DBNL	protein_coding	16.1015	6.81467	5
ENSG00000138668	HNRNPD	protein_coding	16.0454	6.38449	5
ENSG00000123144	C19orf43	protein_coding	16.0343	5.24916	5
ENSG00000177105	RHOG	protein_coding	16.0166	9.10378	5
ENSG00000215301	DDX3X	protein_coding	16.0128	5.60464	5
ENSG00000167548	KMT2D	protein_coding	15.9578	7.03493	5
ENSG00000130175	PRKCSH	protein_coding	15.9564	6.5144	5
ENSG00000165025	SYK	protein_coding	15.9431	4.93374	5
ENSG00000150991	UBC	protein_coding	15.9364	6.03948	5
ENSG00000135720	DYNC1LI2	protein_coding	15.929	5.15028	5
ENSG00000116701	NCF2	protein_coding	15.9212	8.49479	5
ENSG00000169180	XPO6	protein_coding	15.9209	6.03455	5
ENSG00000123200	ZC3H13	protein_coding	15.9019	5.35278	5
ENSG00000199223	Y_RNA	misc_RNA	15.8934	13.6368	5
ENSG00000006125	AP2B1	protein_coding	15.8763	6.20565	5
ENSG00000177885	GRB2	protein_coding	15.8743	7.02466	5
ENSG00000119335	SET	protein_coding	15.8737	5.82746	5
ENSG00000015479	MATR3	protein_coding	15.8542	3.42391	5
ENSG00000023902	PLEKHO1	protein_coding	15.8431	2.04648	5
ENSG00000185862	EVI2B	protein_coding	15.7835	7.04988	5
ENSG00000138434	SSFA2	protein_coding	15.7709	7.98916	5
ENSG00000149357	LAMTOR1	protein_coding	15.7509	5.4232	5
ENSG00000161970	RPL26	protein_coding	15.7193	6.82857	5
ENSG00000107290	SETX	protein_coding	15.7177	6.20735	5
ENSG00000113140	SPARC	protein_coding	15.7124	8.31268	5
ENSG00000080824	HSP90AA1	protein_coding	15.6739	6.68229	5
ENSG00000197111	PCBP2	protein_coding	15.6681	8.42394	5
ENSG00000086232	EIF2AK1	protein_coding	15.6677	4.87946	5
ENSG00000182866	LCK	protein_coding	15.6465	6.96925	5
ENSG00000095015	MAP3K1	protein_coding	15.5847	7.01302	5
ENSG00000169554	ZEB2	protein_coding	15.5121	5.52721	5
ENSG00000034152	MAP2K3	protein_coding	15.4785	5.58799	5
ENSG00000173757	STAT5B	protein_coding	15.4736	2.78678	5
ENSG00000178209	PLEC	protein_coding	15.3952	4.97192	5
ENSG00000144579	CTDSP1	protein_coding	15.3723	5.09852	5
ENSG00000147010	SH3KBP1	protein_coding	15.3716	9.08148	5
ENSG00000127603	MACF1	protein_coding	15.3702	6.43872	5
ENSG00000145741	BTF3	protein_coding	15.359	5.62396	5
ENSG00000099783	HNRNPM	protein_coding	15.3249	2.74493	5
ENSG00000137831	UACA	protein_coding	15.3063	6.08711	5
ENSG00000185201	IFITM2	protein_coding	15.2938	3.4571	5
ENSG00000167470	MIDN	protein_coding	15.2789	6.8812	5
ENSG00000123066	MED13L	protein_coding	15.2414	3.70375	5
ENSG00000099622	CIRBP	protein_coding	15.2346	8.3937	5
ENSG00000005339	CREBBP	protein_coding	15.2147	4.13839	5
ENSG00000116489	CAPZA1	protein_coding	15.2125	9.2696	5
ENSG00000133606	MKRN1	protein_coding	15.1985	6.59927	5
ENSG00000035403	VCL	protein_coding	15.1709	7.90646	5
ENSG00000068831	RASGRP2	protein_coding	15.162	8.7229	5
ENSG00000108953	YWHAE	protein_coding	15.0867	3.66501	5
ENSG00000076770	MBNL3	protein_coding	15.0866	7.65344	5
ENSG00000143321	HDGF	protein_coding	15.0551	4.24497	5
ENSG00000145901	TNIP1	protein_coding	15.0384	4.41416	5
ENSG00000161940	BCL6B	protein_coding	15.0265	5.47442	5
ENSG00000203813	HIST1H3H	protein_coding	15.0181	6.63453	5
ENSG00000099331	MYO9B	protein_coding	14.9901	5.05093	5
ENSG00000149091	DGKZ	protein_coding	14.9823	5.24994	5
ENSG00000162923	WDR26	protein_coding	14.9823	6.70028	5
ENSG00000089639	GMIP	protein_coding	14.9437	4.48613	5
ENSG00000135387	CAPRIN1	protein_coding	14.9262	5.65586	5
ENSG00000204463	BAG6	protein_coding	14.9107	4.92389	5
ENSG00000153113	CAST	protein_coding	14.8977	6.30942	5
ENSG00000053254	FOXN3	protein_coding	14.8936	9.03445	5
ENSG00000141367	CLTC	protein_coding	14.8827	4.88427	5
ENSG00000136485	DCAF7	protein_coding	14.87	9.32477	5
ENSG00000100813	ACIN1	protein_coding	14.8581	7.08184	5
ENSG00000167106	FAM102A	protein_coding	14.8549	7.89713	5
ENSG00000130811	EIF3G	protein_coding	14.8377	5.22766	5
ENSG00000100030	MAPK1	protein_coding	14.8196	3.09526	5
ENSG00000170315	UBB	protein_coding	14.8014	5.87214	5
ENSG00000128849	CGNL1	protein_coding	14.7745	3.08307	5
ENSG00000105063	PPP6R1	protein_coding	14.7736	6.16468	5
ENSG00000145335	SNCA	protein_coding	14.7427	5.40775	5
ENSG00000187764	SEMA4D	protein_coding	14.7357	4.37119	5
ENSG00000089009	RPL6	protein_coding	14.7214	7.55452	5
ENSG00000119314	PTBP3	protein_coding	14.6766	5.81683	5
ENSG00000060138	YBX3	protein_coding	14.6719	8.80259	5
ENSG00000199150	MIRLET7G	miRNA	14.6586	8.07794	5
ENSG00000169045	HNRNPH1	protein_coding	14.6549	8.12585	5
ENSG00000115415	STAT1	protein_coding	14.6305	7.98198	5
ENSG00000055917	PUM2	protein_coding	14.6159	3.95706	5
ENSG00000145287	PLAC8	protein_coding	14.572	4.98778	5
ENSG00000108424	KPNB1	protein_coding	14.5696	8.96745	5
ENSG00000137497	NUMA1	protein_coding	14.5688	6.55936	5
ENSG00000055208	TAB2	protein_coding	14.5593	4.93983	5
ENSG00000015285	WAS	protein_coding	14.5588	7.73206	5
ENSG00000010404	IDS	protein_coding	14.5518	8.16406	5
ENSG00000125970	RALY	protein_coding	14.5516	7.42174	5
ENSG00000144028	SNRNP200	protein_coding	14.5292	6.34792	5
ENSG00000143772	ITPKB	protein_coding	14.5102	5.91857	5
ENSG00000105202	FBL	protein_coding	14.4873	4.25616	5
ENSG00000083168	KAT6A	protein_coding	14.4708	5.59743	5
ENSG00000198833	UBE2J1	protein_coding	14.4353	5.71794	5
ENSG00000140105	WARS	protein_coding	14.3954	6.73397	5
ENSG00000116584	ARHGEF2	protein_coding	14.3817	4.48076	5
ENSG00000122218	COPA	protein_coding	14.376	6.24187	5
ENSG00000090621	PABPC4	protein_coding	14.3619	6.48349	5
ENSG00000128815	WDFY4	protein_coding	14.3349	14.4964	5
ENSG00000173193	PARP14	protein_coding	14.3272	4.96422	5
ENSG00000196230	TUBB	protein_coding	14.3211	3.86612	5
ENSG00000186350	RXRA	protein_coding	14.2831	3.04449	5
ENSG00000166974	MAPRE2	protein_coding	14.2824	4.38659	5
ENSG00000152061	RABGAP1L	protein_coding	14.2563	5.06005	5
ENSG00000110955	ATP5B	protein_coding	14.2443	7.12269	5
ENSG00000164091	WDR82	protein_coding	14.222	5.7036	5
ENSG00000163563	MNDA	protein_coding	14.2157	9.59253	5
ENSG00000079246	XRCC5	protein_coding	14.2153	4.52515	5
ENSG00000108349	CASC3	protein_coding	14.2134	5.95951	5
ENSG00000185591	SP1	protein_coding	14.2052	5.25963	5
ENSG00000121892	PDS5A	protein_coding	14.2037	5.92018	5
ENSG00000065809	FAM107B	protein_coding	14.2033	4.86674	5
ENSG00000127022	CANX	protein_coding	14.2019	8.00833	5
ENSG00000172936	MYD88	protein_coding	14.1862	7.57906	5
ENSG00000100599	RIN3	protein_coding	14.1815	4.02228	5
ENSG00000156860	FBRS	protein_coding	14.1794	2.65708	5
ENSG00000103657	HERC1	protein_coding	14.112	6.56385	5
ENSG00000162704	ARPC5	protein_coding	14.0766	4.10523	5
ENSG00000110047	EHD1	protein_coding	14.0513	9.91002	5
ENSG00000137460	FHDC1	protein_coding	14.0493	7.28393	5
ENSG00000197956	S100A6	protein_coding	14.0441	7.78676	5
ENSG00000142599	RERE	protein_coding	14.0421	6.06123	5
ENSG00000172795	DCP2	protein_coding	14.0417	11.7812	5
ENSG00000102317	RBM3	protein_coding	14.0411	9.40293	5
ENSG00000111252	SH2B3	protein_coding	14.034	8.15667	5
ENSG00000164691	TAGAP	protein_coding	14.0127	7.12847	5
ENSG00000031003	FAM13B	protein_coding	14.0084	4.4694	5
ENSG00000011600	TYROBP	protein_coding	13.9663	5.98965	5
ENSG00000165406	MARCH8	protein_coding	13.9383	4.31638	5
ENSG00000065000	AP3D1	protein_coding	13.9241	10.2414	5
ENSG00000177189	RPS6KA3	protein_coding	13.9199	7.92203	5
ENSG00000022840	RNF10	protein_coding	13.9057	4.722	5
ENSG00000167491	GATAD2A	protein_coding	13.8975	6.60425	5
ENSG00000109670	FBXW7	protein_coding	13.8753	3.85188	5
ENSG00000101445	PPP1R16B	protein_coding	13.8577	6.69302	5
ENSG00000130741	EIF2S3	protein_coding	13.8546	5.39678	5
ENSG00000174282	ZBTB4	protein_coding	13.8351	6.2847	5
ENSG00000163191	S100A11	protein_coding	13.8108	6.03841	5
ENSG00000115758	ODC1	protein_coding	13.8009	6.65235	5
ENSG00000264198	RP11-94L15.2	lincRNA	13.7955	5.24064	5
ENSG00000197746	PSAP	protein_coding	13.7721	4.48798	5
ENSG00000131149	GSE1	protein_coding	13.7717	5.60173	5
ENSG00000186174	BCL9L	protein_coding	13.728	7.66005	5
ENSG00000177731	FLII	protein_coding	13.721	5.16228	5
ENSG00000132688	NES	protein_coding	13.7086	3.90594	5
ENSG00000109062	SLC9A3R1	protein_coding	13.6884	6.3434	5
ENSG00000257923	CUX1	protein_coding	13.6852	4.7861	5
ENSG00000116560	SFPQ	protein_coding	13.6807	5.37974	5
ENSG00000120690	ELF1	protein_coding	13.6538	4.50787	5
ENSG00000168461	RAB31	protein_coding	13.648	3.21261	5
ENSG00000178695	KCTD12	protein_coding	13.6375	7.08683	5
ENSG00000149480	MTA2	protein_coding	13.6152	5.68457	5
ENSG00000079805	DNM2	protein_coding	13.5899	4.90638	5
ENSG00000095370	SH2D3C	protein_coding	13.5894	6.65331	5
ENSG00000177156	TALDO1	protein_coding	13.5861	7.46884	5
ENSG00000063244	U2AF2	protein_coding	13.5845	9.90601	5
ENSG00000043143	PHF15	protein_coding	13.5839	5.96777	5
ENSG00000076662	ICAM3	protein_coding	13.5799	5.70971	5
ENSG00000048828	FAM120A	protein_coding	13.5678	4.0398	5
ENSG00000198586	TLK1	protein_coding	13.5473	3.54367	5
ENSG00000172270	BSG	protein_coding	13.5311	6.22871	5
ENSG00000100422	CERK	protein_coding	13.5147	6.71331	5
ENSG00000156515	HK1	protein_coding	13.494	3.78143	5
ENSG00000008517	IL32	protein_coding	13.469	6.43366	5
ENSG00000083799	CYLD	protein_coding	13.4484	4.98546	5
ENSG00000015133	CCDC88C	protein_coding	13.3714	5.52977	5
ENSG00000200211	RNY4P27	misc_RNA	13.3688	6.23221	5
ENSG00000150593	PDCD4	protein_coding	13.3336	8.71401	5
ENSG00000131473	ACLY	protein_coding	13.3148	8.12147	5
ENSG00000199200	Y_RNA	misc_RNA	13.3146	3.64023	5
ENSG00000055609	KMT2C	protein_coding	13.3127	1.97891	5
ENSG00000115461	IGFBP5	protein_coding	13.312	7.55099	5
ENSG00000196914	ARHGEF12	protein_coding	13.309	3.64594	5
ENSG00000105122	RASAL3	protein_coding	13.3061	6.09043	5
ENSG00000011304	PTBP1	protein_coding	13.2713	6.83146	5
ENSG00000136830	FAM129B	protein_coding	13.2276	5.02741	5
ENSG00000159692	CTBP1	protein_coding	13.1875	5.11004	5
ENSG00000027075	PRKCH	protein_coding	13.1866	5.81998	5
ENSG00000014216	CAPN1	protein_coding	13.1668	4.20634	5
ENSG00000180596	HIST1H2BC	protein_coding	13.1519	4.67636	5
ENSG00000013306	SLC25A39	protein_coding	13.1483	4.02218	5
ENSG00000101596	SMCHD1	protein_coding	13.1477	3.41698	5
ENSG00000080503	SMARCA2	protein_coding	13.1251	5.30156	5
ENSG00000207757	MIR93	miRNA	13.1198	5.42854	5
ENSG00000198399	ITSN2	protein_coding	13.0854	7.38176	5
ENSG00000166716	ZNF592	protein_coding	13.0598	9.97281	5
ENSG00000105221	AKT2	protein_coding	12.9815	4.99238	5
ENSG00000165527	ARF6	protein_coding	12.9735	8.10208	5
ENSG00000179144	GIMAP7	protein_coding	12.9649	6.1634	5
ENSG00000155506	LARP1	protein_coding	12.9614	4.62607	5
ENSG00000124422	USP22	protein_coding	12.9553	6.09891	5
ENSG00000134644	PUM1	protein_coding	12.9485	5.97612	5
ENSG00000198408	MGEA5	protein_coding	12.9396	3.93538	5
ENSG00000135636	DYSF	protein_coding	12.9237	5.26616	5
ENSG00000131051	RBM39	protein_coding	12.9047	7.93422	5
ENSG00000120063	GNA13	protein_coding	12.8816	4.32413	5
ENSG00000114391	RPL24	protein_coding	12.8665	5.95247	5
ENSG00000088832	FKBP1A	protein_coding	12.8595	4.92168	5
ENSG00000072818	ACAP1	protein_coding	12.8174	4.96853	5
ENSG00000105401	CDC37	protein_coding	12.8114	4.87268	5
ENSG00000159346	ADIPOR1	protein_coding	12.8014	5.58874	5
ENSG00000175387	SMAD2	protein_coding	12.8009	5.83453	5
ENSG00000078674	PCM1	protein_coding	12.7919	7.47752	5
ENSG00000229754	CXCR2P1	pseudogene	12.7701	11.9296	5
ENSG00000071246	VASH1	protein_coding	12.7661	3.67294	5
ENSG00000199667	Y_RNA	misc_RNA	12.7556	5.74306	5
ENSG00000140350	ANP32A	protein_coding	12.7488	3.69827	5
ENSG00000123329	ARHGAP9	protein_coding	12.7483	4.20841	5
ENSG00000162889	MAPKAPK2	protein_coding	12.7444	3.51081	5
ENSG00000130522	JUND	protein_coding	12.743	5.74821	5
ENSG00000127483	HP1BP3	protein_coding	12.732	5.32889	5
ENSG00000149806	FAU	protein_coding	12.7266	4.7057	5
ENSG00000160796	NBEAL2	protein_coding	12.7264	3.53233	5
ENSG00000067082	KLF6	protein_coding	12.7245	4.55685	5
ENSG00000129351	ILF3	protein_coding	12.723	6.22229	5
ENSG00000145907	G3BP1	protein_coding	12.7153	4.89404	5
ENSG00000160310	PRMT2	protein_coding	12.7039	3.66048	5
ENSG00000108175	ZMIZ1	protein_coding	12.6983	4.86758	5
ENSG00000143933	CALM2	protein_coding	12.6907	4.86372	5
ENSG00000102034	ELF4	protein_coding	12.6847	4.08306	5
ENSG00000100055	CYTH4	protein_coding	12.6615	5.68962	5
ENSG00000054118	THRAP3	protein_coding	12.6446	4.80991	5
ENSG00000228253	MT-ATP8	protein_coding	12.6233	8.66687	5
ENSG00000184216	IRAK1	protein_coding	12.609	4.69472	5
ENSG00000103769	RAB11A	protein_coding	12.5991	6.7779	5
ENSG00000172493	AFF1	protein_coding	12.5853	5.0622	5
ENSG00000115464	USP34	protein_coding	12.5549	3.86792	5
ENSG00000158856	DMTN	protein_coding	12.5355	3.18405	5
ENSG00000114978	MOB1A	protein_coding	12.5148	4.97971	5
ENSG00000075415	SLC25A3	protein_coding	12.5049	7.06417	5
ENSG00000101224	CDC25B	protein_coding	12.4794	5.46411	5
ENSG00000100811	YY1	protein_coding	12.4714	8.17594	5
ENSG00000112531	QKI	protein_coding	12.4667	6.11177	5
ENSG00000198055	GRK6	protein_coding	12.4521	5.16645	5
ENSG00000108312	UBTF	protein_coding	12.4492	4.4715	5
ENSG00000149212	SESN3	protein_coding	12.4063	6.21761	5
ENSG00000132510	KDM6B	protein_coding	12.4005	3.66394	5
ENSG00000153815	CMIP	protein_coding	12.3913	4.40709	5
ENSG00000167173	C15orf39	protein_coding	12.391	6.03599	5
ENSG00000183741	CBX6	protein_coding	12.3909	2.08025	5
ENSG00000199032	MIR425	miRNA	12.3571	4.55999	5
ENSG00000133789	SWAP70	protein_coding	12.3447	4.78177	5
ENSG00000116731	PRDM2	protein_coding	12.3322	5.35714	5
ENSG00000196092	PAX5	protein_coding	12.3269	6.27307	5
ENSG00000095139	ARCN1	protein_coding	12.3215	6.74613	5
ENSG00000254999	BRK1	protein_coding	12.3171	4.75936	5
ENSG00000127824	TUBA4A	protein_coding	12.3095	3.23003	5
ENSG00000089280	FUS	protein_coding	12.2772	3.67553	5
ENSG00000117676	RPS6KA1	protein_coding	12.2743	6.75126	5
ENSG00000165280	VCP	protein_coding	12.2709	3.54793	5
ENSG00000153317	ASAP1	protein_coding	12.2522	3.01646	5
ENSG00000197061	HIST1H4C	protein_coding	12.2417	6.28193	5
ENSG00000120742	SERP1	protein_coding	12.2392	5.51594	5
ENSG00000182957	SPATA13	protein_coding	12.1901	6.2653	5
ENSG00000181555	SETD2	protein_coding	12.1892	0.507492	5
ENSG00000125817	CENPB	protein_coding	12.1772	4.14378	5
ENSG00000009790	TRAF3IP3	protein_coding	12.1482	7.76791	5
ENSG00000163947	ARHGEF3	protein_coding	12.1419	5.23224	5
ENSG00000117868	ESYT2	protein_coding	12.1387	3.36455	5
ENSG00000164190	NIPBL	protein_coding	12.1365	4.30997	5
ENSG00000167522	ANKRD11	protein_coding	12.13	5.21744	5
ENSG00000164054	SHISA5	protein_coding	12.1262	2.6829	5
ENSG00000130755	GMFG	protein_coding	12.1228	6.04627	5
ENSG00000160551	TAOK1	protein_coding	12.1208	3.06509	5
ENSG00000065526	SPEN	protein_coding	12.1033	5.82308	5
ENSG00000132471	WBP2	protein_coding	12.0877	5.15801	5
ENSG00000115524	SF3B1	protein_coding	12.0641	4.5894	5
ENSG00000107957	SH3PXD2A	protein_coding	12.0545	4.50813	5
ENSG00000149923	PPP4C	protein_coding	12.0375	4.3907	5
ENSG00000215021	PHB2	protein_coding	12.0217	6.74701	5
ENSG00000136450	SRSF1	protein_coding	12.0111	5.02284	5
ENSG00000197943	PLCG2	protein_coding	12.0001	4.44306	5
ENSG00000100364	KIAA0930	protein_coding	11.9873	5.34204	5
ENSG00000102572	STK24	protein_coding	11.9763	3.28683	5
ENSG00000139218	SCAF11	protein_coding	11.9677	4.29083	5
ENSG00000139613	SMARCC2	protein_coding	11.9341	3.88459	5
ENSG00000103342	GSPT1	protein_coding	11.881	4.74385	5
ENSG00000128989	ARPP19	protein_coding	11.8689	2.8222	5
ENSG00000082898	XPO1	protein_coding	11.8604	3.28268	5
ENSG00000123091	RNF11	protein_coding	11.8523	5.6319	5
ENSG00000110713	NUP98	protein_coding	11.8364	3.04852	5
ENSG00000163631	ALB	protein_coding	11.8345	8.1858	5
ENSG00000069275	NUCKS1	protein_coding	11.8233	7.44159	5
ENSG00000049618	ARID1B	protein_coding	11.8232	4.61975	5
ENSG00000152102	FAM168B	protein_coding	11.8097	4.77341	5
ENSG00000047410	TPR	protein_coding	11.786	6.99174	5
ENSG00000176783	RUFY1	protein_coding	11.7772	5.09697	5
ENSG00000168488	ATXN2L	protein_coding	11.769	6.04899	5
ENSG00000111144	LTA4H	protein_coding	11.7623	3.81611	5
ENSG00000198286	CARD11	protein_coding	11.7545	5.35453	5
ENSG00000125818	PSMF1	protein_coding	11.7487	6.88558	5
ENSG00000121774	KHDRBS1	protein_coding	11.7451	6.37849	5
ENSG00000099942	CRKL	protein_coding	11.7242	4.7676	5
ENSG00000142784	WDTC1	protein_coding	11.7175	5.09983	5
ENSG00000187555	USP7	protein_coding	11.7119	5.10275	5
ENSG00000105374	NKG7	protein_coding	11.6853	2.54185	5
ENSG00000186469	GNG2	protein_coding	11.6757	4.16634	5
ENSG00000131171	SH3BGRL	protein_coding	11.6532	5.03479	5
ENSG00000038219	BOD1L1	protein_coding	11.6259	5.33258	5
ENSG00000166925	TSC22D4	protein_coding	11.6197	5.78428	5
ENSG00000100241	SBF1	protein_coding	11.6182	4.37157	5
ENSG00000200494	Y_RNA	misc_RNA	11.6137	2.49894	5
ENSG00000147526	TACC1	protein_coding	11.6077	6.48983	5
ENSG00000171863	RPS7	protein_coding	11.5918	8.01723	5
ENSG00000143774	GUK1	protein_coding	11.5831	2.78967	5
ENSG00000196235	SUPT5H	protein_coding	11.5606	6.97637	5
ENSG00000122026	RPL21	protein_coding	11.5581	6.62391	5
ENSG00000084754	HADHA	protein_coding	11.5547	3.01441	5
ENSG00000162777	DENND2D	protein_coding	11.5465	6.5107	5
ENSG00000105953	OGDH	protein_coding	11.5384	6.03879	5
ENSG00000116539	ASH1L	protein_coding	11.5259	5.47694	5
ENSG00000188554	NBR1	protein_coding	11.517	3.01613	5
ENSG00000107438	PDLIM1	protein_coding	11.4843	5.32836	5
ENSG00000118058	KMT2A	protein_coding	11.4795	2.93644	5
ENSG00000163468	CCT3	protein_coding	11.4775	3.5691	5
ENSG00000109787	KLF3	protein_coding	11.4533	5.09474	5
ENSG00000167996	FTH1	protein_coding	11.4479	3.821	5
ENSG00000120885	CLU	protein_coding	11.4448	10.4297	5
ENSG00000241839	PLEKHO2	protein_coding	11.4286	7.04709	5
ENSG00000138674	SEC31A	protein_coding	11.4209	4.0464	5
ENSG00000075151	EIF4G3	protein_coding	11.4202	3.763	5
ENSG00000116688	MFN2	protein_coding	11.4174	5.1951	5
ENSG00000101782	RIOK3	protein_coding	11.417	2.31063	5
ENSG00000175061	C17orf76-AS1	processed_transcript	11.3953	4.33366	5
ENSG00000142864	SERBP1	protein_coding	11.3906	5.73169	5
ENSG00000101745	ANKRD12	protein_coding	11.3894	4.05074	5
ENSG00000184678	HIST2H2BE	protein_coding	11.3866	3.10138	5
ENSG00000091039	OSBPL8	protein_coding	11.3703	4.19569	5
ENSG00000103994	ZNF106	protein_coding	11.3627	3.17359	5
ENSG00000124151	NCOA3	protein_coding	11.3523	7.63827	5
ENSG00000257103	LSM14A	protein_coding	11.3465	6.16801	5
ENSG00000056097	ZFR	protein_coding	11.3321	5.66898	5
ENSG00000116871	MAP7D1	protein_coding	11.2924	4.72737	5
ENSG00000065882	TBC1D1	protein_coding	11.2845	2.02359	5
ENSG00000130726	TRIM28	protein_coding	11.2831	4.72177	5
ENSG00000143569	UBAP2L	protein_coding	11.2511	2.80384	5
ENSG00000112335	SNX3	protein_coding	11.2239	2.22226	5
ENSG00000117020	AKT3	protein_coding	11.22	1.95984	5
ENSG00000182944	EWSR1	protein_coding	11.2112	2.46807	5
ENSG00000135018	UBQLN1	protein_coding	11.2057	4.35504	5
ENSG00000168385	SEPT2	protein_coding	11.1775	2.17091	5
ENSG00000130227	XPO7	protein_coding	11.1752	2.45127	5
ENSG00000141720	PIP4K2B	protein_coding	11.1679	3.0067	5
ENSG00000142657	PGD	protein_coding	11.1448	7.85213	5
ENSG00000172534	HCFC1	protein_coding	11.1352	4.55645	5
ENSG00000116478	HDAC1	protein_coding	11.1316	4.90837	5
ENSG00000105287	PRKD2	protein_coding	11.1313	4.4591	5
ENSG00000072110	ACTN1	protein_coding	11.1138	2.12771	5
ENSG00000077420	APBB1IP	protein_coding	11.1103	2.98165	5
ENSG00000141959	PFKL	protein_coding	11.1061	5.41602	5
ENSG00000096746	HNRNPH3	protein_coding	11.1027	4.06797	5
ENSG00000179010	MRFAP1	protein_coding	11.0869	5.87356	5
ENSG00000164733	CTSB	protein_coding	11.0839	5.59175	5
ENSG00000105220	GPI	protein_coding	11.0823	2.30972	5
ENSG00000005810	MYCBP2	protein_coding	11.0803	6.12161	5
ENSG00000140299	BNIP2	protein_coding	11.0625	5.42674	5
ENSG00000198740	ZNF652	protein_coding	11.056	6.95482	5
ENSG00000133313	CNDP2	protein_coding	11.0511	6.44153	5
ENSG00000145495	MARCH6	protein_coding	11.0077	2.46789	5
ENSG00000155926	SLA	protein_coding	10.9994	4.93158	5
ENSG00000157106	SMG1	protein_coding	10.9857	5.99403	5
ENSG00000133872	TMEM66	protein_coding	10.984	5.34438	5
ENSG00000140332	TLE3	protein_coding	10.9832	6.37472	5
ENSG00000130066	SAT1	protein_coding	10.9811	7.08029	5
ENSG00000101336	HCK	protein_coding	10.9769	4.73254	5
ENSG00000109111	SUPT6H	protein_coding	10.9724	6.07005	5
ENSG00000171681	ATF7IP	protein_coding	10.9687	5.59309	5
ENSG00000087266	SH3BP2	protein_coding	10.9683	10.8273	5
ENSG00000112079	STK38	protein_coding	10.9397	4.27412	5
ENSG00000145819	ARHGAP26	protein_coding	10.9366	9.10439	5
ENSG00000089693	MLF2	protein_coding	10.934	6.42423	5
ENSG00000092199	HNRNPC	protein_coding	10.9313	6.92735	5
ENSG00000162645	GBP2	protein_coding	10.9232	4.8374	5
ENSG00000186591	UBE2H	protein_coding	10.9086	3.85119	5
ENSG00000130830	MPP1	protein_coding	10.8843	3.57418	5
ENSG00000204472	AIF1	protein_coding	10.8827	7.21797	5
ENSG00000128245	YWHAH	protein_coding	10.8763	4.85574	5
ENSG00000138867	GUCD1	protein_coding	10.8731	4.10358	5
ENSG00000180370	PAK2	protein_coding	10.871	2.35809	5
ENSG00000136758	YME1L1	protein_coding	10.8674	6.14861	5
ENSG00000251322	SHANK3	protein_coding	10.8461	8.18556	5
ENSG00000038274	MAT2B	protein_coding	10.8369	4.30307	5
ENSG00000163565	IFI16	protein_coding	10.8285	4.99498	5
ENSG00000150459	SAP18	protein_coding	10.8241	5.52732	5
ENSG00000168016	TRANK1	protein_coding	10.8144	6.27293	5
ENSG00000142875	PRKACB	protein_coding	10.8049	4.75549	5
ENSG00000078304	PPP2R5C	protein_coding	10.7954	5.47145	5
ENSG00000082701	GSK3B	protein_coding	10.7949	6.67983	5
ENSG00000110395	CBL	protein_coding	10.7889	3.79863	5
ENSG00000073614	KDM5A	protein_coding	10.7749	4.21785	5
ENSG00000077044	DGKD	protein_coding	10.7749	2.48609	5
ENSG00000213203	GIMAP1	protein_coding	10.7633	6.67227	5
ENSG00000184863	RBM33	protein_coding	10.7631	3.28571	5
ENSG00000113263	ITK	protein_coding	10.7596	3.68514	5
ENSG00000173327	MAP3K11	protein_coding	10.744	3.8941	5
ENSG00000132383	RPA1	protein_coding	10.7336	4.99831	5
ENSG00000013364	MVP	protein_coding	10.7231	4.33413	5
ENSG00000175390	EIF3F	protein_coding	10.7175	3.53155	5
ENSG00000156976	EIF4A2	protein_coding	10.7172	4.49724	5
ENSG00000138795	LEF1	protein_coding	10.7075	7.25877	5
ENSG00000198909	MAP3K3	protein_coding	10.6957	6.52148	5
ENSG00000115760	BIRC6	protein_coding	10.6952	4.28695	5
ENSG00000104419	NDRG1	protein_coding	10.6904	3.44518	5
ENSG00000171862	PTEN	protein_coding	10.6769	4.14875	5
ENSG00000143947	RPS27A	protein_coding	10.6737	7.03562	5
ENSG00000100503	NIN	protein_coding	10.6697	4.55821	5
ENSG00000100461	RBM23	protein_coding	10.6663	3.19923	5
ENSG00000122862	SRGN	protein_coding	10.663	5.70586	5
ENSG00000124486	USP9X	protein_coding	10.6446	5.56188	5
ENSG00000175220	ARHGAP1	protein_coding	10.6426	4.11629	5
ENSG00000105568	PPP2R1A	protein_coding	10.6339	4.35039	5
ENSG00000157540	DYRK1A	protein_coding	10.6027	2.4102	5
ENSG00000105058	FAM32A	protein_coding	10.6026	6.27709	5
ENSG00000067066	SP100	protein_coding	10.584	3.99358	5
ENSG00000055070	SZRD1	protein_coding	10.5134	4.50434	5
ENSG00000141551	CSNK1D	protein_coding	10.51	4.52674	5
ENSG00000090615	GOLGA3	protein_coding	10.5063	5.21159	5
ENSG00000155463	OXA1L	protein_coding	10.5059	5.79683	5
ENSG00000147443	DOK2	protein_coding	10.5024	4.15155	5
ENSG00000147251	DOCK11	protein_coding	10.4827	5.05882	5
ENSG00000221823	PPP3R1	protein_coding	10.4579	4.05854	5
ENSG00000172053	QARS	protein_coding	10.4461	3.29554	5
ENSG00000136156	ITM2B	protein_coding	10.4245	6.62985	5
ENSG00000141506	PIK3R5	protein_coding	10.4154	7.71128	5
ENSG00000143799	PARP1	protein_coding	10.4061	5.0243	5
ENSG00000189319	FAM53B	protein_coding	10.4006	3.63797	5
ENSG00000124789	NUP153	protein_coding	10.3942	4.79634	5
ENSG00000198961	PJA2	protein_coding	10.3899	4.85074	5
ENSG00000028277	POU2F2	protein_coding	10.3846	5.04191	5
ENSG00000199051	MIR361	miRNA	10.3811	5.38201	5
ENSG00000128272	ATF4	protein_coding	10.3787	4.99672	5
ENSG00000077097	TOP2B	protein_coding	10.3776	3.64765	5
ENSG00000007168	PAFAH1B1	protein_coding	10.371	5.2783	5
ENSG00000168769	TET2	protein_coding	10.3689	5.73464	5
ENSG00000157933	SKI	protein_coding	10.3599	7.90759	5
ENSG00000031081	ARHGAP31	protein_coding	10.3455	5.6009	5
ENSG00000134308	YWHAQ	protein_coding	10.3327	3.1556	5
ENSG00000158406	HIST1H4H	protein_coding	10.3273	5.03011	5
ENSG00000149187	CELF1	protein_coding	10.3181	7.24069	5
ENSG00000124201	ZNFX1	protein_coding	10.3107	6.71015	5
ENSG00000169057	MECP2	protein_coding	10.3017	2.65789	5
ENSG00000140396	NCOA2	protein_coding	10.2858	4.49461	5
ENSG00000142227	EMP3	protein_coding	10.2834	5.04955	5
ENSG00000168071	CCDC88B	protein_coding	10.2821	2.65048	5
ENSG00000101972	STAG2	protein_coding	10.2578	3.00579	5
ENSG00000109332	UBE2D3	protein_coding	10.2492	3.48382	5
ENSG00000159592	GPBP1L1	protein_coding	10.2466	2.58698	5
ENSG00000163682	RPL9	protein_coding	10.2374	3.4718	5
ENSG00000260032	LINC00657	lincRNA	10.2327	5.25851	5
ENSG00000189091	SF3B3	protein_coding	10.229	4.0433	5
ENSG00000005844	ITGAL	protein_coding	10.2042	4.63542	5
ENSG00000168685	IL7R	protein_coding	10.1989	5.33994	5
ENSG00000082641	NFE2L1	protein_coding	10.1929	4.0795	5
ENSG00000127481	UBR4	protein_coding	10.1924	3.94639	5
ENSG00000213626	LBH	protein_coding	10.1879	7.42195	5
ENSG00000169398	PTK2	protein_coding	10.1785	5.35402	5
ENSG00000079432	CIC	protein_coding	10.1755	1.96522	5
ENSG00000197006	METTL9	protein_coding	10.1719	4.49872	5
ENSG00000179632	MAF1	protein_coding	10.1533	4.98334	5
ENSG00000137075	RNF38	protein_coding	10.1508	3.693	5
ENSG00000140853	NLRC5	protein_coding	10.1455	3.91326	5
ENSG00000138041	SMEK2	protein_coding	10.1107	3.95162	5
ENSG00000186298	PPP1CC	protein_coding	10.11	4.70458	5
ENSG00000182568	SATB1	protein_coding	10.0891	3.49014	5
ENSG00000115234	SNX17	protein_coding	10.0881	5.36115	5
ENSG00000198558	HIST1H4L	protein_coding	10.0805	4.565	5
ENSG00000009954	BAZ1B	protein_coding	10.0738	3.88988	5
ENSG00000116698	SMG7	protein_coding	10.0691	6.1541	5
ENSG00000197324	LRP10	protein_coding	10.0531	4.69546	5
ENSG00000071626	DAZAP1	protein_coding	10.0519	4.66665	5
ENSG00000134698	AGO4	protein_coding	10.0489	5.42249	5
ENSG00000003402	CFLAR	protein_coding	10.0395	3.10441	5
ENSG00000127152	BCL11B	protein_coding	10.0135	4.26766	5
ENSG00000138594	TMOD3	protein_coding	9.99898	2.00866	5
ENSG00000165671	NSD1	protein_coding	9.99372	2.62669	5
ENSG00000100330	MTMR3	protein_coding	9.98927	6.56675	5
ENSG00000143545	RAB13	protein_coding	9.98853	3.37613	5
ENSG00000159842	ABR	protein_coding	9.97894	2.55205	5
ENSG00000117602	RCAN3	protein_coding	9.97676	7.22234	5
ENSG00000114867	EIF4G1	protein_coding	9.95938	3.72157	5
ENSG00000099308	MAST3	protein_coding	9.95163	4.0154	5
ENSG00000163932	PRKCD	protein_coding	9.94738	5.66195	5
ENSG00000170275	CRTAP	protein_coding	9.92939	1.55097	5
ENSG00000065427	KARS	protein_coding	9.9277	4.64987	5
ENSG00000111371	SLC38A1	protein_coding	9.92458	4.14123	5
ENSG00000101040	ZMYND8	protein_coding	9.90612	3.94188	5
ENSG00000126267	COX6B1	protein_coding	9.90314	3.43258	5
ENSG00000119900	OGFRL1	protein_coding	9.89965	5.18505	5
ENSG00000177733	HNRNPA0	protein_coding	9.88346	5.83436	5
ENSG00000162734	PEA15	protein_coding	9.88276	5.64477	5
ENSG00000159202	UBE2Z	protein_coding	9.8736	7.51293	5
ENSG00000138767	CNOT6L	protein_coding	9.86337	5.38196	5
ENSG00000075426	FOSL2	protein_coding	9.86206	7.31632	5
ENSG00000135932	CAB39	protein_coding	9.85897	4.06398	5
ENSG00000170027	YWHAG	protein_coding	9.8432	4.04035	5
ENSG00000196588	MKL1	protein_coding	9.82235	2.93075	5
ENSG00000100605	ITPK1	protein_coding	9.80344	4.13181	5
ENSG00000247556	OIP5-AS1	processed_transcript	9.79596	5.53471	5
ENSG00000198231	DDX42	protein_coding	9.78818	4.07835	5
ENSG00000213639	PPP1CB	protein_coding	9.77495	3.81123	5
ENSG00000169764	UGP2	protein_coding	9.75908	3.66189	5
ENSG00000118260	CREB1	protein_coding	9.73329	7.15778	5
ENSG00000148396	SEC16A	protein_coding	9.70745	2.11029	5
ENSG00000110906	KCTD10	protein_coding	9.69931	1.47836	5
ENSG00000067900	ROCK1	protein_coding	9.69257	3.21792	5
ENSG00000123240	OPTN	protein_coding	9.68303	4.68481	5
ENSG00000070831	CDC42	protein_coding	9.67977	2.96016	5
ENSG00000116251	RPL22	protein_coding	9.67897	4.57468	5
ENSG00000133030	MPRIP	protein_coding	9.67683	3.32917	5
ENSG00000116741	RGS2	protein_coding	9.66243	5.02574	5
ENSG00000129675	ARHGEF6	protein_coding	9.66039	3.54344	5
ENSG00000084676	NCOA1	protein_coding	9.65517	4.64894	5
ENSG00000006114	SYNRG	protein_coding	9.65455	3.76073	5
ENSG00000130338	TULP4	protein_coding	9.64586	6.12483	5
ENSG00000081189	MEF2C	protein_coding	9.63225	5.00027	5
ENSG00000116350	SRSF4	protein_coding	9.60983	4.97299	5
ENSG00000115484	CCT4	protein_coding	9.60698	5.48374	5
ENSG00000089737	DDX24	protein_coding	9.59765	4.70901	5
ENSG00000131378	RFTN1	protein_coding	9.5933	3.34053	5
ENSG00000197442	MAP3K5	protein_coding	9.5918	1.90456	5
ENSG00000135049	AGTPBP1	protein_coding	9.58875	1.95999	5
ENSG00000163840	DTX3L	protein_coding	9.58784	4.40647	5
ENSG00000186575	NF2	protein_coding	9.58652	6.16383	5
ENSG00000244754	N4BP2L2	protein_coding	9.57916	3.77947	5
ENSG00000210195	MT-TT	Mt_tRNA	9.56446	5.77538	5
ENSG00000072501	SMC1A	protein_coding	9.56139	4.87754	5
ENSG00000126883	NUP214	protein_coding	9.55703	6.2391	5
ENSG00000159658	EFCAB14	protein_coding	9.54707	4.55684	5
ENSG00000170873	MTSS1	protein_coding	9.54586	2.23034	5
ENSG00000178951	ZBTB7A	protein_coding	9.54563	4.43096	5
ENSG00000092929	UNC13D	protein_coding	9.53812	2.74637	5
ENSG00000132507	EIF5A	protein_coding	9.53096	7.26249	5
ENSG00000151726	ACSL1	protein_coding	9.52528	6.82717	5
ENSG00000141002	TCF25	protein_coding	9.5245	5.46063	5
ENSG00000181789	COPG1	protein_coding	9.51713	3.09232	5
ENSG00000160685	ZBTB7B	protein_coding	9.51393	3.72548	5
ENSG00000084623	EIF3I	protein_coding	9.49417	5.15044	5
ENSG00000160410	SHKBP1	protein_coding	9.49168	3.57251	5
ENSG00000049323	LTBP1	protein_coding	9.49097	3.53378	5
ENSG00000117036	ETV3	protein_coding	9.48394	3.37608	5
ENSG00000076944	STXBP2	protein_coding	9.4764	6.0697	5
ENSG00000003756	RBM5	protein_coding	9.47131	2.62698	5
ENSG00000100888	CHD8	protein_coding	9.46967	3.32618	5
ENSG00000177565	TBL1XR1	protein_coding	9.46199	4.45511	5
ENSG00000153310	FAM49B	protein_coding	9.44345	4.14207	5
ENSG00000099785	MARCH2	protein_coding	9.43083	4.06895	5
ENSG00000156639	ZFAND3	protein_coding	9.42999	4.6642	5
ENSG00000107771	CCSER2	protein_coding	9.42757	4.81535	5
ENSG00000120733	KDM3B	protein_coding	9.42248	2.7888	5
ENSG00000110958	PTGES3	protein_coding	9.38717	5.7214	5
ENSG00000144118	RALB	protein_coding	9.38213	3.06899	5
ENSG00000155096	AZIN1	protein_coding	9.37002	4.88202	5
ENSG00000168274	HIST1H2AE	protein_coding	9.36464	6.59044	5
ENSG00000196396	PTPN1	protein_coding	9.36237	5.84724	5
ENSG00000108510	MED13	protein_coding	9.3548	6.35038	5
ENSG00000113384	GOLPH3	protein_coding	9.34939	4.55732	5
ENSG00000065613	SLK	protein_coding	9.34108	5.72296	5
ENSG00000063245	EPN1	protein_coding	9.3393	4.86959	5
ENSG00000119801	YPEL5	protein_coding	9.33908	5.878	5
ENSG00000124788	ATXN1	protein_coding	9.33569	3.13131	5
ENSG00000143614	GATAD2B	protein_coding	9.32049	3.72222	5
ENSG00000180628	PCGF5	protein_coding	9.31338	2.77485	5
ENSG00000184481	FOXO4	protein_coding	9.30409	4.08627	5
ENSG00000174903	RAB1B	protein_coding	9.30077	4.34515	5
ENSG00000179262	RAD23A	protein_coding	9.2857	3.51296	5
ENSG00000084090	STARD7	protein_coding	9.28403	4.16142	5
ENSG00000010818	HIVEP2	protein_coding	9.27138	9.379	5
ENSG00000140968	IRF8	protein_coding	9.26918	6.78872	5
ENSG00000163930	BAP1	protein_coding	9.26699	2.34468	5
ENSG00000121691	CAT	protein_coding	9.25078	2.59813	5
ENSG00000167468	GPX4	protein_coding	9.24599	2.3886	5
ENSG00000110075	PPP6R3	protein_coding	9.24241	3.42379	5
ENSG00000163946	FAM208A	protein_coding	9.23291	4.32043	5
ENSG00000171223	JUNB	protein_coding	9.22685	2.83424	5
ENSG00000101367	MAPRE1	protein_coding	9.22155	5.62526	5
ENSG00000115165	CYTIP	protein_coding	9.2167	4.2809	5
ENSG00000101152	DNAJC5	protein_coding	9.21361	5.08637	5
ENSG00000171940	ZNF217	protein_coding	9.1915	4.50764	5
ENSG00000135870	RC3H1	protein_coding	9.19081	4.79266	5
ENSG00000196323	ZBTB44	protein_coding	9.18797	4.89055	5
ENSG00000166128	RAB8B	protein_coding	9.1855	4.01379	5
ENSG00000141968	VAV1	protein_coding	9.18171	4.58118	5
ENSG00000108861	DUSP3	protein_coding	9.17707	5.12972	5
ENSG00000100307	CBX7	protein_coding	9.17511	5.65079	5
ENSG00000241973	PI4KA	protein_coding	9.16347	3.46762	5
ENSG00000139083	ETV6	protein_coding	9.15277	2.01204	5
ENSG00000134686	PHC2	protein_coding	9.14998	2.90731	5
ENSG00000153064	BANK1	protein_coding	9.14883	2.47383	5
ENSG00000109171	SLAIN2	protein_coding	9.14714	2.37275	5
ENSG00000198851	CD3E	protein_coding	9.1417	4.05389	5
ENSG00000206337	HCP5	sense_overlapping	9.14167	5.27223	5
ENSG00000089820	ARHGAP4	protein_coding	9.13704	1.64398	5
ENSG00000089289	IGBP1	protein_coding	9.12756	4.18876	5
ENSG00000137486	ARRB1	protein_coding	9.12601	4.2516	5
ENSG00000151414	NEK7	protein_coding	9.1181	7.40934	5
ENSG00000139318	DUSP6	protein_coding	9.11391	4.84828	5
ENSG00000116604	MEF2D	protein_coding	9.10818	3.50495	5
ENSG00000127084	FGD3	protein_coding	9.10145	4.2587	5
ENSG00000065150	IPO5	protein_coding	9.0993	3.95912	5
ENSG00000148180	GSN	protein_coding	9.09781	5.3674	5
ENSG00000130517	PGPEP1	protein_coding	9.07334	6.14075	5
ENSG00000181274	FRAT2	protein_coding	9.06992	6.70748	5
ENSG00000084207	GSTP1	protein_coding	9.06886	3.72167	5
ENSG00000198898	CAPZA2	protein_coding	9.04398	4.33915	5
ENSG00000257093	KIAA1147	protein_coding	9.03511	2.99131	5
ENSG00000197386	HTT	protein_coding	9.02488	3.09621	5
ENSG00000111737	RAB35	protein_coding	9.0237	3.76769	5
ENSG00000125991	ERGIC3	protein_coding	9.01873	5.90906	5
ENSG00000185215	TNFAIP2	protein_coding	9.01677	5.12052	5
ENSG00000064601	CTSA	protein_coding	9.01147	5.58295	5
ENSG00000120071	KANSL1	protein_coding	9.00586	5.25599	5
ENSG00000116852	KIF21B	protein_coding	9.0018	2.90787	5
ENSG00000210154	MT-TD	Mt_tRNA	8.99119	10.9514	3
ENSG00000137575	SDCBP	protein_coding	8.98085	3.96416	5
ENSG00000100092	SH3BP1	protein_coding	8.97797	4.84093	5
ENSG00000105483	CARD8	protein_coding	8.96704	6.33076	5
ENSG00000072062	PRKACA	protein_coding	8.96297	6.81887	5
ENSG00000177200	CHD9	protein_coding	8.94116	2.6953	5
ENSG00000005007	UPF1	protein_coding	8.93789	5.42246	5
ENSG00000169375	SIN3A	protein_coding	8.93583	3.671	5
ENSG00000023191	RNH1	protein_coding	8.92871	1.74124	5
ENSG00000130775	THEMIS2	protein_coding	8.92839	3.55193	5
ENSG00000140941	MAP1LC3B	protein_coding	8.92749	4.81299	5
ENSG00000170989	S1PR1	protein_coding	8.92711	5.68234	5
ENSG00000141503	MINK1	protein_coding	8.92508	1.49925	5
ENSG00000122694	GLIPR2	protein_coding	8.92204	2.42888	5
ENSG00000132274	TRIM22	protein_coding	8.91545	4.23434	5
ENSG00000115216	NRBP1	protein_coding	8.90328	4.85259	5
ENSG00000136813	KIAA0368	protein_coding	8.90221	3.21756	5
ENSG00000088247	KHSRP	protein_coding	8.89418	2.4469	5
ENSG00000152234	ATP5A1	protein_coding	8.89364	3.58903	5
ENSG00000176087	SLC35A4	protein_coding	8.89069	2.05174	5
ENSG00000198585	NUDT16	protein_coding	8.88245	5.48823	5
ENSG00000160209	PDXK	protein_coding	8.87745	4.34035	5
ENSG00000145675	PIK3R1	protein_coding	8.87513	3.13921	5
ENSG00000167671	UBXN6	protein_coding	8.87201	3.08477	5
ENSG00000169925	BRD3	protein_coding	8.86588	4.22823	5
ENSG00000101577	LPIN2	protein_coding	8.85637	1.55259	5
ENSG00000171700	RGS19	protein_coding	8.8418	2.93347	5
ENSG00000163412	EIF4E3	protein_coding	8.84119	3.12991	5
ENSG00000205531	NAP1L4	protein_coding	8.83618	3.03202	5
ENSG00000135905	DOCK10	protein_coding	8.83002	4.43115	5
ENSG00000171148	TADA3	protein_coding	8.82185	4.5478	5
ENSG00000164327	RICTOR	protein_coding	8.81442	7.03241	5
ENSG00000056586	RC3H2	protein_coding	8.81327	3.80651	5
ENSG00000187446	CHP1	protein_coding	8.81326	5.08609	5
ENSG00000197555	SIPA1L1	protein_coding	8.80787	3.37591	5
ENSG00000021355	SERPINB1	protein_coding	8.80579	4.01822	5
ENSG00000119596	YLPM1	protein_coding	8.79849	3.79966	5
ENSG00000112977	DAP	protein_coding	8.79761	5.40443	5
ENSG00000159314	ARHGAP27	protein_coding	8.77902	3.69326	5
ENSG00000149823	VPS51	protein_coding	8.77267	7.70935	5
ENSG00000234127	TRIM26	protein_coding	8.77099	5.46	5
ENSG00000240065	PSMB9	protein_coding	8.76327	3.23923	5
ENSG00000141905	NFIC	protein_coding	8.76242	4.04129	5
ENSG00000170606	HSPA4	protein_coding	8.75846	4.84401	5
ENSG00000005022	SLC25A5	protein_coding	8.75805	3.73083	5
ENSG00000197448	GSTK1	protein_coding	8.75515	3.78094	5
ENSG00000101350	KIF3B	protein_coding	8.74852	3.36123	5
ENSG00000204209	DAXX	protein_coding	8.73922	2.73461	5
ENSG00000151466	SCLT1	protein_coding	8.73216	3.26213	5
ENSG00000198837	DENND4B	protein_coding	8.72653	6.0531	5
ENSG00000092330	TINF2	protein_coding	8.72262	2.83248	5
ENSG00000048649	RSF1	protein_coding	8.71169	1.60468	5
ENSG00000112081	SRSF3	protein_coding	8.70547	1.45639	5
ENSG00000108798	ABI3	protein_coding	8.69807	2.88428	5
ENSG00000100034	PPM1F	protein_coding	8.69493	3.81179	5
ENSG00000091622	ACKR6	protein_coding	8.69431	8.30753	5
ENSG00000012779	ALOX5	protein_coding	8.69273	3.86192	5
ENSG00000177410	ZFAS1	antisense	8.69047	4.34616	5
ENSG00000109320	NFKB1	protein_coding	8.68812	4.06459	5
ENSG00000075420	FNDC3B	protein_coding	8.68636	1.50532	5
ENSG00000170043	TRAPPC1	protein_coding	8.68526	3.9696	5
ENSG00000108840	HDAC5	protein_coding	8.67882	3.04479	5
ENSG00000105669	COPE	protein_coding	8.66449	5.75033	5
ENSG00000197157	SND1	protein_coding	8.66032	3.74109	5
ENSG00000179950	PUF60	protein_coding	8.65344	5.37725	5
ENSG00000108828	VAT1	protein_coding	8.61999	3.4542	5
ENSG00000236304	AP001189.4	antisense	8.6162	7.80615	5
ENSG00000105402	NAPA	protein_coding	8.61593	3.3143	5
ENSG00000163374	YY1AP1	protein_coding	8.61543	5.5924	5
ENSG00000172466	ZNF24	protein_coding	8.61237	3.75711	5
ENSG00000205250	E2F4	protein_coding	8.60826	6.97592	5
ENSG00000146701	MDH2	protein_coding	8.59254	4.15985	5
ENSG00000008952	SEC62	protein_coding	8.59139	3.63531	5
ENSG00000087152	ATXN7L3	protein_coding	8.58733	3.03836	5
ENSG00000099917	MED15	protein_coding	8.58354	4.81995	5
ENSG00000186716	BCR	protein_coding	8.5748	3.95469	5
ENSG00000172575	RASGRP1	protein_coding	8.57447	4.35061	5
ENSG00000172216	CEBPB	protein_coding	8.57126	4.91546	5
ENSG00000133742	CA1	protein_coding	8.56949	3.21558	5
ENSG00000161011	SQSTM1	protein_coding	8.56593	3.46678	5
ENSG00000101421	CHMP4B	protein_coding	8.56431	3.09363	5
ENSG00000125835	SNRPB	protein_coding	8.55798	3.74897	5
ENSG00000164916	FOXK1	protein_coding	8.55399	4.56969	5
ENSG00000198873	GRK5	protein_coding	8.55202	4.06227	5
ENSG00000175467	SART1	protein_coding	8.53959	4.47201	5
ENSG00000111786	SRSF9	protein_coding	8.52608	4.84676	5
ENSG00000072364	AFF4	protein_coding	8.52353	4.23629	5
ENSG00000197846	HIST1H2BF	protein_coding	8.51735	3.03116	5
ENSG00000120802	TMPO	protein_coding	8.51325	4.52088	5
ENSG00000170759	KIF5B	protein_coding	8.51315	4.63346	5
ENSG00000094916	CBX5	protein_coding	8.51294	4.66759	5
ENSG00000208036	MIR106B	miRNA	8.51219	6.83045	5
ENSG00000141510	TP53	protein_coding	8.5101	4.84788	5
ENSG00000113580	NR3C1	protein_coding	8.50593	4.16111	5
ENSG00000239713	APOBEC3G	protein_coding	8.50499	6.86107	5
ENSG00000074370	ATP2A3	protein_coding	8.49467	3.99489	5
ENSG00000133961	NUMB	protein_coding	8.48683	3.73467	5
ENSG00000134333	LDHA	protein_coding	8.479	3.6331	5
ENSG00000132155	RAF1	protein_coding	8.47718	2.90974	5
ENSG00000110514	MADD	protein_coding	8.47271	4.38845	5
ENSG00000126012	KDM5C	protein_coding	8.4716	2.3239	5
ENSG00000113141	IK	protein_coding	8.46801	4.85444	5
ENSG00000111530	CAND1	protein_coding	8.46364	4.85536	5
ENSG00000103381	CPPED1	protein_coding	8.46214	6.62327	5
ENSG00000092847	AGO1	protein_coding	8.46005	2.32392	5
ENSG00000165168	CYBB	protein_coding	8.45949	5.10824	5
ENSG00000184260	HIST2H2AC	protein_coding	8.43584	3.65588	5
ENSG00000196961	AP2A1	protein_coding	8.43146	3.96263	5
ENSG00000176986	SEC24C	protein_coding	8.42678	3.49721	5
ENSG00000119383	PPP2R4	protein_coding	8.42019	2.74877	5
ENSG00000204843	DCTN1	protein_coding	8.41544	2.51505	5
ENSG00000114738	MAPKAPK3	protein_coding	8.40882	3.71611	5
ENSG00000184014	DENND5A	protein_coding	8.40534	4.18337	5
ENSG00000141380	SS18	protein_coding	8.39404	8.4921	5
ENSG00000143393	PI4KB	protein_coding	8.38979	4.52302	5
ENSG00000111605	CPSF6	protein_coding	8.38832	6.89377	5
ENSG00000241553	ARPC4	protein_coding	8.37924	4.10479	5
ENSG00000131408	NR1H2	protein_coding	8.37913	3.69508	5
ENSG00000119318	RAD23B	protein_coding	8.36785	3.55913	5
ENSG00000139718	SETD1B	protein_coding	8.36578	4.47466	5
ENSG00000100385	IL2RB	protein_coding	8.36331	4.18826	5
ENSG00000135624	CCT7	protein_coding	8.35962	3.5732	5
ENSG00000162783	IER5	protein_coding	8.35908	6.0383	5
ENSG00000088930	XRN2	protein_coding	8.35902	3.34435	5
ENSG00000201470	RNY4P7	misc_RNA	8.34125	4.47661	5
ENSG00000163788	SNRK	protein_coding	8.32938	3.79975	5
ENSG00000073861	TBX21	protein_coding	8.32723	6.00359	5
ENSG00000163479	SSR2	protein_coding	8.32305	2.34966	5
ENSG00000029725	RABEP1	protein_coding	8.31584	5.01841	5
ENSG00000111669	TPI1	protein_coding	8.31411	4.25994	5
ENSG00000158417	EIF5B	protein_coding	8.31003	2.24852	5
ENSG00000183049	CAMK1D	protein_coding	8.30435	4.00179	5
ENSG00000100354	TNRC6B	protein_coding	8.30233	2.2793	5
ENSG00000115825	PRKD3	protein_coding	8.29737	2.01775	5
ENSG00000084733	RAB10	protein_coding	8.29187	1.40155	5
ENSG00000127314	RAP1B	protein_coding	8.29135	4.00288	5
ENSG00000147140	NONO	protein_coding	8.29085	4.42437	5
ENSG00000100227	POLDIP3	protein_coding	8.28516	4.8466	5
ENSG00000087206	UIMC1	protein_coding	8.27982	3.46711	5
ENSG00000124172	ATP5E	protein_coding	8.27544	5.11078	5
ENSG00000024048	UBR2	protein_coding	8.27451	5.84802	5
ENSG00000023445	BIRC3	protein_coding	8.27046	4.26367	5
ENSG00000197903	HIST1H2BK	protein_coding	8.26225	4.12366	5
ENSG00000198589	LRBA	protein_coding	8.25846	3.50785	5
ENSG00000112406	HECA	protein_coding	8.25624	4.97593	5
ENSG00000186470	BTN3A2	protein_coding	8.25424	4.61096	5
ENSG00000062650	WAPAL	protein_coding	8.24669	5.4516	5
ENSG00000224470	ATXN1L	protein_coding	8.23879	4.18621	5
ENSG00000205744	DENND1C	protein_coding	8.23317	4.70655	5
ENSG00000129003	VPS13C	protein_coding	8.2323	3.60451	5
ENSG00000184384	MAML2	protein_coding	8.23146	3.72792	5
ENSG00000199580	Y_RNA	misc_RNA	8.22871	3.20005	5
ENSG00000150907	FOXO1	protein_coding	8.22794	3.61762	5
ENSG00000048991	R3HDM1	protein_coding	8.22096	5.64198	5
ENSG00000179295	PTPN11	protein_coding	8.21989	3.0962	5
ENSG00000142192	APP	protein_coding	8.21028	2.54347	5
ENSG00000075539	FRYL	protein_coding	8.20931	4.95013	5
ENSG00000129353	SLC44A2	protein_coding	8.20349	3.73962	5
ENSG00000207638	MIR99A	miRNA	8.20339	4.55128	5
ENSG00000138107	ACTR1A	protein_coding	8.19928	4.8545	5
ENSG00000078618	NRD1	protein_coding	8.19688	4.54917	5
ENSG00000196535	MYO18A	protein_coding	8.19268	2.20084	5
ENSG00000104824	HNRNPL	protein_coding	8.18665	5.75202	5
ENSG00000069974	RAB27A	protein_coding	8.18625	4.25454	5
ENSG00000134996	OSTF1	protein_coding	8.16657	5.18909	5
ENSG00000105397	TYK2	protein_coding	8.16178	3.29365	5
ENSG00000104517	UBR5	protein_coding	8.15961	3.22184	5
ENSG00000198478	SH3BGRL2	protein_coding	8.15899	4.00888	5
ENSG00000143437	ARNT	protein_coding	8.1466	3.14785	5
ENSG00000124693	HIST1H3B	protein_coding	8.14623	4.43264	5
ENSG00000106263	EIF3B	protein_coding	8.13732	1.85828	5
ENSG00000060491	OGFR	protein_coding	8.13521	6.84668	5
ENSG00000137642	SORL1	protein_coding	8.12077	5.00684	5
ENSG00000175582	RAB6A	protein_coding	8.12051	3.49842	5
ENSG00000165424	ZCCHC24	protein_coding	8.1201	4.62426	5
ENSG00000105640	RPL18A	protein_coding	8.10981	4.27132	5
ENSG00000125651	GTF2F1	protein_coding	8.10206	6.29596	5
ENSG00000069667	RORA	protein_coding	8.10119	2.61956	5
ENSG00000107929	LARP4B	protein_coding	8.09885	3.162	5
ENSG00000168310	IRF2	protein_coding	8.09737	1.16035	5
ENSG00000102096	PIM2	protein_coding	8.09389	2.96669	5
ENSG00000234741	GAS5	processed_transcript	8.09366	4.02024	5
ENSG00000100403	ZC3H7B	protein_coding	8.08641	2.73032	5
ENSG00000118900	UBN1	protein_coding	8.08428	3.02612	5
ENSG00000118640	VAMP8	protein_coding	8.07975	3.12542	5
ENSG00000108061	SHOC2	protein_coding	8.07389	1.74977	5
ENSG00000090372	STRN4	protein_coding	8.06668	5.39095	5
ENSG00000159069	FBXW5	protein_coding	8.06043	4.67729	5
ENSG00000123505	AMD1	protein_coding	8.05815	1.46558	5
ENSG00000110031	LPXN	protein_coding	8.04978	2.97131	5
ENSG00000113328	CCNG1	protein_coding	8.04851	4.49131	5
ENSG00000143390	RFX5	protein_coding	8.03339	3.94719	5
ENSG00000111335	OAS2	protein_coding	8.02212	4.12291	5
ENSG00000047365	ARAP2	protein_coding	8.02093	2.41395	5
ENSG00000171988	JMJD1C	protein_coding	8.01279	2.37587	5
ENSG00000159335	PTMS	protein_coding	8.01208	2.41359	5
ENSG00000165732	DDX21	protein_coding	8.00699	2.74836	5
ENSG00000138757	G3BP2	protein_coding	8.00685	5.20221	5
ENSG00000169756	LIMS1	protein_coding	8.00466	4.40047	5
ENSG00000166747	AP1G1	protein_coding	7.99727	3.48153	5
ENSG00000134107	BHLHE40	protein_coding	7.99294	4.62695	5
ENSG00000241529	RN7SL767P	misc_RNA	7.99257	3.44238	5
ENSG00000164970	FAM219A	protein_coding	7.98181	4.8207	5
ENSG00000205413	SAMD9	protein_coding	7.975	4.2525	5
ENSG00000013374	NUB1	protein_coding	7.971	4.40097	5
ENSG00000113712	CSNK1A1	protein_coding	7.9672	5.89039	5
ENSG00000162613	FUBP1	protein_coding	7.94722	4.84575	5
ENSG00000166326	TRIM44	protein_coding	7.93943	4.65959	5
ENSG00000139990	DCAF5	protein_coding	7.93641	4.88711	5
ENSG00000114316	USP4	protein_coding	7.92377	3.56712	5
ENSG00000198265	HELZ	protein_coding	7.92334	5.56516	5
ENSG00000034713	GABARAPL2	protein_coding	7.92189	3.608	5
ENSG00000222733	RNY4P29	misc_RNA	7.91628	3.65469	5
ENSG00000198959	TGM2	protein_coding	7.91563	2.92079	5
ENSG00000139644	TMBIM6	protein_coding	7.91352	3.29237	5
ENSG00000135363	LMO2	protein_coding	7.9128	2.23166	5
ENSG00000104518	GSDMD	protein_coding	7.91114	3.57793	5
ENSG00000165458	INPPL1	protein_coding	7.91077	1.45237	5
ENSG00000196628	TCF4	protein_coding	7.89957	3.97693	5
ENSG00000106682	EIF4H	protein_coding	7.89236	2.84434	5
ENSG00000157978	LDLRAP1	protein_coding	7.88719	4.0566	5
ENSG00000168159	RNF187	protein_coding	7.87275	3.8952	5
ENSG00000167232	ZNF91	protein_coding	7.87131	2.93801	5
ENSG00000066117	SMARCD1	protein_coding	7.87088	4.90304	5
ENSG00000018408	WWTR1	protein_coding	7.86525	2.55213	5
ENSG00000127920	GNG11	protein_coding	7.85676	3.64102	5
ENSG00000158869	FCER1G	protein_coding	7.85616	5.97256	5
ENSG00000100243	CYB5R3	protein_coding	7.85303	4.70054	5
ENSG00000151883	PARP8	protein_coding	7.85261	3.94288	5
ENSG00000111276	CDKN1B	protein_coding	7.84833	4.47203	5
ENSG00000138449	SLC40A1	protein_coding	7.83733	1.89392	5
ENSG00000129355	CDKN2D	protein_coding	7.8359	2.86695	5
ENSG00000007237	GAS7	protein_coding	7.82045	2.11927	5
ENSG00000136754	ABI1	protein_coding	7.818	3.49115	5
ENSG00000161405	IKZF3	protein_coding	7.81782	1.16326	5
ENSG00000196419	XRCC6	protein_coding	7.81655	3.47146	5
ENSG00000157873	TNFRSF14	protein_coding	7.81632	4.75776	5
ENSG00000149136	SSRP1	protein_coding	7.81621	7.20068	5
ENSG00000108256	NUFIP2	protein_coding	7.8157	5.62985	5
ENSG00000147604	RPL7	protein_coding	7.81545	1.91414	5
ENSG00000160271	RALGDS	protein_coding	7.80954	3.43681	5
ENSG00000103496	STX4	protein_coding	7.80869	6.44539	5
ENSG00000161791	FMNL3	protein_coding	7.80479	3.55024	5
ENSG00000114062	UBE3A	protein_coding	7.80248	3.19118	5
ENSG00000134046	MBD2	protein_coding	7.79849	3.91726	5
ENSG00000160218	TRAPPC10	protein_coding	7.79192	4.18766	5
ENSG00000101335	MYL9	protein_coding	7.7878	8.43685	5
ENSG00000156030	ELMSAN1	protein_coding	7.78012	6.32871	5
ENSG00000102882	MAPK3	protein_coding	7.77936	5.53147	5
ENSG00000142208	AKT1	protein_coding	7.77392	2.74853	5
ENSG00000143669	LYST	protein_coding	7.75624	5.21458	5
ENSG00000188186	LAMTOR4	protein_coding	7.756	2.60339	5
ENSG00000148337	CIZ1	protein_coding	7.75538	2.38636	5
ENSG00000162402	USP24	protein_coding	7.75482	3.55865	5
ENSG00000068878	PSME4	protein_coding	7.75163	2.72346	5
ENSG00000120948	TARDBP	protein_coding	7.74803	5.19003	5
ENSG00000203747	FCGR3A	protein_coding	7.74314	3.97362	5
ENSG00000152520	PAN3	protein_coding	7.73698	2.70314	5
ENSG00000172794	RAB37	protein_coding	7.73562	3.61665	5
ENSG00000079459	FDFT1	protein_coding	7.73333	3.06708	5
ENSG00000132670	PTPRA	protein_coding	7.72773	2.45313	5
ENSG00000197471	SPN	protein_coding	7.72488	3.08982	5
ENSG00000133275	CSNK1G2	protein_coding	7.71364	1.89126	5
ENSG00000135090	TAOK3	protein_coding	7.7119	4.86177	5
ENSG00000170248	PDCD6IP	protein_coding	7.71046	3.59432	5
ENSG00000143851	PTPN7	protein_coding	7.70703	2.62185	5
ENSG00000173517	PEAK1	protein_coding	7.70406	5.32733	5
ENSG00000188987	HIST1H4D	protein_coding	7.70298	1.87956	5
ENSG00000144791	LIMD1	protein_coding	7.68164	6.13	5
ENSG00000089154	GCN1L1	protein_coding	7.67956	3.21783	5
ENSG00000200521	Y_RNA	misc_RNA	7.67865	2.77828	5
ENSG00000122786	CALD1	protein_coding	7.67849	2.76064	5
ENSG00000101182	PSMA7	protein_coding	7.67715	2.66606	5
ENSG00000059728	MXD1	protein_coding	7.66598	4.75403	5
ENSG00000120708	TGFBI	protein_coding	7.66237	5.02719	5
ENSG00000118482	PHF3	protein_coding	7.66199	4.2119	5
ENSG00000156273	BACH1	protein_coding	7.66076	3.85949	5
ENSG00000197249	SERPINA1	protein_coding	7.65693	1.27198	5
ENSG00000140319	SRP14	protein_coding	7.65296	4.65994	5
ENSG00000092148	HECTD1	protein_coding	7.65001	2.83456	5
ENSG00000167005	NUDT21	protein_coding	7.64484	3.49982	5
ENSG00000153201	RANBP2	protein_coding	7.64065	2.5553	5
ENSG00000168067	MAP4K2	protein_coding	7.63875	1.19097	5
ENSG00000157500	APPL1	protein_coding	7.63117	4.35709	5
ENSG00000163513	TGFBR2	protein_coding	7.62623	1.69475	5
ENSG00000126464	PRR12	protein_coding	7.62377	3.08707	5
ENSG00000044115	CTNNA1	protein_coding	7.62286	3.68991	5
ENSG00000100941	PNN	protein_coding	7.62162	4.08302	5
ENSG00000104805	NUCB1	protein_coding	7.61199	5.05389	5
ENSG00000244509	APOBEC3C	protein_coding	7.60721	3.25431	5
ENSG00000120727	PAIP2	protein_coding	7.60511	2.42405	5
ENSG00000152795	HNRNPDL	protein_coding	7.60443	4.87098	5
ENSG00000163320	CGGBP1	protein_coding	7.60303	4.92518	5
ENSG00000104067	TJP1	protein_coding	7.60205	1.61751	5
ENSG00000160633	SAFB	protein_coding	7.58801	2.11366	5
ENSG00000101849	TBL1X	protein_coding	7.57418	2.56221	5
ENSG00000160201	U2AF1	protein_coding	7.56302	3.57552	5
ENSG00000100664	EIF5	protein_coding	7.55972	4.30734	5
ENSG00000076513	ANKRD13A	protein_coding	7.55875	4.20314	5
ENSG00000133321	RARRES3	protein_coding	7.55714	2.85022	5
ENSG00000107862	GBF1	protein_coding	7.55622	3.08385	5
ENSG00000182446	NPLOC4	protein_coding	7.54989	3.36486	5
ENSG00000135842	FAM129A	protein_coding	7.54941	2.33057	5
ENSG00000168329	CX3CR1	protein_coding	7.5473	4.53512	5
ENSG00000173039	RELA	protein_coding	7.54251	2.06154	5
ENSG00000166197	NOLC1	protein_coding	7.54187	2.49858	5
ENSG00000107223	EDF1	protein_coding	7.53871	2.65846	5
ENSG00000062485	CS	protein_coding	7.52695	1.60703	5
ENSG00000117592	PRDX6	protein_coding	7.5227	1.45022	5
ENSG00000078142	PIK3C3	protein_coding	7.52159	2.99988	5
ENSG00000127616	SMARCA4	protein_coding	7.52063	2.35582	5
ENSG00000166135	HIF1AN	protein_coding	7.51841	3.27998	5
ENSG00000122034	GTF3A	protein_coding	7.51386	2.4096	5
ENSG00000133226	SRRM1	protein_coding	7.50703	2.50414	5
ENSG00000156587	UBE2L6	protein_coding	7.50331	1.88171	5
ENSG00000112078	KCTD20	protein_coding	7.50235	2.10659	5
ENSG00000126003	PLAGL2	protein_coding	7.49754	3.46846	5
ENSG00000105643	ARRDC2	protein_coding	7.49557	5.60665	5
ENSG00000165678	GHITM	protein_coding	7.4943	4.56459	5
ENSG00000165929	TC2N	protein_coding	7.49371	3.92935	5
ENSG00000131759	RARA	protein_coding	7.4899	4.94437	5
ENSG00000105514	RAB3D	protein_coding	7.47086	3.0724	5
ENSG00000175899	A2M	protein_coding	7.46809	3.21956	5
ENSG00000102178	UBL4A	protein_coding	7.46274	2.97794	5
ENSG00000132341	RAN	protein_coding	7.46105	5.4645	5
ENSG00000128908	INO80	protein_coding	7.46086	4.33937	5
ENSG00000198327	HIST1H4F	protein_coding	7.46077	4.06681	5
ENSG00000164111	ANXA5	protein_coding	7.45865	2.50123	5
ENSG00000140455	USP3	protein_coding	7.45568	5.27447	5
ENSG00000138964	PARVG	protein_coding	7.45366	3.46247	5
ENSG00000160789	LMNA	protein_coding	7.45207	2.84497	5
ENSG00000110324	IL10RA	protein_coding	7.44135	4.68812	5
ENSG00000150977	RILPL2	protein_coding	7.43374	4.17904	5
ENSG00000134882	UBAC2	protein_coding	7.42512	3.93597	5
ENSG00000203879	GDI1	protein_coding	7.42476	2.8222	5
ENSG00000135426	TESPA1	protein_coding	7.41978	3.51476	5
ENSG00000175155	YPEL2	protein_coding	7.41832	4.29752	5
ENSG00000168421	RHOH	protein_coding	7.41267	5.60262	5
ENSG00000166337	TAF10	protein_coding	7.41253	2.42034	5
ENSG00000091542	ALKBH5	protein_coding	7.4117	3.24766	5
ENSG00000103365	GGA2	protein_coding	7.41071	4.04418	5
ENSG00000100796	SMEK1	protein_coding	7.40493	3.82858	5
ENSG00000107829	FBXW4	protein_coding	7.4042	3.59801	5
ENSG00000093000	NUP50	protein_coding	7.40409	6.43146	5
ENSG00000158373	HIST1H2BD	protein_coding	7.39888	4.21257	5
ENSG00000198258	UBL5	protein_coding	7.39872	3.97299	5
ENSG00000143970	ASXL2	protein_coding	7.39545	3.51503	5
ENSG00000013016	EHD3	protein_coding	7.39252	2.27701	5
ENSG00000117362	APH1A	protein_coding	7.39075	3.23972	5
ENSG00000123933	MXD4	protein_coding	7.38822	2.93294	5
ENSG00000126561	STAT5A	protein_coding	7.38516	2.8481	5
ENSG00000174197	MGA	protein_coding	7.37969	3.00098	5
ENSG00000112062	MAPK14	protein_coding	7.37179	1.98743	5
ENSG00000086666	ZFAND6	protein_coding	7.36846	3.49511	5
ENSG00000178252	WDR6	protein_coding	7.36536	5.04555	5
ENSG00000023892	DEF6	protein_coding	7.36488	3.07736	5
ENSG00000128585	MKLN1	protein_coding	7.35753	3.01083	5
ENSG00000137312	FLOT1	protein_coding	7.35165	1.95818	5
ENSG00000140829	DHX38	protein_coding	7.34891	2.77301	5
ENSG00000101639	CEP192	protein_coding	7.34839	2.22328	5
ENSG00000120008	WDR11	protein_coding	7.34775	4.97124	5
ENSG00000165219	GAPVD1	protein_coding	7.34304	2.0978	5
ENSG00000177963	RIC8A	protein_coding	7.33694	3.99956	5
ENSG00000133056	PIK3C2B	protein_coding	7.3342	3.8368	5
ENSG00000136527	TRA2B	protein_coding	7.33298	3.43986	5
ENSG00000131196	NFATC1	protein_coding	7.32978	4.04385	5
ENSG00000127334	DYRK2	protein_coding	7.32795	3.025	5
ENSG00000174238	PITPNA	protein_coding	7.30967	3.07683	5
ENSG00000159377	PSMB4	protein_coding	7.30791	5.74064	5
ENSG00000090238	YPEL3	protein_coding	7.29976	3.33623	5
ENSG00000101126	ADNP	protein_coding	7.27481	3.38005	5
ENSG00000104267	CA2	protein_coding	7.26876	5.04829	5
ENSG00000110841	PPFIBP1	protein_coding	7.26564	3.59253	5
ENSG00000131653	TRAF7	protein_coding	7.2609	2.96922	5
ENSG00000131467	PSME3	protein_coding	7.25514	3.27425	5
ENSG00000146094	DOK3	protein_coding	7.24744	7.19851	5
ENSG00000121104	FAM117A	protein_coding	7.24543	6.64751	5
ENSG00000174243	DDX23	protein_coding	7.24131	2.62279	5
ENSG00000114626	ABTB1	protein_coding	7.23835	2.81652	5
ENSG00000160075	SSU72	protein_coding	7.23692	2.31627	5
ENSG00000073849	ST6GAL1	protein_coding	7.23513	2.52074	5
ENSG00000197872	FAM49A	protein_coding	7.23173	2.12479	5
ENSG00000126001	CEP250	protein_coding	7.22605	2.84275	5
ENSG00000101161	PRPF6	protein_coding	7.22441	2.76141	5
ENSG00000117450	PRDX1	protein_coding	7.22411	3.96759	5
ENSG00000107372	ZFAND5	protein_coding	7.22393	3.00153	5
ENSG00000185658	BRWD1	protein_coding	7.2123	4.32533	5
ENSG00000198625	MDM4	protein_coding	7.20753	3.9353	5
ENSG00000078747	ITCH	protein_coding	7.20687	2.00855	5
ENSG00000106785	TRIM14	protein_coding	7.19723	3.0548	5
ENSG00000100060	MFNG	protein_coding	7.19046	4.7947	5
ENSG00000114331	ACAP2	protein_coding	7.19001	2.42941	5
ENSG00000119638	NEK9	protein_coding	7.18964	5.9284	5
ENSG00000066777	ARFGEF1	protein_coding	7.18876	1.95752	5
ENSG00000171206	TRIM8	protein_coding	7.18811	5.30353	5
ENSG00000182872	RBM10	protein_coding	7.18803	2.58925	5
ENSG00000120438	TCP1	protein_coding	7.16641	4.3787	5
ENSG00000153561	RMND5A	protein_coding	7.16566	2.86513	5
ENSG00000099817	POLR2E	protein_coding	7.16276	3.99454	5
ENSG00000166927	MS4A7	protein_coding	7.1571	5.37758	4
ENSG00000167986	DDB1	protein_coding	7.15391	1.37241	5
ENSG00000137841	PLCB2	protein_coding	7.1458	8.2551	5
ENSG00000182670	TTC3	protein_coding	7.14242	2.18601	5
ENSG00000061273	HDAC7	protein_coding	7.14127	3.71632	5
ENSG00000225733	FGD5-AS1	antisense	7.13956	2.95225	5
ENSG00000221676	RNU6ATAC	snRNA	7.12579	3.0863	5
ENSG00000124193	SRSF6	protein_coding	7.12532	4.81899	5
ENSG00000102699	PARP4	protein_coding	7.12486	1.50056	5
ENSG00000154473	BUB3	protein_coding	7.1232	4.18461	5
ENSG00000078687	TNRC6C	protein_coding	7.11001	2.67437	5
ENSG00000244462	RBM12	protein_coding	7.10896	5.45685	5
ENSG00000171490	RSL1D1	protein_coding	7.10127	3.51615	5
ENSG00000154451	GBP5	protein_coding	7.09735	6.30917	5
ENSG00000081377	CDC14B	protein_coding	7.09164	4.37718	5
ENSG00000167258	CDK12	protein_coding	7.08519	3.00519	5
ENSG00000074755	ZZEF1	protein_coding	7.07706	3.04808	5
ENSG00000164329	PAPD4	protein_coding	7.06511	5.98825	5
ENSG00000100991	TRPC4AP	protein_coding	7.06374	5.72255	5
ENSG00000145703	IQGAP2	protein_coding	7.0593	2.83101	5
ENSG00000102893	PHKB	protein_coding	7.0552	2.56938	5
ENSG00000204569	PPP1R10	protein_coding	7.05153	7.15111	5
ENSG00000214078	CPNE1	protein_coding	7.04589	4.21841	5
ENSG00000162722	TRIM58	protein_coding	7.04357	4.00504	5
ENSG00000071051	NCK2	protein_coding	7.03934	3.45817	5
ENSG00000205356	TECPR1	protein_coding	7.0317	4.77654	5
ENSG00000173230	GOLGB1	protein_coding	7.03131	4.02059	5
ENSG00000172775	FAM192A	protein_coding	7.01995	2.67184	5
ENSG00000196642	RABL6	protein_coding	7.01205	1.44745	5
ENSG00000154783	FGD5	protein_coding	7.01049	2.75719	5
ENSG00000101191	DIDO1	protein_coding	7.00692	4.56792	5
ENSG00000175727	MLXIP	protein_coding	7.00223	1.79439	5
ENSG00000210077	MT-TV	Mt_tRNA	6.99805	11.5381	4
ENSG00000144468	RHBDD1	protein_coding	6.99771	1.23416	5
ENSG00000100568	VTI1B	protein_coding	6.99739	5.04046	5
ENSG00000198752	CDC42BPB	protein_coding	6.996	1.0339	5
ENSG00000071242	RPS6KA2	protein_coding	6.99576	3.76683	5
ENSG00000136717	BIN1	protein_coding	6.99456	1.38524	5
ENSG00000105339	DENND3	protein_coding	6.99062	2.93412	5
ENSG00000130749	ZC3H4	protein_coding	6.98954	3.93943	5
ENSG00000062194	GPBP1	protein_coding	6.98369	2.10733	5
ENSG00000196954	CASP4	protein_coding	6.97981	3.76573	5
ENSG00000143401	ANP32E	protein_coding	6.9723	2.31461	5
ENSG00000100644	HIF1A	protein_coding	6.97029	1.68699	5
ENSG00000254838	GVINP1	pseudogene	6.95938	3.81808	5
ENSG00000179918	SEPHS2	protein_coding	6.95806	4.30269	5
ENSG00000083223	ZCCHC6	protein_coding	6.93621	3.76334	5
ENSG00000108604	SMARCD2	protein_coding	6.93576	4.72841	5
ENSG00000125743	SNRPD2	protein_coding	6.93406	4.25145	5
ENSG00000163635	ATXN7	protein_coding	6.93005	2.54471	5
ENSG00000066027	PPP2R5A	protein_coding	6.9269	2.71404	5
ENSG00000166946	CCNDBP1	protein_coding	6.92675	2.97869	5
ENSG00000114982	KANSL3	protein_coding	6.92189	1.78947	5
ENSG00000068308	OTUD5	protein_coding	6.92064	3.90691	5
ENSG00000179195	ZNF664	protein_coding	6.91276	2.9798	5
ENSG00000104897	SF3A2	protein_coding	6.91065	4.026	5
ENSG00000025800	KPNA6	protein_coding	6.90075	3.55901	5
ENSG00000082805	ERC1	protein_coding	6.89994	3.58192	5
ENSG00000085224	ATRX	protein_coding	6.89762	1.32592	5
ENSG00000135837	CEP350	protein_coding	6.89497	2.57805	5
ENSG00000109118	PHF12	protein_coding	6.88918	3.07038	5
ENSG00000103275	UBE2I	protein_coding	6.88606	3.93193	5
ENSG00000119707	RBM25	protein_coding	6.88083	4.58269	5
ENSG00000097033	SH3GLB1	protein_coding	6.87666	5.06972	5
ENSG00000204257	HLA-DMA	protein_coding	6.86913	3.27329	5
ENSG00000200087	SNORA73B	snoRNA	6.86816	2.27805	5
ENSG00000008513	ST3GAL1	protein_coding	6.86528	3.55376	5
ENSG00000160714	UBE2Q1	protein_coding	6.8592	2.16529	5
ENSG00000111676	ATN1	protein_coding	6.84897	4.01489	5
ENSG00000155849	ELMO1	protein_coding	6.83952	1.11483	5
ENSG00000179344	HLA-DQB1	protein_coding	6.83888	3.63145	5
ENSG00000107521	HPS1	protein_coding	6.83691	3.097	5
ENSG00000038382	TRIO	protein_coding	6.83239	4.83683	5
ENSG00000172175	MALT1	protein_coding	6.83001	3.63536	5
ENSG00000168439	STIP1	protein_coding	6.82624	6.25664	5
ENSG00000207024	Y_RNA	misc_RNA	6.8257	1.17258	5
ENSG00000188976	NOC2L	protein_coding	6.81974	3.38795	5
ENSG00000085733	CTTN	protein_coding	6.81655	4.07288	5
ENSG00000100335	SMCR7L	protein_coding	6.80564	4.82143	5
ENSG00000116288	PARK7	protein_coding	6.80062	2.40696	5
ENSG00000106829	TLE4	protein_coding	6.79974	2.88185	5
ENSG00000112343	TRIM38	protein_coding	6.79946	2.9618	5
ENSG00000124181	PLCG1	protein_coding	6.79576	4.9271	5
ENSG00000008130	NADK	protein_coding	6.79508	1.81967	5
ENSG00000134318	ROCK2	protein_coding	6.79362	2.93063	5
ENSG00000198815	FOXJ3	protein_coding	6.79152	2.42175	5
ENSG00000175166	PSMD2	protein_coding	6.79133	4.02264	5
ENSG00000071564	TCF3	protein_coding	6.7911	1.97775	5
ENSG00000105968	H2AFV	protein_coding	6.78888	3.3003	5
ENSG00000114439	BBX	protein_coding	6.78721	3.49428	5
ENSG00000090061	CCNK	protein_coding	6.78491	2.63239	5
ENSG00000188404	SELL	protein_coding	6.78138	3.851	5
ENSG00000143119	CD53	protein_coding	6.7778	2.76051	5
ENSG00000136448	NMT1	protein_coding	6.77365	0.642071	5
ENSG00000103495	MAZ	protein_coding	6.75817	2.59633	5
ENSG00000140750	ARHGAP17	protein_coding	6.74916	2.13744	5
ENSG00000182572	HIST1H3I	protein_coding	6.74834	3.86074	5
ENSG00000040933	INPP4A	protein_coding	6.74825	2.90983	5
ENSG00000119231	SENP5	protein_coding	6.74544	7.06428	5
ENSG00000114416	FXR1	protein_coding	6.74527	2.10415	5
ENSG00000183354	KIAA2026	protein_coding	6.73683	2.98096	5
ENSG00000198373	WWP2	protein_coding	6.73523	2.95182	5
ENSG00000161013	MGAT4B	protein_coding	6.73083	3.67828	5
ENSG00000124198	ARFGEF2	protein_coding	6.72444	2.26403	5
ENSG00000182179	UBA7	protein_coding	6.72414	2.40729	5
ENSG00000171475	WIPF2	protein_coding	6.72068	2.00963	5
ENSG00000185236	RAB11B	protein_coding	6.72046	3.58133	5
ENSG00000177119	ANO6	protein_coding	6.71937	4.45426	5
ENSG00000133816	MICAL2	protein_coding	6.7187	1.87765	5
ENSG00000115652	UXS1	protein_coding	6.71786	4.03944	5
ENSG00000149182	ARFGAP2	protein_coding	6.715	3.51164	5
ENSG00000213079	SCAF8	protein_coding	6.71195	1.97172	5
ENSG00000147416	ATP6V1B2	protein_coding	6.71082	3.23226	5
ENSG00000239180	Y_RNA	misc_RNA	6.70991	2.20875	5
ENSG00000155903	RASA2	protein_coding	6.70919	2.79221	5
ENSG00000237973	hsa-mir-6723	pseudogene	6.70774	8.55518	3
ENSG00000113300	CNOT6	protein_coding	6.70526	3.91534	5
ENSG00000163171	CDC42EP3	protein_coding	6.70393	3.23525	5
ENSG00000134242	PTPN22	protein_coding	6.70299	2.57231	5
ENSG00000180667	YOD1	protein_coding	6.70256	4.28881	5
ENSG00000135316	SYNCRIP	protein_coding	6.69509	0.785055	5
ENSG00000113657	DPYSL3	protein_coding	6.69315	2.77238	5
ENSG00000172939	OXSR1	protein_coding	6.69296	3.7005	5
ENSG00000167208	SNX20	protein_coding	6.69222	3.6719	5
ENSG00000150093	ITGB1	protein_coding	6.69136	2.18066	5
ENSG00000207966	MIR29C	NA	6.68664	3.7156	5
ENSG00000005249	PRKAR2B	protein_coding	6.68273	6.09542	5
ENSG00000212325	Y_RNA	misc_RNA	6.66774	2.17932	5
ENSG00000112297	AIM1	protein_coding	6.66564	1.9366	5
ENSG00000175895	PLEKHF2	protein_coding	6.66115	5.40846	5
ENSG00000166848	TERF2IP	protein_coding	6.66081	3.19476	5
ENSG00000147162	OGT	protein_coding	6.65959	4.27131	5
ENSG00000196735	HLA-DQA1	protein_coding	6.65944	3.08368	5
ENSG00000136997	MYC	protein_coding	6.65857	3.67559	5
ENSG00000130816	DNMT1	protein_coding	6.65099	1.7551	5
ENSG00000164096	C4orf3	protein_coding	6.64662	3.82381	5
ENSG00000155827	RNF20	protein_coding	6.64246	4.76525	5
ENSG00000201818	RNY4P17	misc_RNA	6.63502	3.83312	5
ENSG00000161642	ZNF385A	protein_coding	6.63004	2.46054	5
ENSG00000060339	CCAR1	protein_coding	6.62859	3.14201	5
ENSG00000132359	RAP1GAP2	protein_coding	6.62804	1.76807	5
ENSG00000105851	PIK3CG	protein_coding	6.62497	1.33849	5
ENSG00000225972	MTND1P23	pseudogene	6.62475	9.75989	4
ENSG00000185885	IFITM1	protein_coding	6.62406	3.21921	5
ENSG00000108960	MMD	protein_coding	6.62251	3.12012	5
ENSG00000110777	POU2AF1	protein_coding	6.61845	3.71661	5
ENSG00000176095	IP6K1	protein_coding	6.60185	5.03657	5
ENSG00000143409	FAM63A	protein_coding	6.59848	3.90882	4
ENSG00000051523	CYBA	protein_coding	6.59208	4.89433	5
ENSG00000189060	H1F0	protein_coding	6.58644	3.00708	5
ENSG00000115085	ZAP70	protein_coding	6.58622	2.61851	5
ENSG00000183495	EP400	protein_coding	6.58562	2.88585	5
ENSG00000012660	ELOVL5	protein_coding	6.56754	2.93977	5
ENSG00000196305	IARS	protein_coding	6.5614	4.92636	5
ENSG00000165288	BRWD3	protein_coding	6.55426	1.75969	5
ENSG00000135829	DHX9	protein_coding	6.55322	4.17729	5
ENSG00000198677	TTC37	protein_coding	6.54899	5.67173	5
ENSG00000074416	MGLL	protein_coding	6.54798	2.24118	5
ENSG00000140526	ABHD2	protein_coding	6.54715	2.27677	5
ENSG00000031698	SARS	protein_coding	6.54481	5.25353	5
ENSG00000109381	ELF2	protein_coding	6.54191	5.18442	5
ENSG00000070770	CSNK2A2	protein_coding	6.54021	1.74192	5
ENSG00000174485	DENND4A	protein_coding	6.53299	2.66767	5
ENSG00000127663	KDM4B	protein_coding	6.52807	5.53559	5
ENSG00000104687	GSR	protein_coding	6.52598	4.33395	5
ENSG00000113558	SKP1	protein_coding	6.52572	2.5822	5
ENSG00000169504	CLIC4	protein_coding	6.52413	3.68415	5
ENSG00000135486	HNRNPA1	protein_coding	6.52366	3.6871	5
ENSG00000135365	PHF21A	protein_coding	6.52042	1.64844	5
ENSG00000010017	RANBP9	protein_coding	6.51654	3.10473	5
ENSG00000109685	WHSC1	protein_coding	6.51274	3.79672	5
ENSG00000076924	XAB2	protein_coding	6.48829	3.62194	5
ENSG00000200537	RNY4P6	misc_RNA	6.48761	2.81812	5
ENSG00000137776	SLTM	protein_coding	6.48738	0.572147	5
ENSG00000253719	ATXN7L3B	protein_coding	6.48231	1.03185	5
ENSG00000142168	SOD1	protein_coding	6.48157	3.84448	5
ENSG00000136436	CALCOCO2	protein_coding	6.46777	2.89807	5
ENSG00000117280	RAB7L1	protein_coding	6.46754	3.35876	5
ENSG00000178719	GRINA	protein_coding	6.46562	6.80898	5
ENSG00000135709	KIAA0513	protein_coding	6.46209	3.23405	5
ENSG00000162852	CNST	protein_coding	6.45227	3.6289	5
ENSG00000131374	TBC1D5	protein_coding	6.45058	3.19093	5
ENSG00000110711	AIP	protein_coding	6.43932	6.50273	5
ENSG00000105186	ANKRD27	protein_coding	6.43828	4.37414	5
ENSG00000181163	NPM1	protein_coding	6.43634	3.54553	5
ENSG00000010671	BTK	protein_coding	6.42974	1.84654	5
ENSG00000100077	ADRBK2	protein_coding	6.4285	3.49039	5
ENSG00000109436	TBC1D9	protein_coding	6.42817	5.14324	5
ENSG00000116191	RALGPS2	protein_coding	6.4272	2.96884	5
ENSG00000108883	EFTUD2	protein_coding	6.42677	3.85299	5
ENSG00000113732	ATP6V0E1	protein_coding	6.414	1.61741	5
ENSG00000121067	SPOP	protein_coding	6.40949	5.2386	4
ENSG00000111077	TENC1	protein_coding	6.40697	2.85848	5
ENSG00000180957	PITPNB	protein_coding	6.40321	3.93511	5
ENSG00000141556	TBCD	protein_coding	6.40159	3.61844	5
ENSG00000075711	DLG1	protein_coding	6.40031	3.55451	5
ENSG00000160991	ORAI2	protein_coding	6.39945	2.72427	5
ENSG00000106683	LIMK1	protein_coding	6.39439	2.83111	5
ENSG00000112658	SRF	protein_coding	6.38024	2.32884	5
ENSG00000149308	NPAT	protein_coding	6.37641	3.49285	5
ENSG00000177311	ZBTB38	protein_coding	6.37537	3.3887	5
ENSG00000204590	GNL1	protein_coding	6.36843	4.56357	5
ENSG00000004534	RBM6	protein_coding	6.36574	3.93873	5
ENSG00000179837	RBM15B	protein_coding	6.36356	2.97988	5
ENSG00000114423	CBLB	protein_coding	6.36229	3.89611	5
ENSG00000116786	PLEKHM2	protein_coding	6.36177	1.93823	5
ENSG00000084112	SSH1	protein_coding	6.35637	2.50823	5
ENSG00000171467	ZNF318	protein_coding	6.35406	3.67356	5
ENSG00000201426	Y_RNA	misc_RNA	6.34827	5.57478	5
ENSG00000138246	DNAJC13	protein_coding	6.33775	3.9956	5
ENSG00000178035	IMPDH2	protein_coding	6.33717	2.85831	5
ENSG00000078403	MLLT10	protein_coding	6.33378	4.52174	5
ENSG00000169871	TRIM56	protein_coding	6.33369	5.98673	5
ENSG00000113851	CRBN	protein_coding	6.3323	2.90408	5
ENSG00000113648	H2AFY	protein_coding	6.31717	1.22251	5
ENSG00000110697	PITPNM1	protein_coding	6.31677	1.63303	5
ENSG00000116221	MRPL37	protein_coding	6.31214	3.37111	5
ENSG00000138835	RGS3	protein_coding	6.30983	2.3166	5
ENSG00000124226	RNF114	protein_coding	6.30527	2.28693	5
ENSG00000168175	MAPK1IP1L	protein_coding	6.30478	4.36511	5
ENSG00000154114	TBCEL	protein_coding	6.29518	3.85429	5
ENSG00000197724	PHF2	protein_coding	6.29419	2.57726	5
ENSG00000100982	PCIF1	protein_coding	6.29336	3.1987	5
ENSG00000165629	ATP5C1	protein_coding	6.29064	2.4421	5
ENSG00000103549	RNF40	protein_coding	6.28973	0.874263	5
ENSG00000124702	KLHDC3	protein_coding	6.28604	2.68944	5
ENSG00000166508	MCM7	protein_coding	6.28223	1.46769	5
ENSG00000132676	DAP3	protein_coding	6.28169	1.03028	5
ENSG00000166887	VPS39	protein_coding	6.28154	4.74543	5
ENSG00000119414	PPP6C	protein_coding	6.27538	3.17888	5
ENSG00000137478	FCHSD2	protein_coding	6.27284	2.66914	5
ENSG00000204103	MAFB	protein_coding	6.2705	2.41783	5
ENSG00000197323	TRIM33	protein_coding	6.26958	2.58451	5
ENSG00000198431	TXNRD1	protein_coding	6.26619	4.94608	5
ENSG00000105738	SIPA1L3	protein_coding	6.2644	2.85131	5
ENSG00000012124	CD22	protein_coding	6.26336	3.49938	5
ENSG00000156261	CCT8	protein_coding	6.26022	3.11847	5
ENSG00000111269	CREBL2	protein_coding	6.25027	2.41206	5
ENSG00000135362	PRR5L	protein_coding	6.24075	4.33996	5
ENSG00000136141	LRCH1	protein_coding	6.23767	3.34805	5
ENSG00000135334	AKIRIN2	protein_coding	6.23671	1.33708	5
ENSG00000140577	CRTC3	protein_coding	6.23626	3.69168	5
ENSG00000149269	PAK1	protein_coding	6.23117	3.70923	5
ENSG00000196367	TRRAP	protein_coding	6.23059	3.40301	5
ENSG00000131242	RAB11FIP4	protein_coding	6.22976	4.45559	5
ENSG00000204120	GIGYF2	protein_coding	6.22782	3.31839	5
ENSG00000126882	FAM78A	protein_coding	6.22419	3.39656	5
ENSG00000146463	ZMYM4	protein_coding	6.2118	1.36034	5
ENSG00000188895	MSL1	protein_coding	6.20663	4.28625	5
ENSG00000150637	CD226	protein_coding	6.1914	3.66467	4
ENSG00000169967	MAP3K2	protein_coding	6.18656	2.96589	5
ENSG00000213923	CSNK1E	protein_coding	6.18596	4.07794	5
ENSG00000132002	DNAJB1	protein_coding	6.18427	4.61928	5
ENSG00000100109	TFIP11	protein_coding	6.17467	3.04307	5
ENSG00000100097	LGALS1	protein_coding	6.16908	2.6427	5
ENSG00000107854	TNKS2	protein_coding	6.16851	4.16268	5
ENSG00000148229	POLE3	protein_coding	6.1653	4.20002	5
ENSG00000170571	EMB	protein_coding	6.16353	2.41343	5
ENSG00000132824	SERINC3	protein_coding	6.16161	1.3234	5
ENSG00000171115	GIMAP8	protein_coding	6.15608	2.34348	5
ENSG00000136021	SCYL2	protein_coding	6.15235	2.01683	5
ENSG00000070190	DAPP1	protein_coding	6.1523	3.12868	5
ENSG00000160584	SIK3	protein_coding	6.14968	2.07052	5
ENSG00000179218	CALR	protein_coding	6.14572	2.00062	5
ENSG00000112419	PHACTR2	protein_coding	6.14266	2.95777	5
ENSG00000137309	HMGA1	protein_coding	6.14024	3.17323	5
ENSG00000106266	SNX8	protein_coding	6.13868	3.01923	5
ENSG00000136205	TNS3	protein_coding	6.13835	2.28106	5
ENSG00000173660	UQCRH	protein_coding	6.1383	3.14638	5
ENSG00000204310	AGPAT1	protein_coding	6.13597	4.56611	5
ENSG00000186001	LRCH3	protein_coding	6.13345	0.834898	5
ENSG00000181827	RFX7	protein_coding	6.13183	1.77423	5
ENSG00000164754	RAD21	protein_coding	6.12509	3.93328	5
ENSG00000105325	FZR1	protein_coding	6.12323	2.88648	5
ENSG00000163399	ATP1A1	protein_coding	6.1208	3.47732	5
ENSG00000100220	RTCB	protein_coding	6.11918	4.82216	5
ENSG00000102531	FNDC3A	protein_coding	6.11901	2.47878	5
ENSG00000115419	GLS	protein_coding	6.11823	1.72199	5
ENSG00000100280	AP1B1	protein_coding	6.11189	1.09168	5
ENSG00000164062	APEH	protein_coding	6.1086	3.60896	5
ENSG00000108270	AATF	protein_coding	6.1084	3.17919	5
ENSG00000105176	URI1	protein_coding	6.10642	2.52476	5
ENSG00000075292	ZNF638	protein_coding	6.10181	2.45046	5
ENSG00000061938	TNK2	protein_coding	6.10078	4.56183	5
ENSG00000140931	CMTM3	protein_coding	6.09936	3.73574	5
ENSG00000068028	RASSF1	protein_coding	6.09915	2.80937	5
ENSG00000170144	HNRNPA3	protein_coding	6.08192	1.69616	5
ENSG00000167528	ZNF641	protein_coding	6.08189	5.65822	5
ENSG00000152127	MGAT5	protein_coding	6.07514	3.71579	5
ENSG00000054267	ARID4B	protein_coding	6.07163	3.78965	5
ENSG00000064932	SBNO2	protein_coding	6.07011	1.93975	5
ENSG00000198931	APRT	protein_coding	6.06727	3.66663	5
ENSG00000198648	STK39	protein_coding	6.06657	2.44376	5
ENSG00000147274	RBMX	protein_coding	6.06146	3.15418	5
ENSG00000148908	RGS10	protein_coding	6.06033	2.52811	5
ENSG00000113369	ARRDC3	protein_coding	6.05468	2.20571	5
ENSG00000125944	HNRNPR	protein_coding	6.05164	3.99829	5
ENSG00000182095	TNRC18	protein_coding	6.04909	3.64076	5
ENSG00000183255	PTTG1IP	protein_coding	6.04371	3.32422	5
ENSG00000079819	EPB41L2	protein_coding	6.04192	3.20524	5
ENSG00000200141	Y_RNA	misc_RNA	6.03696	2.57641	5
ENSG00000171791	BCL2	protein_coding	6.02946	2.13839	5
ENSG00000104903	LYL1	protein_coding	6.0263	3.53732	5
ENSG00000146830	GIGYF1	protein_coding	6.01857	2.54522	5
ENSG00000149499	EML3	protein_coding	6.01338	2.9115	5
ENSG00000165702	GFI1B	protein_coding	6.01193	5.9901	4
ENSG00000120137	PANK3	protein_coding	6.00197	3.12059	5
ENSG00000017797	RALBP1	protein_coding	6.00031	1.63776	5
ENSG00000153071	DAB2	protein_coding	5.99865	2.60515	5
ENSG00000146535	GNA12	protein_coding	5.9949	2.61815	5
ENSG00000124177	CHD6	protein_coding	5.98976	3.35457	5
ENSG00000099341	PSMD8	protein_coding	5.98961	3.51896	5
ENSG00000168906	MAT2A	protein_coding	5.9882	3.22428	5
ENSG00000101082	SLA2	protein_coding	5.98426	2.07184	5
ENSG00000197535	MYO5A	protein_coding	5.98312	1.95865	5
ENSG00000169567	HINT1	protein_coding	5.97703	4.44337	5
ENSG00000141084	RANBP10	protein_coding	5.96758	2.55497	5
ENSG00000134086	VHL	protein_coding	5.96716	2.38804	5
ENSG00000173511	VEGFB	protein_coding	5.96337	3.35553	5
ENSG00000148411	NACC2	protein_coding	5.96267	4.67557	5
ENSG00000089053	ANAPC5	protein_coding	5.95669	2.80681	5
ENSG00000186566	GPATCH8	protein_coding	5.95517	3.65627	5
ENSG00000036257	CUL3	protein_coding	5.95343	2.17629	5
ENSG00000066735	KIF26A	protein_coding	5.94835	2.78253	5
ENSG00000075884	ARHGAP15	protein_coding	5.94633	2.67466	5
ENSG00000185624	P4HB	protein_coding	5.94507	3.66038	5
ENSG00000058673	ZC3H11A	protein_coding	5.94004	2.06617	5
ENSG00000136238	RAC1	protein_coding	5.93132	2.22192	5
ENSG00000163125	RPRD2	protein_coding	5.92744	1.90428	5
ENSG00000077454	LRCH4	protein_coding	5.92632	3.83392	5
ENSG00000155313	USP25	protein_coding	5.92114	2.92284	5
ENSG00000141252	VPS53	protein_coding	5.91616	2.09513	5
ENSG00000112118	MCM3	protein_coding	5.91551	3.4083	5
ENSG00000106052	TAX1BP1	protein_coding	5.91402	3.5835	5
ENSG00000102241	HTATSF1	protein_coding	5.91168	4.51389	5
ENSG00000144895	EIF2A	protein_coding	5.90779	4.01472	5
ENSG00000110446	SLC15A3	protein_coding	5.90264	1.79771	5
ENSG00000140740	UQCRC2	protein_coding	5.89592	2.99864	5
ENSG00000104133	SPG11	protein_coding	5.89369	2.95846	5
ENSG00000103363	TCEB2	protein_coding	5.89099	2.48121	5
ENSG00000084093	REST	protein_coding	5.88903	3.02541	5
ENSG00000067596	DHX8	protein_coding	5.88048	2.86161	5
ENSG00000184432	COPB2	protein_coding	5.87965	5.13887	5
ENSG00000184743	ATL3	protein_coding	5.87887	1.3675	5
ENSG00000168137	SETD5	protein_coding	5.87824	2.59468	5
ENSG00000100441	KHNYN	protein_coding	5.87815	3.69916	5
ENSG00000066084	DIP2B	protein_coding	5.8751	3.32647	5
ENSG00000103415	HMOX2	protein_coding	5.87066	3.67175	5
ENSG00000198948	MFAP3L	protein_coding	5.87038	1.89747	5
ENSG00000126432	PRDX5	protein_coding	5.86981	1.88757	5
ENSG00000140521	POLG	protein_coding	5.86821	3.36973	5
ENSG00000086300	SNX10	protein_coding	5.86735	4.07888	5
ENSG00000108219	TSPAN14	protein_coding	5.86362	3.42403	5
ENSG00000167118	URM1	protein_coding	5.86021	5.77872	5
ENSG00000109452	INPP4B	protein_coding	5.85608	6.3665	4
ENSG00000100292	HMOX1	protein_coding	5.85406	4.14077	5
ENSG00000143420	ENSA	protein_coding	5.85313	4.2055	5
ENSG00000164151	KIAA0947	protein_coding	5.85287	3.26167	5
ENSG00000116580	GON4L	protein_coding	5.84614	2.62947	5
ENSG00000185262	UBALD2	protein_coding	5.84479	3.74705	5
ENSG00000102974	CTCF	protein_coding	5.84349	1.71745	5
ENSG00000110107	PRPF19	protein_coding	5.83661	1.29308	5
ENSG00000139436	GIT2	protein_coding	5.83507	1.84099	5
ENSG00000137161	CNPY3	protein_coding	5.83476	2.29848	5
ENSG00000135631	RAB11FIP5	protein_coding	5.83347	2.29206	5
ENSG00000186184	POLR1D	protein_coding	5.8242	2.46987	5
ENSG00000198730	CTR9	protein_coding	5.82385	2.9454	5
ENSG00000154310	TNIK	protein_coding	5.82321	1.49763	5
ENSG00000176542	KIAA2018	protein_coding	5.82065	2.30378	5
ENSG00000204420	C6orf25	protein_coding	5.81648	4.95529	4
ENSG00000090013	BLVRB	protein_coding	5.81635	3.74665	5
ENSG00000112146	FBXO9	protein_coding	5.81424	1.60161	5
ENSG00000206503	HLA-A	protein_coding	5.81363	3.449	5
ENSG00000101310	SEC23B	protein_coding	5.80851	3.32752	5
ENSG00000065413	ANKRD44	protein_coding	5.80615	3.69671	5
ENSG00000272325	NUDT3	protein_coding	5.80318	2.95029	5
ENSG00000258289	CHURC1	protein_coding	5.80067	6.33373	5
ENSG00000025293	PHF20	protein_coding	5.80062	1.79984	5
ENSG00000157557	ETS2	protein_coding	5.79338	3.68216	5
ENSG00000129473	BCL2L2	protein_coding	5.78872	2.04008	5
ENSG00000131165	CHMP1A	protein_coding	5.7858	3.84796	5
ENSG00000213024	NUP62	protein_coding	5.7807	3.04816	5
ENSG00000170542	SERPINB9	protein_coding	5.78046	4.0332	5
ENSG00000068323	TFE3	protein_coding	5.77318	1.76165	5
ENSG00000101158	NELFCD	protein_coding	5.77215	2.40432	5
ENSG00000100823	APEX1	protein_coding	5.77206	2.80678	5
ENSG00000163961	RNF168	protein_coding	5.76442	2.9732	5
ENSG00000132669	RIN2	protein_coding	5.75499	1.27281	5
ENSG00000130779	CLIP1	protein_coding	5.75123	1.70961	5
ENSG00000184634	MED12	protein_coding	5.74695	2.38935	5
ENSG00000198821	CD247	protein_coding	5.74524	3.87044	5
ENSG00000136826	KLF4	protein_coding	5.74309	3.89137	5
ENSG00000140718	FTO	protein_coding	5.74084	4.09291	5
ENSG00000154845	PPP4R1	protein_coding	5.73969	2.07113	5
ENSG00000100138	NHP2L1	protein_coding	5.73793	1.98531	5
ENSG00000158545	ZC3H18	protein_coding	5.73751	2.34014	5
ENSG00000047644	WWC3	protein_coding	5.73539	2.25307	5
ENSG00000120694	HSPH1	protein_coding	5.72064	2.93514	5
ENSG00000214753	HNRNPUL2	protein_coding	5.7189	2.69406	5
ENSG00000185122	HSF1	protein_coding	5.71284	5.17345	5
ENSG00000141644	MBD1	protein_coding	5.70861	4.51241	5
ENSG00000160211	G6PD	protein_coding	5.70302	2.48516	5
ENSG00000169896	ITGAM	protein_coding	5.70033	3.18776	5
ENSG00000152022	LIX1L	protein_coding	5.69916	3.35052	5
ENSG00000086061	DNAJA1	protein_coding	5.68895	4.08955	5
ENSG00000198974	MIR30E	miRNA	5.68724	2.53501	5
ENSG00000115762	PLEKHB2	protein_coding	5.68599	4.28468	5
ENSG00000126461	SCAF1	protein_coding	5.68427	1.32065	5
ENSG00000010244	ZNF207	protein_coding	5.68426	2.93255	5
ENSG00000106560	GIMAP2	protein_coding	5.68008	3.8124	5
ENSG00000108509	CAMTA2	protein_coding	5.67957	4.57252	5
ENSG00000108599	AKAP10	protein_coding	5.67482	2.13315	5
ENSG00000132388	UBE2G1	protein_coding	5.67205	2.7045	5
ENSG00000176390	CRLF3	protein_coding	5.66798	2.90252	5
ENSG00000100897	DCAF11	protein_coding	5.66733	2.10438	5
ENSG00000063601	MTMR1	protein_coding	5.66243	2.68658	5
ENSG00000266297	MIR744	miRNA	5.6612	5.57771	5
ENSG00000188906	LRRK2	protein_coding	5.65248	3.56343	5
ENSG00000162894	FAIM3	protein_coding	5.65123	1.757	5
ENSG00000141524	TMC6	protein_coding	5.64766	4.16717	5
ENSG00000106144	CASP2	protein_coding	5.64603	3.37811	5
ENSG00000134744	ZCCHC11	protein_coding	5.6447	4.38137	5
ENSG00000118564	FBXL5	protein_coding	5.64465	3.63438	5
ENSG00000198728	LDB1	protein_coding	5.63983	2.05977	5
ENSG00000168710	AHCYL1	protein_coding	5.63972	3.74317	5
ENSG00000138411	HECW2	protein_coding	5.63393	2.60933	5
ENSG00000158457	TSPAN33	protein_coding	5.63065	2.14237	5
ENSG00000099991	CABIN1	protein_coding	5.62861	1.95006	5
ENSG00000111229	ARPC3	protein_coding	5.62824	4.89154	5
ENSG00000134602	MST4	protein_coding	5.62695	2.86037	5
ENSG00000156787	TBC1D31	protein_coding	5.62469	3.14943	5
ENSG00000173542	MOB1B	protein_coding	5.62006	2.34431	5
ENSG00000162654	GBP4	protein_coding	5.61562	3.56822	5
ENSG00000168264	IRF2BP2	protein_coding	5.60472	1.89043	5
ENSG00000087191	PSMC5	protein_coding	5.60458	3.25017	5
ENSG00000079999	KEAP1	protein_coding	5.60123	3.57254	5
ENSG00000125826	RBCK1	protein_coding	5.59982	2.36771	5
ENSG00000197959	DNM3	protein_coding	5.59836	2.83338	5
ENSG00000175073	VCPIP1	protein_coding	5.59831	0.863472	5
ENSG00000201850	Y_RNA	misc_RNA	5.59171	1.60902	5
ENSG00000161533	ACOX1	protein_coding	5.58882	2.63934	5
ENSG00000179583	CIITA	protein_coding	5.58638	2.32371	5
ENSG00000168092	PAFAH1B2	protein_coding	5.5806	2.53995	5
ENSG00000184900	SUMO3	protein_coding	5.57769	2.45853	5
ENSG00000136929	HEMGN	protein_coding	5.57188	1.89131	5
ENSG00000184357	HIST1H1B	protein_coding	5.56403	3.25281	5
ENSG00000175130	MARCKSL1	protein_coding	5.56353	2.96617	5
ENSG00000204387	C6orf48	protein_coding	5.56099	5.3915	4
ENSG00000168961	LGALS9	protein_coding	5.55984	5.09856	5
ENSG00000137801	THBS1	protein_coding	5.55885	4.25518	4
ENSG00000078804	TP53INP2	protein_coding	5.55441	2.86388	5
ENSG00000108294	PSMB3	protein_coding	5.554	4.29523	5
ENSG00000100239	PPP6R2	protein_coding	5.55337	4.47952	5
ENSG00000101752	MIB1	protein_coding	5.553	3.26095	4
ENSG00000124635	HIST1H2BJ	protein_coding	5.54258	3.47116	5
ENSG00000100242	SUN2	protein_coding	5.5419	2.26994	5
ENSG00000038532	CLEC16A	protein_coding	5.53774	2.92994	5
ENSG00000009335	UBE3C	protein_coding	5.53651	1.818	5
ENSG00000078140	UBE2K	protein_coding	5.53589	1.31138	5
ENSG00000133243	BTBD2	protein_coding	5.53477	1.79942	5
ENSG00000229164	TRAC	TR_C_gene	5.53467	2.24096	5
ENSG00000160691	SHC1	protein_coding	5.53391	3.58543	4
ENSG00000160294	MCM3AP	protein_coding	5.53263	2.36122	5
ENSG00000198176	TFDP1	protein_coding	5.52806	4.66224	5
ENSG00000157538	DSCR3	protein_coding	5.52378	2.96801	5
ENSG00000100207	TCF20	protein_coding	5.51852	3.0381	5
ENSG00000124782	RREB1	protein_coding	5.51669	4.54685	5
ENSG00000205302	SNX2	protein_coding	5.51057	2.93223	5
ENSG00000089351	GRAMD1A	protein_coding	5.50256	2.12981	5
ENSG00000140262	TCF12	protein_coding	5.50084	1.19309	5
ENSG00000135655	USP15	protein_coding	5.50011	2.8581	5
ENSG00000114850	SSR3	protein_coding	5.49602	4.41741	5
ENSG00000196504	PRPF40A	protein_coding	5.4935	2.90629	5
ENSG00000152291	TGOLN2	protein_coding	5.48976	2.16424	5
ENSG00000174579	MSL2	protein_coding	5.4863	2.41734	5
ENSG00000146834	MEPCE	protein_coding	5.48627	2.6664	5
ENSG00000113013	HSPA9	protein_coding	5.48578	3.72532	5
ENSG00000149177	PTPRJ	protein_coding	5.48313	3.1544	5
ENSG00000104774	MAN2B1	protein_coding	5.47887	1.68748	5
ENSG00000185651	UBE2L3	protein_coding	5.47428	3.91231	5
ENSG00000170581	STAT2	protein_coding	5.45868	4.16426	5
ENSG00000123405	NFE2	protein_coding	5.45708	1.667	5
ENSG00000136930	PSMB7	protein_coding	5.45533	1.74402	5
ENSG00000130706	ADRM1	protein_coding	5.45461	1.99605	5
ENSG00000179456	ZBTB18	protein_coding	5.45134	1.72256	5
ENSG00000137752	CASP1	protein_coding	5.43594	4.18448	4
ENSG00000022277	RTFDC1	protein_coding	5.43222	2.37982	5
ENSG00000111331	OAS3	protein_coding	5.4291	4.33953	5
ENSG00000163602	RYBP	protein_coding	5.42141	1.51076	5
ENSG00000140022	STON2	protein_coding	5.41935	4.47167	5
ENSG00000148834	GSTO1	protein_coding	5.40892	2.95623	5
ENSG00000160221	C21orf33	protein_coding	5.40733	2.7062	5
ENSG00000198952	SMG5	protein_coding	5.40664	1.30622	5
ENSG00000133703	KRAS	protein_coding	5.40603	2.18611	5
ENSG00000131323	TRAF3	protein_coding	5.40469	2.85935	5
ENSG00000156026	MCU	protein_coding	5.40345	3.22406	4
ENSG00000143621	ILF2	protein_coding	5.40055	1.77375	5
ENSG00000119689	DLST	protein_coding	5.39979	3.3516	4
ENSG00000161021	MAML1	protein_coding	5.39883	1.90125	5
ENSG00000204371	EHMT2	protein_coding	5.39018	1.39186	5
ENSG00000198736	MSRB1	protein_coding	5.38958	2.32214	5
ENSG00000015676	NUDCD3	protein_coding	5.38803	2.16638	5
[truncated: 2,507 more rows]
