# Supplementary material for: A total transcriptome profiling method for plasma-derived extracellular vesicles: applications for liquid biopsies
Source: Sci Rep. 2017 Oct 31;7:14395. doi: 10.1038/s41598-017-14264-5 (PMC5663969; doi:10.1038/s41598-017-14264-5)
Supplement: Supplementary file 4 — Supplementary Table 3 [file 41598_2017_14264_MOESM4_ESM.xlsx]

## Sheet: circRNAs
# Chromosome	Start	End	Strand	Samples	Reads per sample	Total reads	Gene	Our name	circBase ID	Observations
chr13	33091993	33101669	-	C1,C13,C16,C3	4,2,4,3	13	N4BP2L2	MP_circ_000721	hsa_circ_0000471
chr17	80993642	81006661	-	C1	8	8	B3GNTL1	MP_circ_000310	hsa_circ_0000819	CircBase has different beginning - chr17:81006346-81006661
chr3	196118683	196129890	-	C13,C15,C16	3,1,3	7	UBXN7	MP_circ_001370	hsa_circ_0001380
chr12	109046047	109048186	-	C1,C15,C16	2,1,2	5	CORO1C	MP_circ_000749	hsa_circ_0000437
chr10	71243446	71244971	+	C1,C15	4,1	5	TSPAN15	MP_circ_001041	hsa_circ_0002758
chr2	68717321	68765359	+	C16	5	5	APLF	MP_circ_000522	hsa_circ_0055020
chr1	155646338	155753880	-	C1	4	4	YY1AP1	MP_circ_001381	hsa_circ_0014606 hsa_circ_0110889 hsa_circ_0110890	CircBase has 3 with same beginning - chr1:155646338-155649303 chr1:155646338-155650247 chr1:155646338-155746272
chr15	89656955	89659752	+	C1,C13,C16	1,2,1	4	ABHD2	MP_circ_000579	hsa_circ_0007099
chr22	51123012	51160865	+	C13	4	4	SHANK3	MP_circ_000325	hsa_circ_0064015	CircBase has different beginning - chr22:51158611-51160865
chr5	30875281	30915772	-	C1	4	4	-	MP_circ_000896	-	Not found in circBase
chr6	146209155	146216108	-	C13	4	4	SHPRH	MP_circ_000457	hsa_circ_0130937
chr8	142264087	142264728	-	C1,C16	2,1	3	TCONS_00015535	MP_circ_000818	hsa_circ_0001829
chr2	68613633	68621308	+	C16	3	3	PLEK	MP_circ_000481	hsa_circ_0055014
chr8	131164981	131181313	-	C16	3	3	ASAP1	MP_circ_000433	hsa_circ_0001824
chr16	10992526	10992859	+	C1,C13,C3	1,1,1	3	-	MP_circ_001502	-	Not found in circBase
chr3	119222378	119222868	+	C13,C3	1,2	3	TIMMDC1	MP_circ_001463	hsa_circ_0008394
chr12	121538485	121542824	-	C1	3	3	-	MP_circ_000019	-	Not found in circBase
chr1	243708811	243736350	-	C1,C3	2,1	3	AKT3	MP_circ_000352	hsa_circ_0000199
chr15	50875285	50878685	-	C13	3	3	TRPM7	MP_circ_000577	hsa_circ_0035226
chr1	59805629	59844509	+	C1	3	3	FGGY	MP_circ_000091	hsa_circ_0006633
chr1	7895821	7897209	+	C13	3	3	PER3	MP_circ_000585	hsa_circ_0114230
chr19	49136700	49136912	-	C1,C13	2,1	3	DBP	MP_circ_000902	hsa_circ_0003912
chr22	21188849	21193019	-	C13	3	3	PI4KA	MP_circ_000533	hsa_circ_0062398
chr3	36879871	42912300	+	C1,C13	1,2	3	-	MP_circ_000830	-	Not found in circBase
chr4	156696119	156698794	+	C16	3	3	GUCY1B3	MP_circ_001586	hsa_circ_0125610
chr5	34686976	34796132	+	C1	3	3	RAI14	MP_circ_000198	hsa_circ_0072133
chr7	56049902	56051561	+	C3	3	3	GBAS	MP_circ_001438	hsa_circ_0001709
chr9	33960823	33963789	-	C1,C16	2,1	3	UBAP2	MP_circ_000131	hsa_circ_0001849
chr5	122881110	122893258	+	C15,C16	1,1	2	CSNK1G3	MP_circ_001455	hsa_circ_0001522
chr14	23378691	23380612	-	C15	2	2	RBM23	MP_circ_001049	hsa_circ_0000524
chr1	115005725	115007010	-	C13	2	2	TRIM33	MP_circ_001578	hsa_circ_0004127
chr19	8520288	8528570	+	C15,C16	1,1	2	HNRNPM	MP_circ_000711	hsa_circ_0006382
chr1	231672958	231678357	+	C13	2	2	TSNAX-DISC1	MP_circ_000935	hsa_circ_0004834
chr19	46357432	46357765	-	C13,C16	1,1	2	SYMPK	MP_circ_001491	hsa_circ_0002105
chr11	85733409	85742653	-	C13,C16	1,1	2	PICALM	MP_circ_001166	hsa_circ_0023942
chr1	205585605	205593019	-	C1	2	2	ELK4	MP_circ_001115	hsa_circ_0000175
chr12	66597490	66622150	+	C16	2	2	IRAK3	MP_circ_000226	hsa_circ_0005505
chr17	19812493	19813291	-	C16	2	2	AKAP10	MP_circ_000007	hsa_circ_0006256
chr17	54926056	54933986	+	C1	2	2	DGKE	MP_circ_000463	hsa_circ_0000786
chr18	60015400	60017170	+	C16	2	2	TNFRSF11A	MP_circ_000573	hsa_circ_0047880
chr20	57014000	57016139	+	C1	2	2	VAPB	MP_circ_001510	hsa_circ_0001173
chr3	125032151	125050082	-	C13	2	2	ZNF148	MP_circ_000974	hsa_circ_0001333
chr4	103501691	103504114	+	C1	2	2	NFKB1	MP_circ_001245	hsa_circ_0124885
chr4	144464661	144465125	+	C1,C13	1,1	2	SMARCA5	MP_circ_000381	hsa_circ_0001445
chr7	50358643	50367353	+	C16	2	2	IKZF1	MP_circ_001372	hsa_circ_0001708
chr10	12708734	12811798	+	C13	2	2	CAMK1D	MP_circ_001313	hsa_circ_0093047 hsa_circ_0093065	CircBase has 2 with same beginning or end - chr10:12708734-12803085 chr10:12802946-12811798
chr10	22896855	22898646	-	C13	2	2	PIP4K2A	MP_circ_000851	hsa_circ_0003826
chr10	75830427	75832610	+	C16	2	2	VCL	MP_circ_000237	hsa_circ_0007797
chr1	155679563	155686919	+	C1,C13	1,1	2	DAP3	MP_circ_000385	hsa_circ_0014608
chr1	172011148	172100428	+	C16	2	2	DNM3	MP_circ_001617	hsa_circ_0111154
chr11	73418464	73429935	-	C1,C13	1,1	2	RAB6A	MP_circ_001345	hsa_circ_0004596
chr1	185183638	185200840	+	C1	2	2	SWT1	MP_circ_000153	hsa_circ_0004689
chr1	186310383	186330841	-	C15	2	2	TPR	MP_circ_001127	hsa_circ_0111515 hsa_circ_0111516 hsa_circ_0111517	CircBase has 3 with same end - chr1:186324766-186330841 chr1:186326528-186330841 chr1:186329896-186330841
chr12	28378727	28412375	+	C1,C13	1,1	2	CCDC91	MP_circ_001341	hsa_circ_0000386
chr12	32751430	32764217	+	C16	2	2	FGD4	MP_circ_000647	hsa_circ_0025843
chr12	53800368	53800537	+	C13	2	2	SP1	MP_circ_000762	hsa_circ_0026629
chr12	65139438	65141698	-	C13	2	2	-	MP_circ_001300	-	Not found in circBase
chr1	26772806	26774151	+	C16	2	2	DHDDS	MP_circ_001630	hsa_circ_0000034
chr12	93192667	93202932	-	C16	2	2	EEA1	MP_circ_000531	hsa_circ_0099482
chr13	96409897	96416207	+	C16	2	2	DNAJC3	MP_circ_000603	hsa_circ_0101041
chr14	35036891	35037219	-	C13	2	2	SNX6	MP_circ_000288	hsa_circ_0101698
chr14	35476488	35483108	+	C3	2	2	SRP54	MP_circ_000106	hsa_circ_0031645
chr16	53189837	53191453	+	C10	2	2	CHD9	MP_circ_000334	hsa_circ_0039353
chr1	70758070	70781249	-	C16	2	2	ANKRD13C	MP_circ_001478	hsa_circ_0000085
chr17	18211626	18212255	-	C13	2	2	TOP3A	MP_circ_000512	hsa_circ_0106316
chr17	38065210	38066177	-	C16	2	2	GSDMB	MP_circ_000129	hsa_circ_0106803
chr19	45781180	45781873	+	C3	2	2	MARK4	MP_circ_001585	hsa_circ_0000941
chr19	8612919	8613201	-	C13	2	2	MYO1F	MP_circ_000271	hsa_circ_0110084
chr22	36919255	36920779	-	C1	2	2	EIF3D	MP_circ_001602	hsa_circ_0116525
chr2	25602158	25611230	-	C13	2	2	DTNB	MP_circ_001390	hsa_circ_0119612	CircBase has different beginning - chr2:25611070-25611230
chr2	29006772	29011675	+	C13	2	2	PPP1CB	MP_circ_001570	hsa_circ_0007439
chr2	63380048	63401967	-	C13	2	2	WDPCP	MP_circ_000988	hsa_circ_0120720
chr3	143704384	143708689	+	C13	2	2	C3orf58	MP_circ_001164	hsa_circ_0067680 hsa_circ_0003756 hsa_circ_0006731	CircBase has 3 with same beginning - chr3:143704384-143704688 chr3:143704384-143708674 chr3:143704384-143708679
chr3	57545599	57545880	-	C13	2	2	-	MP_circ_000365	-	Not found in circBase
chr3	93722502	93722752	+	C13	2	2	ARL13B	MP_circ_000844	hsa_circ_0124787
chr5	65284462	65290692	+	C1	2	2	ERBB2IP	MP_circ_001634	hsa_circ_0001492
chr6	32632574	32726908	-	C1	2	2	-	MP_circ_000690	-	Not found in circBase
chr7	128655032	128658211	-	C13,C16	1,1	2	TNPO3	MP_circ_000336	hsa_circ_0001741
chr8	141799572	141856777	-	C15	2	2	PTK2	MP_circ_000042	hsa_circ_0135914
chr9	134312006	134314448	+	C1,C13	1,1	2	PRRC2B	MP_circ_000486	hsa_circ_0005871
chrX	109414647	109416681	+	C16	2	2	TMEM164	MP_circ_000696	hsa_circ_0139551
chrX	62619660	62652841	-	C13	2	2	-	MP_circ_001514	-	Not found in circBase
chrX	67412760	67426515	-	C1	2	2	OPHN1	MP_circ_001389	hsa_circ_0140506
